# Supplementary material for: Paternal Genetic Structure of Hainan Aborigines Isolated at the Entrance to East Asia
Source: PLoS One. 2008 May 14;3(5):e2168. doi: 10.1371/journal.pone.0002168 (PMC2374892; doi:10.1371/journal.pone.0002168)
Supplement: Dataset S1 — The original networks of O1a* and O2a*. (0.01 MB ZIP) [file pone.0002168.s002.zip]

Archive with 2 entries (2 files):
- networkO2a.fdi
- networkO1a.fdi
