# Supplementary material for: Paternal Genetic Structure of Hainan Aborigines Isolated at the Entrance to East Asia
Source: PLoS One. 2008 May 14;3(5):e2168. doi: 10.1371/journal.pone.0002168 (PMC2374892; doi:10.1371/journal.pone.0002168)
Supplement: Dataset S1 — The original networks of O1a* and O2a*. (0.01 MB ZIP) [file pone.0002168.s002.zip › networkO2a.fdi]

SHOW_NODENAMES;FALSE
NODES_PROPORTIONAL;TRUE
SHOW_ONLY_TORSO;FALSE
SHOW_MEDIANS;FALSE
SHOW_CHARACTERS;FALSE
MIN_CIRC_RADIUS;6
MAX_CIRC_RADIUS;50
MED_RADIUS;3

SPECIAL_FILE_TYPE;FALSE
DIAGRAM_CENTER;423;234
IMAGE_CENTER;530;341
NUMBER_OF_TAXA;222
TAXON_NAME;  HA02;TAXON_NAME_HEIGHT;8;TAXON_NAME_COLOR;0;TAXON_FREQUENCY;1;TAXON_ORIG_FREQUENCY;1;TAXON_REGION;;TAXON_ETHNIC_GROUP;;TAXON_HAPLOGROUP;;TAXON_X;251;TAXON_Y;298;TAXON_COLOR_PIE1;16711808;TAXON_PIE_FREQUENCY1;1;TAXON_STYLE_PIE1;SOLID;TAXON_LINE_WIDTH;1;TAXON_LINE_COLOR;0;TAXON_LINE_STYLE;SOLID;TAXON_ACTIVE;TRUE
TAXON_NAME;  HA07;TAXON_NAME_HEIGHT;8;TAXON_NAME_COLOR;0;TAXON_FREQUENCY;1;TAXON_ORIG_FREQUENCY;1;TAXON_REGION;;TAXON_ETHNIC_GROUP;;TAXON_HAPLOGROUP;;TAXON_X;252;TAXON_Y;18;TAXON_COLOR_PIE1;16711808;TAXON_PIE_FREQUENCY1;1;TAXON_STYLE_PIE1;SOLID;TAXON_LINE_WIDTH;1;TAXON_LINE_COLOR;0;TAXON_LINE_STYLE;SOLID;TAXON_ACTIVE;TRUE
TAXON_NAME;  HA10;TAXON_NAME_HEIGHT;8;TAXON_NAME_COLOR;0;TAXON_FREQUENCY;1;TAXON_ORIG_FREQUENCY;1;TAXON_REGION;;TAXON_ETHNIC_GROUP;;TAXON_HAPLOGROUP;;TAXON_X;-16;TAXON_Y;156;TAXON_COLOR_PIE1;16711808;TAXON_PIE_FREQUENCY1;1;TAXON_STYLE_PIE1;SOLID;TAXON_LINE_WIDTH;1;TAXON_LINE_COLOR;0;TAXON_LINE_STYLE;SOLID;TAXON_ACTIVE;TRUE
TAXON_NAME;  HA12;TAXON_NAME_HEIGHT;8;TAXON_NAME_COLOR;0;TAXON_FREQUENCY;4;TAXON_ORIG_FREQUENCY;4;TAXON_REGION;;TAXON_ETHNIC_GROUP;;TAXON_HAPLOGROUP;;TAXON_X;127;TAXON_Y;333;TAXON_COLOR_PIE1;16711808;TAXON_PIE_FREQUENCY1;4;TAXON_STYLE_PIE1;SOLID;TAXON_COLOR_PIE2;0;TAXON_PIE_FREQUENCY2;0;TAXON_STYLE_PIE2;SOLID;TAXON_LINE_WIDTH;1;TAXON_LINE_COLOR;0;TAXON_LINE_STYLE;SOLID;TAXON_ACTIVE;TRUE
TAXON_NAME;  HA13;TAXON_NAME_HEIGHT;8;TAXON_NAME_COLOR;0;TAXON_FREQUENCY;28;TAXON_ORIG_FREQUENCY;28;TAXON_REGION;;TAXON_ETHNIC_GROUP;;TAXON_HAPLOGROUP;;TAXON_X;497;TAXON_Y;370;TAXON_COLOR_PIE1;16711808;TAXON_PIE_FREQUENCY1;28;TAXON_STYLE_PIE1;SOLID;TAXON_COLOR_PIE2;0;TAXON_PIE_FREQUENCY2;0;TAXON_STYLE_PIE2;SOLID;TAXON_COLOR_PIE3;0;TAXON_PIE_FREQUENCY3;0;TAXON_STYLE_PIE3;SOLID;TAXON_LINE_WIDTH;1;TAXON_LINE_COLOR;0;TAXON_LINE_STYLE;SOLID;TAXON_ACTIVE;TRUE
TAXON_NAME;  HA14;TAXON_NAME_HEIGHT;8;TAXON_NAME_COLOR;0;TAXON_FREQUENCY;3;TAXON_ORIG_FREQUENCY;3;TAXON_REGION;;TAXON_ETHNIC_GROUP;;TAXON_HAPLOGROUP;;TAXON_X;164;TAXON_Y;308;TAXON_COLOR_PIE1;16711808;TAXON_PIE_FREQUENCY1;3;TAXON_STYLE_PIE1;SOLID;TAXON_COLOR_PIE2;0;TAXON_PIE_FREQUENCY2;0;TAXON_STYLE_PIE2;SOLID;TAXON_LINE_WIDTH;1;TAXON_LINE_COLOR;0;TAXON_LINE_STYLE;SOLID;TAXON_ACTIVE;TRUE
TAXON_NAME;  HA16;TAXON_NAME_HEIGHT;8;TAXON_NAME_COLOR;0;TAXON_FREQUENCY;6;TAXON_ORIG_FREQUENCY;6;TAXON_REGION;;TAXON_ETHNIC_GROUP;;TAXON_HAPLOGROUP;;TAXON_X;201;TAXON_Y;282;TAXON_COLOR_PIE1;16711808;TAXON_PIE_FREQUENCY1;6;TAXON_STYLE_PIE1;SOLID;TAXON_COLOR_PIE2;0;TAXON_PIE_FREQUENCY2;0;TAXON_STYLE_PIE2;SOLID;TAXON_LINE_WIDTH;1;TAXON_LINE_COLOR;0;TAXON_LINE_STYLE;SOLID;TAXON_ACTIVE;TRUE
TAXON_NAME;  HA18;TAXON_NAME_HEIGHT;8;TAXON_NAME_COLOR;0;TAXON_FREQUENCY;1;TAXON_ORIG_FREQUENCY;1;TAXON_REGION;;TAXON_ETHNIC_GROUP;;TAXON_HAPLOGROUP;;TAXON_X;-69;TAXON_Y;-38;TAXON_COLOR_PIE1;65535;TAXON_PIE_FREQUENCY1;1;TAXON_STYLE_PIE1;SOLID;TAXON_LINE_WIDTH;1;TAXON_LINE_COLOR;0;TAXON_LINE_STYLE;SOLID;TAXON_ACTIVE;FALSE
TAXON_NAME;  HA19;TAXON_NAME_HEIGHT;8;TAXON_NAME_COLOR;0;TAXON_FREQUENCY;1;TAXON_ORIG_FREQUENCY;1;TAXON_REGION;;TAXON_ETHNIC_GROUP;;TAXON_HAPLOGROUP;;TAXON_X;-69;TAXON_Y;-38;TAXON_COLOR_PIE1;65535;TAXON_PIE_FREQUENCY1;1;TAXON_STYLE_PIE1;SOLID;TAXON_LINE_WIDTH;1;TAXON_LINE_COLOR;0;TAXON_LINE_STYLE;SOLID;TAXON_ACTIVE;FALSE
TAXON_NAME;  HA20;TAXON_NAME_HEIGHT;8;TAXON_NAME_COLOR;0;TAXON_FREQUENCY;2;TAXON_ORIG_FREQUENCY;2;TAXON_REGION;;TAXON_ETHNIC_GROUP;;TAXON_HAPLOGROUP;;TAXON_X;-69;TAXON_Y;-38;TAXON_COLOR_PIE1;65535;TAXON_PIE_FREQUENCY1;2;TAXON_STYLE_PIE1;SOLID;TAXON_LINE_WIDTH;1;TAXON_LINE_COLOR;0;TAXON_LINE_STYLE;SOLID;TAXON_ACTIVE;FALSE
TAXON_NAME;  HA21;TAXON_NAME_HEIGHT;8;TAXON_NAME_COLOR;0;TAXON_FREQUENCY;1;TAXON_ORIG_FREQUENCY;1;TAXON_REGION;;TAXON_ETHNIC_GROUP;;TAXON_HAPLOGROUP;;TAXON_X;-69;TAXON_Y;-38;TAXON_COLOR_PIE1;65535;TAXON_PIE_FREQUENCY1;1;TAXON_STYLE_PIE1;SOLID;TAXON_LINE_WIDTH;1;TAXON_LINE_COLOR;0;TAXON_LINE_STYLE;SOLID;TAXON_ACTIVE;FALSE
TAXON_NAME;  HA23;TAXON_NAME_HEIGHT;8;TAXON_NAME_COLOR;0;TAXON_FREQUENCY;1;TAXON_ORIG_FREQUENCY;1;TAXON_REGION;;TAXON_ETHNIC_GROUP;;TAXON_HAPLOGROUP;;TAXON_X;-69;TAXON_Y;-38;TAXON_COLOR_PIE1;65535;TAXON_PIE_FREQUENCY1;1;TAXON_STYLE_PIE1;SOLID;TAXON_LINE_WIDTH;1;TAXON_LINE_COLOR;0;TAXON_LINE_STYLE;SOLID;TAXON_ACTIVE;FALSE
TAXON_NAME;  HA24;TAXON_NAME_HEIGHT;8;TAXON_NAME_COLOR;0;TAXON_FREQUENCY;1;TAXON_ORIG_FREQUENCY;1;TAXON_REGION;;TAXON_ETHNIC_GROUP;;TAXON_HAPLOGROUP;;TAXON_X;-69;TAXON_Y;-38;TAXON_COLOR_PIE1;65535;TAXON_PIE_FREQUENCY1;1;TAXON_STYLE_PIE1;SOLID;TAXON_LINE_WIDTH;1;TAXON_LINE_COLOR;0;TAXON_LINE_STYLE;SOLID;TAXON_ACTIVE;FALSE
TAXON_NAME;  HA25;TAXON_NAME_HEIGHT;8;TAXON_NAME_COLOR;0;TAXON_FREQUENCY;12;TAXON_ORIG_FREQUENCY;12;TAXON_REGION;;TAXON_ETHNIC_GROUP;;TAXON_HAPLOGROUP;;TAXON_X;183;TAXON_Y;209;TAXON_COLOR_PIE1;16711808;TAXON_PIE_FREQUENCY1;12;TAXON_STYLE_PIE1;SOLID;TAXON_COLOR_PIE2;0;TAXON_PIE_FREQUENCY2;0;TAXON_STYLE_PIE2;SOLID;TAXON_LINE_WIDTH;1;TAXON_LINE_COLOR;0;TAXON_LINE_STYLE;SOLID;TAXON_ACTIVE;TRUE
TAXON_NAME;  HA26;TAXON_NAME_HEIGHT;8;TAXON_NAME_COLOR;0;TAXON_FREQUENCY;13;TAXON_ORIG_FREQUENCY;13;TAXON_REGION;;TAXON_ETHNIC_GROUP;;TAXON_HAPLOGROUP;;TAXON_X;106;TAXON_Y;165;TAXON_COLOR_PIE1;16711808;TAXON_PIE_FREQUENCY1;13;TAXON_STYLE_PIE1;SOLID;TAXON_COLOR_PIE2;0;TAXON_PIE_FREQUENCY2;0;TAXON_STYLE_PIE2;SOLID;TAXON_LINE_WIDTH;1;TAXON_LINE_COLOR;0;TAXON_LINE_STYLE;SOLID;TAXON_ACTIVE;TRUE
TAXON_NAME;  HA27;TAXON_NAME_HEIGHT;8;TAXON_NAME_COLOR;0;TAXON_FREQUENCY;2;TAXON_ORIG_FREQUENCY;2;TAXON_REGION;;TAXON_ETHNIC_GROUP;;TAXON_HAPLOGROUP;;TAXON_X;206;TAXON_Y;369;TAXON_COLOR_PIE1;16711808;TAXON_PIE_FREQUENCY1;2;TAXON_STYLE_PIE1;SOLID;TAXON_COLOR_PIE2;0;TAXON_PIE_FREQUENCY2;0;TAXON_STYLE_PIE2;SOLID;TAXON_LINE_WIDTH;1;TAXON_LINE_COLOR;0;TAXON_LINE_STYLE;SOLID;TAXON_ACTIVE;TRUE
TAXON_NAME;  HA28;TAXON_NAME_HEIGHT;8;TAXON_NAME_COLOR;0;TAXON_FREQUENCY;12;TAXON_ORIG_FREQUENCY;12;TAXON_REGION;;TAXON_ETHNIC_GROUP;;TAXON_HAPLOGROUP;;TAXON_X;77;TAXON_Y;18;TAXON_COLOR_PIE1;16711808;TAXON_PIE_FREQUENCY1;12;TAXON_STYLE_PIE1;SOLID;TAXON_COLOR_PIE2;0;TAXON_PIE_FREQUENCY2;0;TAXON_STYLE_PIE2;SOLID;TAXON_LINE_WIDTH;1;TAXON_LINE_COLOR;0;TAXON_LINE_STYLE;SOLID;TAXON_ACTIVE;TRUE
TAXON_NAME;  HA29;TAXON_NAME_HEIGHT;8;TAXON_NAME_COLOR;0;TAXON_FREQUENCY;3;TAXON_ORIG_FREQUENCY;3;TAXON_REGION;;TAXON_ETHNIC_GROUP;;TAXON_HAPLOGROUP;;TAXON_X;158;TAXON_Y;379;TAXON_COLOR_PIE1;16711808;TAXON_PIE_FREQUENCY1;3;TAXON_STYLE_PIE1;SOLID;TAXON_COLOR_PIE2;0;TAXON_PIE_FREQUENCY2;0;TAXON_STYLE_PIE2;SOLID;TAXON_LINE_WIDTH;1;TAXON_LINE_COLOR;0;TAXON_LINE_STYLE;SOLID;TAXON_ACTIVE;TRUE
TAXON_NAME;  HA31;TAXON_NAME_HEIGHT;8;TAXON_NAME_COLOR;0;TAXON_FREQUENCY;1;TAXON_ORIG_FREQUENCY;1;TAXON_REGION;;TAXON_ETHNIC_GROUP;;TAXON_HAPLOGROUP;;TAXON_X;-69;TAXON_Y;-38;TAXON_COLOR_PIE1;65535;TAXON_PIE_FREQUENCY1;1;TAXON_STYLE_PIE1;SOLID;TAXON_LINE_WIDTH;1;TAXON_LINE_COLOR;0;TAXON_LINE_STYLE;SOLID;TAXON_ACTIVE;FALSE
TAXON_NAME;  HA32;TAXON_NAME_HEIGHT;8;TAXON_NAME_COLOR;0;TAXON_FREQUENCY;1;TAXON_ORIG_FREQUENCY;1;TAXON_REGION;;TAXON_ETHNIC_GROUP;;TAXON_HAPLOGROUP;;TAXON_X;24;TAXON_Y;295;TAXON_COLOR_PIE1;16711808;TAXON_PIE_FREQUENCY1;1;TAXON_STYLE_PIE1;SOLID;TAXON_LINE_WIDTH;1;TAXON_LINE_COLOR;0;TAXON_LINE_STYLE;SOLID;TAXON_ACTIVE;TRUE
TAXON_NAME;  HA33;TAXON_NAME_HEIGHT;8;TAXON_NAME_COLOR;0;TAXON_FREQUENCY;1;TAXON_ORIG_FREQUENCY;1;TAXON_REGION;;TAXON_ETHNIC_GROUP;;TAXON_HAPLOGROUP;;TAXON_X;44;TAXON_Y;-62;TAXON_COLOR_PIE1;16711808;TAXON_PIE_FREQUENCY1;1;TAXON_STYLE_PIE1;SOLID;TAXON_LINE_WIDTH;1;TAXON_LINE_COLOR;0;TAXON_LINE_STYLE;SOLID;TAXON_ACTIVE;TRUE
TAXON_NAME;  HA35;TAXON_NAME_HEIGHT;8;TAXON_NAME_COLOR;0;TAXON_FREQUENCY;1;TAXON_ORIG_FREQUENCY;1;TAXON_REGION;;TAXON_ETHNIC_GROUP;;TAXON_HAPLOGROUP;;TAXON_X;261;TAXON_Y;99;TAXON_COLOR_PIE1;16711808;TAXON_PIE_FREQUENCY1;1;TAXON_STYLE_PIE1;SOLID;TAXON_LINE_WIDTH;1;TAXON_LINE_COLOR;0;TAXON_LINE_STYLE;SOLID;TAXON_ACTIVE;TRUE
TAXON_NAME;  HA39;TAXON_NAME_HEIGHT;8;TAXON_NAME_COLOR;0;TAXON_FREQUENCY;1;TAXON_ORIG_FREQUENCY;1;TAXON_REGION;;TAXON_ETHNIC_GROUP;;TAXON_HAPLOGROUP;;TAXON_X;40;TAXON_Y;184;TAXON_COLOR_PIE1;16711808;TAXON_PIE_FREQUENCY1;1;TAXON_STYLE_PIE1;SOLID;TAXON_LINE_WIDTH;1;TAXON_LINE_COLOR;0;TAXON_LINE_STYLE;SOLID;TAXON_ACTIVE;TRUE
TAXON_NAME;  HA41;TAXON_NAME_HEIGHT;8;TAXON_NAME_COLOR;-1;TAXON_FREQUENCY;4;TAXON_ORIG_FREQUENCY;4;TAXON_REGION;;TAXON_ETHNIC_GROUP;;TAXON_HAPLOGROUP;;TAXON_X;349;TAXON_Y;-17;TAXON_COLOR_PIE1;16711808;TAXON_PIE_FREQUENCY1;4;TAXON_STYLE_PIE1;SOLID;TAXON_COLOR_PIE2;0;TAXON_PIE_FREQUENCY2;0;TAXON_STYLE_PIE2;SOLID;TAXON_LINE_WIDTH;1;TAXON_LINE_COLOR;0;TAXON_LINE_STYLE;SOLID;TAXON_ACTIVE;TRUE
TAXON_NAME;  HA42;TAXON_NAME_HEIGHT;8;TAXON_NAME_COLOR;0;TAXON_FREQUENCY;5;TAXON_ORIG_FREQUENCY;5;TAXON_REGION;;TAXON_ETHNIC_GROUP;;TAXON_HAPLOGROUP;;TAXON_X;136;TAXON_Y;265;TAXON_COLOR_PIE1;16711808;TAXON_PIE_FREQUENCY1;5;TAXON_STYLE_PIE1;SOLID;TAXON_COLOR_PIE2;0;TAXON_PIE_FREQUENCY2;0;TAXON_STYLE_PIE2;SOLID;TAXON_LINE_WIDTH;1;TAXON_LINE_COLOR;0;TAXON_LINE_STYLE;SOLID;TAXON_ACTIVE;TRUE
TAXON_NAME;  HA44;TAXON_NAME_HEIGHT;8;TAXON_NAME_COLOR;0;TAXON_FREQUENCY;11;TAXON_ORIG_FREQUENCY;11;TAXON_REGION;;TAXON_ETHNIC_GROUP;;TAXON_HAPLOGROUP;;TAXON_X;297;TAXON_Y;138;TAXON_COLOR_PIE1;16711808;TAXON_PIE_FREQUENCY1;11;TAXON_STYLE_PIE1;SOLID;TAXON_COLOR_PIE2;0;TAXON_PIE_FREQUENCY2;0;TAXON_STYLE_PIE2;SOLID;TAXON_LINE_WIDTH;1;TAXON_LINE_COLOR;0;TAXON_LINE_STYLE;SOLID;TAXON_ACTIVE;TRUE
TAXON_NAME;  HA45;TAXON_NAME_HEIGHT;8;TAXON_NAME_COLOR;0;TAXON_FREQUENCY;2;TAXON_ORIG_FREQUENCY;2;TAXON_REGION;;TAXON_ETHNIC_GROUP;;TAXON_HAPLOGROUP;;TAXON_X;-69;TAXON_Y;-38;TAXON_COLOR_PIE1;65535;TAXON_PIE_FREQUENCY1;2;TAXON_STYLE_PIE1;SOLID;TAXON_LINE_WIDTH;1;TAXON_LINE_COLOR;0;TAXON_LINE_STYLE;SOLID;TAXON_ACTIVE;FALSE
TAXON_NAME;  HA46;TAXON_NAME_HEIGHT;8;TAXON_NAME_COLOR;0;TAXON_FREQUENCY;7;TAXON_ORIG_FREQUENCY;7;TAXON_REGION;;TAXON_ETHNIC_GROUP;;TAXON_HAPLOGROUP;;TAXON_X;325;TAXON_Y;27;TAXON_COLOR_PIE1;16711808;TAXON_PIE_FREQUENCY1;7;TAXON_STYLE_PIE1;SOLID;TAXON_COLOR_PIE2;0;TAXON_PIE_FREQUENCY2;0;TAXON_STYLE_PIE2;SOLID;TAXON_LINE_WIDTH;1;TAXON_LINE_COLOR;0;TAXON_LINE_STYLE;SOLID;TAXON_ACTIVE;TRUE
TAXON_NAME;  HA47;TAXON_NAME_HEIGHT;8;TAXON_NAME_COLOR;0;TAXON_FREQUENCY;1;TAXON_ORIG_FREQUENCY;1;TAXON_REGION;;TAXON_ETHNIC_GROUP;;TAXON_HAPLOGROUP;;TAXON_X;-69;TAXON_Y;-38;TAXON_COLOR_PIE1;65535;TAXON_PIE_FREQUENCY1;1;TAXON_STYLE_PIE1;SOLID;TAXON_LINE_WIDTH;1;TAXON_LINE_COLOR;0;TAXON_LINE_STYLE;SOLID;TAXON_ACTIVE;FALSE
TAXON_NAME;  HA48;TAXON_NAME_HEIGHT;8;TAXON_NAME_COLOR;0;TAXON_FREQUENCY;1;TAXON_ORIG_FREQUENCY;1;TAXON_REGION;;TAXON_ETHNIC_GROUP;;TAXON_HAPLOGROUP;;TAXON_X;-69;TAXON_Y;-38;TAXON_COLOR_PIE1;65535;TAXON_PIE_FREQUENCY1;1;TAXON_STYLE_PIE1;SOLID;TAXON_LINE_WIDTH;1;TAXON_LINE_COLOR;0;TAXON_LINE_STYLE;SOLID;TAXON_ACTIVE;FALSE
TAXON_NAME;  HA49;TAXON_NAME_HEIGHT;8;TAXON_NAME_COLOR;0;TAXON_FREQUENCY;1;TAXON_ORIG_FREQUENCY;1;TAXON_REGION;;TAXON_ETHNIC_GROUP;;TAXON_HAPLOGROUP;;TAXON_X;-69;TAXON_Y;-38;TAXON_COLOR_PIE1;65535;TAXON_PIE_FREQUENCY1;1;TAXON_STYLE_PIE1;SOLID;TAXON_LINE_WIDTH;1;TAXON_LINE_COLOR;0;TAXON_LINE_STYLE;SOLID;TAXON_ACTIVE;FALSE
TAXON_NAME;  HA52;TAXON_NAME_HEIGHT;8;TAXON_NAME_COLOR;0;TAXON_FREQUENCY;2;TAXON_ORIG_FREQUENCY;2;TAXON_REGION;;TAXON_ETHNIC_GROUP;;TAXON_HAPLOGROUP;;TAXON_X;196;TAXON_Y;35;TAXON_COLOR_PIE1;16711808;TAXON_PIE_FREQUENCY1;2;TAXON_STYLE_PIE1;SOLID;TAXON_COLOR_PIE2;0;TAXON_PIE_FREQUENCY2;0;TAXON_STYLE_PIE2;SOLID;TAXON_LINE_WIDTH;1;TAXON_LINE_COLOR;0;TAXON_LINE_STYLE;SOLID;TAXON_ACTIVE;TRUE
TAXON_NAME;  MF07;TAXON_NAME_HEIGHT;8;TAXON_NAME_COLOR;0;TAXON_FREQUENCY;1;TAXON_ORIG_FREQUENCY;1;TAXON_REGION;;TAXON_ETHNIC_GROUP;;TAXON_HAPLOGROUP;;TAXON_X;-69;TAXON_Y;-38;TAXON_COLOR_PIE1;65535;TAXON_PIE_FREQUENCY1;1;TAXON_STYLE_PIE1;SOLID;TAXON_LINE_WIDTH;1;TAXON_LINE_COLOR;0;TAXON_LINE_STYLE;SOLID;TAXON_ACTIVE;FALSE
TAXON_NAME;  MF08;TAXON_NAME_HEIGHT;8;TAXON_NAME_COLOR;0;TAXON_FREQUENCY;1;TAXON_ORIG_FREQUENCY;1;TAXON_REGION;;TAXON_ETHNIC_GROUP;;TAXON_HAPLOGROUP;;TAXON_X;-69;TAXON_Y;-38;TAXON_COLOR_PIE1;65535;TAXON_PIE_FREQUENCY1;1;TAXON_STYLE_PIE1;SOLID;TAXON_LINE_WIDTH;1;TAXON_LINE_COLOR;0;TAXON_LINE_STYLE;SOLID;TAXON_ACTIVE;FALSE
TAXON_NAME;  MF09;TAXON_NAME_HEIGHT;8;TAXON_NAME_COLOR;0;TAXON_FREQUENCY;34;TAXON_ORIG_FREQUENCY;34;TAXON_REGION;;TAXON_ETHNIC_GROUP;;TAXON_HAPLOGROUP;;TAXON_X;250;TAXON_Y;199;TAXON_COLOR_PIE1;16711808;TAXON_PIE_FREQUENCY1;34;TAXON_STYLE_PIE1;SOLID;TAXON_COLOR_PIE2;0;TAXON_PIE_FREQUENCY2;0;TAXON_STYLE_PIE2;SOLID;TAXON_LINE_WIDTH;1;TAXON_LINE_COLOR;0;TAXON_LINE_STYLE;SOLID;TAXON_ACTIVE;TRUE
TAXON_NAME;  MF10;TAXON_NAME_HEIGHT;8;TAXON_NAME_COLOR;0;TAXON_FREQUENCY;4;TAXON_ORIG_FREQUENCY;4;TAXON_REGION;;TAXON_ETHNIC_GROUP;;TAXON_HAPLOGROUP;;TAXON_X;-69;TAXON_Y;-38;TAXON_COLOR_PIE1;65535;TAXON_PIE_FREQUENCY1;4;TAXON_STYLE_PIE1;SOLID;TAXON_LINE_WIDTH;1;TAXON_LINE_COLOR;0;TAXON_LINE_STYLE;SOLID;TAXON_ACTIVE;FALSE
TAXON_NAME;  MF11;TAXON_NAME_HEIGHT;8;TAXON_NAME_COLOR;0;TAXON_FREQUENCY;2;TAXON_ORIG_FREQUENCY;2;TAXON_REGION;;TAXON_ETHNIC_GROUP;;TAXON_HAPLOGROUP;;TAXON_X;58;TAXON_Y;365;TAXON_COLOR_PIE1;16711808;TAXON_PIE_FREQUENCY1;2;TAXON_STYLE_PIE1;SOLID;TAXON_COLOR_PIE2;0;TAXON_PIE_FREQUENCY2;0;TAXON_STYLE_PIE2;SOLID;TAXON_LINE_WIDTH;1;TAXON_LINE_COLOR;0;TAXON_LINE_STYLE;SOLID;TAXON_ACTIVE;TRUE
TAXON_NAME;  MF12;TAXON_NAME_HEIGHT;8;TAXON_NAME_COLOR;0;TAXON_FREQUENCY;2;TAXON_ORIG_FREQUENCY;2;TAXON_REGION;;TAXON_ETHNIC_GROUP;;TAXON_HAPLOGROUP;;TAXON_X;-69;TAXON_Y;-38;TAXON_COLOR_PIE1;65535;TAXON_PIE_FREQUENCY1;2;TAXON_STYLE_PIE1;SOLID;TAXON_LINE_WIDTH;1;TAXON_LINE_COLOR;0;TAXON_LINE_STYLE;SOLID;TAXON_ACTIVE;FALSE
TAXON_NAME;  MF13;TAXON_NAME_HEIGHT;8;TAXON_NAME_COLOR;0;TAXON_FREQUENCY;3;TAXON_ORIG_FREQUENCY;3;TAXON_REGION;;TAXON_ETHNIC_GROUP;;TAXON_HAPLOGROUP;;TAXON_X;125;TAXON_Y;197;TAXON_COLOR_PIE1;16711808;TAXON_PIE_FREQUENCY1;3;TAXON_STYLE_PIE1;SOLID;TAXON_COLOR_PIE2;0;TAXON_PIE_FREQUENCY2;0;TAXON_STYLE_PIE2;SOLID;TAXON_LINE_WIDTH;1;TAXON_LINE_COLOR;0;TAXON_LINE_STYLE;SOLID;TAXON_ACTIVE;TRUE
TAXON_NAME;  MF14;TAXON_NAME_HEIGHT;8;TAXON_NAME_COLOR;0;TAXON_FREQUENCY;1;TAXON_ORIG_FREQUENCY;1;TAXON_REGION;;TAXON_ETHNIC_GROUP;;TAXON_HAPLOGROUP;;TAXON_X;95;TAXON_Y;66;TAXON_COLOR_PIE1;16711808;TAXON_PIE_FREQUENCY1;1;TAXON_STYLE_PIE1;SOLID;TAXON_LINE_WIDTH;1;TAXON_LINE_COLOR;0;TAXON_LINE_STYLE;SOLID;TAXON_ACTIVE;TRUE
TAXON_NAME;  MF15;TAXON_NAME_HEIGHT;8;TAXON_NAME_COLOR;0;TAXON_FREQUENCY;2;TAXON_ORIG_FREQUENCY;2;TAXON_REGION;;TAXON_ETHNIC_GROUP;;TAXON_HAPLOGROUP;;TAXON_X;-69;TAXON_Y;-38;TAXON_COLOR_PIE1;65535;TAXON_PIE_FREQUENCY1;2;TAXON_STYLE_PIE1;SOLID;TAXON_LINE_WIDTH;1;TAXON_LINE_COLOR;0;TAXON_LINE_STYLE;SOLID;TAXON_ACTIVE;FALSE
TAXON_NAME;  MF16;TAXON_NAME_HEIGHT;8;TAXON_NAME_COLOR;0;TAXON_FREQUENCY;8;TAXON_ORIG_FREQUENCY;8;TAXON_REGION;;TAXON_ETHNIC_GROUP;;TAXON_HAPLOGROUP;;TAXON_X;-69;TAXON_Y;-38;TAXON_COLOR_PIE1;65535;TAXON_PIE_FREQUENCY1;8;TAXON_STYLE_PIE1;SOLID;TAXON_LINE_WIDTH;1;TAXON_LINE_COLOR;0;TAXON_LINE_STYLE;SOLID;TAXON_ACTIVE;FALSE
TAXON_NAME;  MF21;TAXON_NAME_HEIGHT;8;TAXON_NAME_COLOR;0;TAXON_FREQUENCY;1;TAXON_ORIG_FREQUENCY;1;TAXON_REGION;;TAXON_ETHNIC_GROUP;;TAXON_HAPLOGROUP;;TAXON_X;49;TAXON_Y;138;TAXON_COLOR_PIE1;16711808;TAXON_PIE_FREQUENCY1;1;TAXON_STYLE_PIE1;SOLID;TAXON_LINE_WIDTH;1;TAXON_LINE_COLOR;0;TAXON_LINE_STYLE;SOLID;TAXON_ACTIVE;TRUE
TAXON_NAME;  MF22;TAXON_NAME_HEIGHT;8;TAXON_NAME_COLOR;0;TAXON_FREQUENCY;1;TAXON_ORIG_FREQUENCY;1;TAXON_REGION;;TAXON_ETHNIC_GROUP;;TAXON_HAPLOGROUP;;TAXON_X;-69;TAXON_Y;-38;TAXON_COLOR_PIE1;65535;TAXON_PIE_FREQUENCY1;1;TAXON_STYLE_PIE1;SOLID;TAXON_LINE_WIDTH;1;TAXON_LINE_COLOR;0;TAXON_LINE_STYLE;SOLID;TAXON_ACTIVE;FALSE
TAXON_NAME;  MF23;TAXON_NAME_HEIGHT;8;TAXON_NAME_COLOR;0;TAXON_FREQUENCY;3;TAXON_ORIG_FREQUENCY;3;TAXON_REGION;;TAXON_ETHNIC_GROUP;;TAXON_HAPLOGROUP;;TAXON_X;-69;TAXON_Y;-38;TAXON_COLOR_PIE1;65535;TAXON_PIE_FREQUENCY1;3;TAXON_STYLE_PIE1;SOLID;TAXON_LINE_WIDTH;1;TAXON_LINE_COLOR;0;TAXON_LINE_STYLE;SOLID;TAXON_ACTIVE;FALSE
TAXON_NAME;  MF24;TAXON_NAME_HEIGHT;8;TAXON_NAME_COLOR;0;TAXON_FREQUENCY;3;TAXON_ORIG_FREQUENCY;3;TAXON_REGION;;TAXON_ETHNIC_GROUP;;TAXON_HAPLOGROUP;;TAXON_X;93;TAXON_Y;294;TAXON_COLOR_PIE1;16711808;TAXON_PIE_FREQUENCY1;3;TAXON_STYLE_PIE1;SOLID;TAXON_COLOR_PIE2;0;TAXON_PIE_FREQUENCY2;0;TAXON_STYLE_PIE2;SOLID;TAXON_LINE_WIDTH;1;TAXON_LINE_COLOR;0;TAXON_LINE_STYLE;SOLID;TAXON_ACTIVE;TRUE
TAXON_NAME;  MF25;TAXON_NAME_HEIGHT;8;TAXON_NAME_COLOR;0;TAXON_FREQUENCY;2;TAXON_ORIG_FREQUENCY;2;TAXON_REGION;;TAXON_ETHNIC_GROUP;;TAXON_HAPLOGROUP;;TAXON_X;188;TAXON_Y;-3;TAXON_COLOR_PIE1;16711808;TAXON_PIE_FREQUENCY1;2;TAXON_STYLE_PIE1;SOLID;TAXON_COLOR_PIE2;0;TAXON_PIE_FREQUENCY2;0;TAXON_STYLE_PIE2;SOLID;TAXON_LINE_WIDTH;1;TAXON_LINE_COLOR;0;TAXON_LINE_STYLE;SOLID;TAXON_ACTIVE;TRUE
TAXON_NAME;  MF26;TAXON_NAME_HEIGHT;8;TAXON_NAME_COLOR;0;TAXON_FREQUENCY;2;TAXON_ORIG_FREQUENCY;2;TAXON_REGION;;TAXON_ETHNIC_GROUP;;TAXON_HAPLOGROUP;;TAXON_X;343;TAXON_Y;207;TAXON_COLOR_PIE1;16711808;TAXON_PIE_FREQUENCY1;2;TAXON_STYLE_PIE1;SOLID;TAXON_COLOR_PIE2;0;TAXON_PIE_FREQUENCY2;0;TAXON_STYLE_PIE2;SOLID;TAXON_LINE_WIDTH;1;TAXON_LINE_COLOR;0;TAXON_LINE_STYLE;SOLID;TAXON_ACTIVE;TRUE
TAXON_NAME;  MF27;TAXON_NAME_HEIGHT;8;TAXON_NAME_COLOR;0;TAXON_FREQUENCY;1;TAXON_ORIG_FREQUENCY;1;TAXON_REGION;;TAXON_ETHNIC_GROUP;;TAXON_HAPLOGROUP;;TAXON_X;-69;TAXON_Y;-38;TAXON_COLOR_PIE1;65535;TAXON_PIE_FREQUENCY1;1;TAXON_STYLE_PIE1;SOLID;TAXON_LINE_WIDTH;1;TAXON_LINE_COLOR;0;TAXON_LINE_STYLE;SOLID;TAXON_ACTIVE;FALSE
TAXON_NAME;  MF28;TAXON_NAME_HEIGHT;8;TAXON_NAME_COLOR;0;TAXON_FREQUENCY;4;TAXON_ORIG_FREQUENCY;4;TAXON_REGION;;TAXON_ETHNIC_GROUP;;TAXON_HAPLOGROUP;;TAXON_X;381;TAXON_Y;72;TAXON_COLOR_PIE1;16711808;TAXON_PIE_FREQUENCY1;4;TAXON_STYLE_PIE1;SOLID;TAXON_COLOR_PIE2;0;TAXON_PIE_FREQUENCY2;0;TAXON_STYLE_PIE2;SOLID;TAXON_LINE_WIDTH;1;TAXON_LINE_COLOR;0;TAXON_LINE_STYLE;SOLID;TAXON_ACTIVE;TRUE
TAXON_NAME;  MF29;TAXON_NAME_HEIGHT;8;TAXON_NAME_COLOR;0;TAXON_FREQUENCY;2;TAXON_ORIG_FREQUENCY;2;TAXON_REGION;;TAXON_ETHNIC_GROUP;;TAXON_HAPLOGROUP;;TAXON_X;126;TAXON_Y;233;TAXON_COLOR_PIE1;16711808;TAXON_PIE_FREQUENCY1;2;TAXON_STYLE_PIE1;SOLID;TAXON_COLOR_PIE2;0;TAXON_PIE_FREQUENCY2;0;TAXON_STYLE_PIE2;SOLID;TAXON_LINE_WIDTH;1;TAXON_LINE_COLOR;0;TAXON_LINE_STYLE;SOLID;TAXON_ACTIVE;TRUE
TAXON_NAME; GEI05;TAXON_NAME_HEIGHT;8;TAXON_NAME_COLOR;0;TAXON_FREQUENCY;13;TAXON_ORIG_FREQUENCY;13;TAXON_REGION;;TAXON_ETHNIC_GROUP;;TAXON_HAPLOGROUP;;TAXON_X;-69;TAXON_Y;-38;TAXON_COLOR_PIE1;65535;TAXON_PIE_FREQUENCY1;13;TAXON_STYLE_PIE1;SOLID;TAXON_LINE_WIDTH;1;TAXON_LINE_COLOR;0;TAXON_LINE_STYLE;SOLID;TAXON_ACTIVE;FALSE
TAXON_NAME; GEI06;TAXON_NAME_HEIGHT;8;TAXON_NAME_COLOR;0;TAXON_FREQUENCY;1;TAXON_ORIG_FREQUENCY;1;TAXON_REGION;;TAXON_ETHNIC_GROUP;;TAXON_HAPLOGROUP;;TAXON_X;-69;TAXON_Y;-38;TAXON_COLOR_PIE1;65535;TAXON_PIE_FREQUENCY1;1;TAXON_STYLE_PIE1;SOLID;TAXON_LINE_WIDTH;1;TAXON_LINE_COLOR;0;TAXON_LINE_STYLE;SOLID;TAXON_ACTIVE;FALSE
TAXON_NAME; GEI07;TAXON_NAME_HEIGHT;8;TAXON_NAME_COLOR;0;TAXON_FREQUENCY;24;TAXON_ORIG_FREQUENCY;24;TAXON_REGION;;TAXON_ETHNIC_GROUP;;TAXON_HAPLOGROUP;;TAXON_X;-69;TAXON_Y;-38;TAXON_COLOR_PIE1;65535;TAXON_PIE_FREQUENCY1;24;TAXON_STYLE_PIE1;SOLID;TAXON_LINE_WIDTH;1;TAXON_LINE_COLOR;0;TAXON_LINE_STYLE;SOLID;TAXON_ACTIVE;FALSE
TAXON_NAME; GEI08;TAXON_NAME_HEIGHT;8;TAXON_NAME_COLOR;0;TAXON_FREQUENCY;2;TAXON_ORIG_FREQUENCY;2;TAXON_REGION;;TAXON_ETHNIC_GROUP;;TAXON_HAPLOGROUP;;TAXON_X;197;TAXON_Y;153;TAXON_COLOR_PIE1;16711808;TAXON_PIE_FREQUENCY1;2;TAXON_STYLE_PIE1;SOLID;TAXON_COLOR_PIE2;0;TAXON_PIE_FREQUENCY2;0;TAXON_STYLE_PIE2;SOLID;TAXON_LINE_WIDTH;1;TAXON_LINE_COLOR;0;TAXON_LINE_STYLE;SOLID;TAXON_ACTIVE;TRUE
TAXON_NAME; GEI09;TAXON_NAME_HEIGHT;8;TAXON_NAME_COLOR;0;TAXON_FREQUENCY;3;TAXON_ORIG_FREQUENCY;3;TAXON_REGION;;TAXON_ETHNIC_GROUP;;TAXON_HAPLOGROUP;;TAXON_X;-69;TAXON_Y;-38;TAXON_COLOR_PIE1;65535;TAXON_PIE_FREQUENCY1;3;TAXON_STYLE_PIE1;SOLID;TAXON_LINE_WIDTH;1;TAXON_LINE_COLOR;0;TAXON_LINE_STYLE;SOLID;TAXON_ACTIVE;FALSE
TAXON_NAME; GEI10;TAXON_NAME_HEIGHT;8;TAXON_NAME_COLOR;0;TAXON_FREQUENCY;1;TAXON_ORIG_FREQUENCY;1;TAXON_REGION;;TAXON_ETHNIC_GROUP;;TAXON_HAPLOGROUP;;TAXON_X;-69;TAXON_Y;-38;TAXON_COLOR_PIE1;65535;TAXON_PIE_FREQUENCY1;1;TAXON_STYLE_PIE1;SOLID;TAXON_LINE_WIDTH;1;TAXON_LINE_COLOR;0;TAXON_LINE_STYLE;SOLID;TAXON_ACTIVE;FALSE
TAXON_NAME; GEI11;TAXON_NAME_HEIGHT;8;TAXON_NAME_COLOR;0;TAXON_FREQUENCY;4;TAXON_ORIG_FREQUENCY;4;TAXON_REGION;;TAXON_ETHNIC_GROUP;;TAXON_HAPLOGROUP;;TAXON_X;-69;TAXON_Y;-38;TAXON_COLOR_PIE1;65535;TAXON_PIE_FREQUENCY1;4;TAXON_STYLE_PIE1;SOLID;TAXON_LINE_WIDTH;1;TAXON_LINE_COLOR;0;TAXON_LINE_STYLE;SOLID;TAXON_ACTIVE;FALSE
TAXON_NAME; GEI12;TAXON_NAME_HEIGHT;8;TAXON_NAME_COLOR;0;TAXON_FREQUENCY;2;TAXON_ORIG_FREQUENCY;2;TAXON_REGION;;TAXON_ETHNIC_GROUP;;TAXON_HAPLOGROUP;;TAXON_X;-69;TAXON_Y;-38;TAXON_COLOR_PIE1;65535;TAXON_PIE_FREQUENCY1;2;TAXON_STYLE_PIE1;SOLID;TAXON_LINE_WIDTH;1;TAXON_LINE_COLOR;0;TAXON_LINE_STYLE;SOLID;TAXON_ACTIVE;FALSE
TAXON_NAME; GEI13;TAXON_NAME_HEIGHT;8;TAXON_NAME_COLOR;0;TAXON_FREQUENCY;1;TAXON_ORIG_FREQUENCY;1;TAXON_REGION;;TAXON_ETHNIC_GROUP;;TAXON_HAPLOGROUP;;TAXON_X;105;TAXON_Y;108;TAXON_COLOR_PIE1;16711808;TAXON_PIE_FREQUENCY1;1;TAXON_STYLE_PIE1;SOLID;TAXON_LINE_WIDTH;1;TAXON_LINE_COLOR;0;TAXON_LINE_STYLE;SOLID;TAXON_ACTIVE;TRUE
TAXON_NAME; GEI14;TAXON_NAME_HEIGHT;8;TAXON_NAME_COLOR;0;TAXON_FREQUENCY;1;TAXON_ORIG_FREQUENCY;1;TAXON_REGION;;TAXON_ETHNIC_GROUP;;TAXON_HAPLOGROUP;;TAXON_X;-69;TAXON_Y;-38;TAXON_COLOR_PIE1;65535;TAXON_PIE_FREQUENCY1;1;TAXON_STYLE_PIE1;SOLID;TAXON_LINE_WIDTH;1;TAXON_LINE_COLOR;0;TAXON_LINE_STYLE;SOLID;TAXON_ACTIVE;FALSE
TAXON_NAME; GEI16;TAXON_NAME_HEIGHT;8;TAXON_NAME_COLOR;0;TAXON_FREQUENCY;7;TAXON_ORIG_FREQUENCY;7;TAXON_REGION;;TAXON_ETHNIC_GROUP;;TAXON_HAPLOGROUP;;TAXON_X;224;TAXON_Y;-63;TAXON_COLOR_PIE1;16711808;TAXON_PIE_FREQUENCY1;7;TAXON_STYLE_PIE1;SOLID;TAXON_COLOR_PIE2;0;TAXON_PIE_FREQUENCY2;0;TAXON_STYLE_PIE2;SOLID;TAXON_LINE_WIDTH;1;TAXON_LINE_COLOR;0;TAXON_LINE_STYLE;SOLID;TAXON_ACTIVE;TRUE
TAXON_NAME; GEI17;TAXON_NAME_HEIGHT;8;TAXON_NAME_COLOR;0;TAXON_FREQUENCY;2;TAXON_ORIG_FREQUENCY;2;TAXON_REGION;;TAXON_ETHNIC_GROUP;;TAXON_HAPLOGROUP;;TAXON_X;-69;TAXON_Y;-38;TAXON_COLOR_PIE1;65535;TAXON_PIE_FREQUENCY1;2;TAXON_STYLE_PIE1;SOLID;TAXON_LINE_WIDTH;1;TAXON_LINE_COLOR;0;TAXON_LINE_STYLE;SOLID;TAXON_ACTIVE;FALSE
TAXON_NAME; GEI18;TAXON_NAME_HEIGHT;8;TAXON_NAME_COLOR;0;TAXON_FREQUENCY;1;TAXON_ORIG_FREQUENCY;1;TAXON_REGION;;TAXON_ETHNIC_GROUP;;TAXON_HAPLOGROUP;;TAXON_X;-69;TAXON_Y;-38;TAXON_COLOR_PIE1;65535;TAXON_PIE_FREQUENCY1;1;TAXON_STYLE_PIE1;SOLID;TAXON_LINE_WIDTH;1;TAXON_LINE_COLOR;0;TAXON_LINE_STYLE;SOLID;TAXON_ACTIVE;FALSE
TAXON_NAME; GEI19;TAXON_NAME_HEIGHT;8;TAXON_NAME_COLOR;0;TAXON_FREQUENCY;1;TAXON_ORIG_FREQUENCY;1;TAXON_REGION;;TAXON_ETHNIC_GROUP;;TAXON_HAPLOGROUP;;TAXON_X;-69;TAXON_Y;-38;TAXON_COLOR_PIE1;65535;TAXON_PIE_FREQUENCY1;1;TAXON_STYLE_PIE1;SOLID;TAXON_LINE_WIDTH;1;TAXON_LINE_COLOR;0;TAXON_LINE_STYLE;SOLID;TAXON_ACTIVE;FALSE
TAXON_NAME; ZWN01;TAXON_NAME_HEIGHT;8;TAXON_NAME_COLOR;0;TAXON_FREQUENCY;1;TAXON_ORIG_FREQUENCY;1;TAXON_REGION;;TAXON_ETHNIC_GROUP;;TAXON_HAPLOGROUP;;TAXON_X;224;TAXON_Y;401;TAXON_COLOR_PIE1;16711808;TAXON_PIE_FREQUENCY1;1;TAXON_STYLE_PIE1;SOLID;TAXON_LINE_WIDTH;1;TAXON_LINE_COLOR;0;TAXON_LINE_STYLE;SOLID;TAXON_ACTIVE;TRUE
TAXON_NAME; ZWN05;TAXON_NAME_HEIGHT;8;TAXON_NAME_COLOR;0;TAXON_FREQUENCY;1;TAXON_ORIG_FREQUENCY;1;TAXON_REGION;;TAXON_ETHNIC_GROUP;;TAXON_HAPLOGROUP;;TAXON_X;146;TAXON_Y;420;TAXON_COLOR_PIE1;16711808;TAXON_PIE_FREQUENCY1;1;TAXON_STYLE_PIE1;SOLID;TAXON_LINE_WIDTH;1;TAXON_LINE_COLOR;0;TAXON_LINE_STYLE;SOLID;TAXON_ACTIVE;TRUE
TAXON_NAME; ZWN08;TAXON_NAME_HEIGHT;8;TAXON_NAME_COLOR;0;TAXON_FREQUENCY;1;TAXON_ORIG_FREQUENCY;1;TAXON_REGION;;TAXON_ETHNIC_GROUP;;TAXON_HAPLOGROUP;;TAXON_X;201;TAXON_Y;426;TAXON_COLOR_PIE1;16711808;TAXON_PIE_FREQUENCY1;1;TAXON_STYLE_PIE1;SOLID;TAXON_LINE_WIDTH;1;TAXON_LINE_COLOR;0;TAXON_LINE_STYLE;SOLID;TAXON_ACTIVE;TRUE
TAXON_NAME; ZWN12;TAXON_NAME_HEIGHT;8;TAXON_NAME_COLOR;0;TAXON_FREQUENCY;1;TAXON_ORIG_FREQUENCY;1;TAXON_REGION;;TAXON_ETHNIC_GROUP;;TAXON_HAPLOGROUP;;TAXON_X;259;TAXON_Y;66;TAXON_COLOR_PIE1;16711808;TAXON_PIE_FREQUENCY1;1;TAXON_STYLE_PIE1;SOLID;TAXON_LINE_WIDTH;1;TAXON_LINE_COLOR;0;TAXON_LINE_STYLE;SOLID;TAXON_ACTIVE;TRUE
TAXON_NAME; ZWN14;TAXON_NAME_HEIGHT;8;TAXON_NAME_COLOR;0;TAXON_FREQUENCY;2;TAXON_ORIG_FREQUENCY;2;TAXON_REGION;;TAXON_ETHNIC_GROUP;;TAXON_HAPLOGROUP;;TAXON_X;-69;TAXON_Y;-38;TAXON_COLOR_PIE1;65535;TAXON_PIE_FREQUENCY1;2;TAXON_STYLE_PIE1;SOLID;TAXON_LINE_WIDTH;1;TAXON_LINE_COLOR;0;TAXON_LINE_STYLE;SOLID;TAXON_ACTIVE;FALSE
TAXON_NAME; ZWN15;TAXON_NAME_HEIGHT;8;TAXON_NAME_COLOR;0;TAXON_FREQUENCY;5;TAXON_ORIG_FREQUENCY;5;TAXON_REGION;;TAXON_ETHNIC_GROUP;;TAXON_HAPLOGROUP;;TAXON_X;-69;TAXON_Y;-38;TAXON_COLOR_PIE1;65535;TAXON_PIE_FREQUENCY1;5;TAXON_STYLE_PIE1;SOLID;TAXON_LINE_WIDTH;1;TAXON_LINE_COLOR;0;TAXON_LINE_STYLE;SOLID;TAXON_ACTIVE;FALSE
TAXON_NAME; ZWN17;TAXON_NAME_HEIGHT;8;TAXON_NAME_COLOR;0;TAXON_FREQUENCY;1;TAXON_ORIG_FREQUENCY;1;TAXON_REGION;;TAXON_ETHNIC_GROUP;;TAXON_HAPLOGROUP;;TAXON_X;119;TAXON_Y;392;TAXON_COLOR_PIE1;16711808;TAXON_PIE_FREQUENCY1;1;TAXON_STYLE_PIE1;SOLID;TAXON_LINE_WIDTH;1;TAXON_LINE_COLOR;0;TAXON_LINE_STYLE;SOLID;TAXON_ACTIVE;TRUE
TAXON_NAME; ZWN18;TAXON_NAME_HEIGHT;8;TAXON_NAME_COLOR;0;TAXON_FREQUENCY;1;TAXON_ORIG_FREQUENCY;1;TAXON_REGION;;TAXON_ETHNIC_GROUP;;TAXON_HAPLOGROUP;;TAXON_X;-69;TAXON_Y;-38;TAXON_COLOR_PIE1;65535;TAXON_PIE_FREQUENCY1;1;TAXON_STYLE_PIE1;SOLID;TAXON_LINE_WIDTH;1;TAXON_LINE_COLOR;0;TAXON_LINE_STYLE;SOLID;TAXON_ACTIVE;FALSE
TAXON_NAME; ZWN19;TAXON_NAME_HEIGHT;8;TAXON_NAME_COLOR;0;TAXON_FREQUENCY;2;TAXON_ORIG_FREQUENCY;2;TAXON_REGION;;TAXON_ETHNIC_GROUP;;TAXON_HAPLOGROUP;;TAXON_X;-69;TAXON_Y;-38;TAXON_COLOR_PIE1;65535;TAXON_PIE_FREQUENCY1;2;TAXON_STYLE_PIE1;SOLID;TAXON_LINE_WIDTH;1;TAXON_LINE_COLOR;0;TAXON_LINE_STYLE;SOLID;TAXON_ACTIVE;FALSE
TAXON_NAME; ZWN20;TAXON_NAME_HEIGHT;8;TAXON_NAME_COLOR;0;TAXON_FREQUENCY;3;TAXON_ORIG_FREQUENCY;3;TAXON_REGION;;TAXON_ETHNIC_GROUP;;TAXON_HAPLOGROUP;;TAXON_X;216;TAXON_Y;328;TAXON_COLOR_PIE1;16711808;TAXON_PIE_FREQUENCY1;3;TAXON_STYLE_PIE1;SOLID;TAXON_COLOR_PIE2;0;TAXON_PIE_FREQUENCY2;0;TAXON_STYLE_PIE2;SOLID;TAXON_LINE_WIDTH;1;TAXON_LINE_COLOR;0;TAXON_LINE_STYLE;SOLID;TAXON_ACTIVE;TRUE
TAXON_NAME; ZWN21;TAXON_NAME_HEIGHT;8;TAXON_NAME_COLOR;0;TAXON_FREQUENCY;1;TAXON_ORIG_FREQUENCY;1;TAXON_REGION;;TAXON_ETHNIC_GROUP;;TAXON_HAPLOGROUP;;TAXON_X;-69;TAXON_Y;-38;TAXON_COLOR_PIE1;65535;TAXON_PIE_FREQUENCY1;1;TAXON_STYLE_PIE1;SOLID;TAXON_LINE_WIDTH;1;TAXON_LINE_COLOR;0;TAXON_LINE_STYLE;SOLID;TAXON_ACTIVE;FALSE
TAXON_NAME; ZWN23;TAXON_NAME_HEIGHT;8;TAXON_NAME_COLOR;0;TAXON_FREQUENCY;1;TAXON_ORIG_FREQUENCY;1;TAXON_REGION;;TAXON_ETHNIC_GROUP;;TAXON_HAPLOGROUP;;TAXON_X;-69;TAXON_Y;-38;TAXON_COLOR_PIE1;65535;TAXON_PIE_FREQUENCY1;1;TAXON_STYLE_PIE1;SOLID;TAXON_LINE_WIDTH;1;TAXON_LINE_COLOR;0;TAXON_LINE_STYLE;SOLID;TAXON_ACTIVE;FALSE
TAXON_NAME; ZWN25;TAXON_NAME_HEIGHT;8;TAXON_NAME_COLOR;0;TAXON_FREQUENCY;2;TAXON_ORIG_FREQUENCY;2;TAXON_REGION;;TAXON_ETHNIC_GROUP;;TAXON_HAPLOGROUP;;TAXON_X;-69;TAXON_Y;-38;TAXON_COLOR_PIE1;65535;TAXON_PIE_FREQUENCY1;2;TAXON_STYLE_PIE1;SOLID;TAXON_LINE_WIDTH;1;TAXON_LINE_COLOR;0;TAXON_LINE_STYLE;SOLID;TAXON_ACTIVE;FALSE
TAXON_NAME; ZWN26;TAXON_NAME_HEIGHT;8;TAXON_NAME_COLOR;0;TAXON_FREQUENCY;2;TAXON_ORIG_FREQUENCY;2;TAXON_REGION;;TAXON_ETHNIC_GROUP;;TAXON_HAPLOGROUP;;TAXON_X;-69;TAXON_Y;-38;TAXON_COLOR_PIE1;65535;TAXON_PIE_FREQUENCY1;2;TAXON_STYLE_PIE1;SOLID;TAXON_LINE_WIDTH;1;TAXON_LINE_COLOR;0;TAXON_LINE_STYLE;SOLID;TAXON_ACTIVE;FALSE
TAXON_NAME; ZWN27;TAXON_NAME_HEIGHT;8;TAXON_NAME_COLOR;0;TAXON_FREQUENCY;1;TAXON_ORIG_FREQUENCY;1;TAXON_REGION;;TAXON_ETHNIC_GROUP;;TAXON_HAPLOGROUP;;TAXON_X;-69;TAXON_Y;-38;TAXON_COLOR_PIE1;65535;TAXON_PIE_FREQUENCY1;1;TAXON_STYLE_PIE1;SOLID;TAXON_LINE_WIDTH;1;TAXON_LINE_COLOR;0;TAXON_LINE_STYLE;SOLID;TAXON_ACTIVE;FALSE
TAXON_NAME; ZWN28;TAXON_NAME_HEIGHT;8;TAXON_NAME_COLOR;0;TAXON_FREQUENCY;1;TAXON_ORIG_FREQUENCY;1;TAXON_REGION;;TAXON_ETHNIC_GROUP;;TAXON_HAPLOGROUP;;TAXON_X;56;TAXON_Y;-27;TAXON_COLOR_PIE1;16711808;TAXON_PIE_FREQUENCY1;1;TAXON_STYLE_PIE1;SOLID;TAXON_LINE_WIDTH;1;TAXON_LINE_COLOR;0;TAXON_LINE_STYLE;SOLID;TAXON_ACTIVE;TRUE
TAXON_NAME; ZWN32;TAXON_NAME_HEIGHT;8;TAXON_NAME_COLOR;0;TAXON_FREQUENCY;1;TAXON_ORIG_FREQUENCY;1;TAXON_REGION;;TAXON_ETHNIC_GROUP;;TAXON_HAPLOGROUP;;TAXON_X;62;TAXON_Y;216;TAXON_COLOR_PIE1;16711808;TAXON_PIE_FREQUENCY1;1;TAXON_STYLE_PIE1;SOLID;TAXON_LINE_WIDTH;1;TAXON_LINE_COLOR;0;TAXON_LINE_STYLE;SOLID;TAXON_ACTIVE;TRUE
TAXON_NAME; ZWN34;TAXON_NAME_HEIGHT;8;TAXON_NAME_COLOR;0;TAXON_FREQUENCY;3;TAXON_ORIG_FREQUENCY;3;TAXON_REGION;;TAXON_ETHNIC_GROUP;;TAXON_HAPLOGROUP;;TAXON_X;-69;TAXON_Y;-38;TAXON_COLOR_PIE1;65535;TAXON_PIE_FREQUENCY1;3;TAXON_STYLE_PIE1;SOLID;TAXON_LINE_WIDTH;1;TAXON_LINE_COLOR;0;TAXON_LINE_STYLE;SOLID;TAXON_ACTIVE;FALSE
TAXON_NAME; ZWN35;TAXON_NAME_HEIGHT;8;TAXON_NAME_COLOR;0;TAXON_FREQUENCY;1;TAXON_ORIG_FREQUENCY;1;TAXON_REGION;;TAXON_ETHNIC_GROUP;;TAXON_HAPLOGROUP;;TAXON_X;-69;TAXON_Y;-38;TAXON_COLOR_PIE1;65535;TAXON_PIE_FREQUENCY1;1;TAXON_STYLE_PIE1;SOLID;TAXON_LINE_WIDTH;1;TAXON_LINE_COLOR;0;TAXON_LINE_STYLE;SOLID;TAXON_ACTIVE;FALSE
TAXON_NAME; ZWN36;TAXON_NAME_HEIGHT;8;TAXON_NAME_COLOR;0;TAXON_FREQUENCY;2;TAXON_ORIG_FREQUENCY;2;TAXON_REGION;;TAXON_ETHNIC_GROUP;;TAXON_HAPLOGROUP;;TAXON_X;375;TAXON_Y;21;TAXON_COLOR_PIE1;16711808;TAXON_PIE_FREQUENCY1;2;TAXON_STYLE_PIE1;SOLID;TAXON_COLOR_PIE2;0;TAXON_PIE_FREQUENCY2;0;TAXON_STYLE_PIE2;SOLID;TAXON_LINE_WIDTH;1;TAXON_LINE_COLOR;0;TAXON_LINE_STYLE;SOLID;TAXON_ACTIVE;TRUE
TAXON_NAME; ZWN37;TAXON_NAME_HEIGHT;8;TAXON_NAME_COLOR;0;TAXON_FREQUENCY;2;TAXON_ORIG_FREQUENCY;2;TAXON_REGION;;TAXON_ETHNIC_GROUP;;TAXON_HAPLOGROUP;;TAXON_X;211;TAXON_Y;119;TAXON_COLOR_PIE1;16711808;TAXON_PIE_FREQUENCY1;2;TAXON_STYLE_PIE1;SOLID;TAXON_COLOR_PIE2;0;TAXON_PIE_FREQUENCY2;0;TAXON_STYLE_PIE2;SOLID;TAXON_LINE_WIDTH;1;TAXON_LINE_COLOR;0;TAXON_LINE_STYLE;SOLID;TAXON_ACTIVE;TRUE
TAXON_NAME; ZWN38;TAXON_NAME_HEIGHT;8;TAXON_NAME_COLOR;0;TAXON_FREQUENCY;3;TAXON_ORIG_FREQUENCY;3;TAXON_REGION;;TAXON_ETHNIC_GROUP;;TAXON_HAPLOGROUP;;TAXON_X;297;TAXON_Y;175;TAXON_COLOR_PIE1;16711808;TAXON_PIE_FREQUENCY1;3;TAXON_STYLE_PIE1;SOLID;TAXON_COLOR_PIE2;0;TAXON_PIE_FREQUENCY2;0;TAXON_STYLE_PIE2;SOLID;TAXON_LINE_WIDTH;1;TAXON_LINE_COLOR;0;TAXON_LINE_STYLE;SOLID;TAXON_ACTIVE;TRUE
TAXON_NAME; ZWN39;TAXON_NAME_HEIGHT;8;TAXON_NAME_COLOR;0;TAXON_FREQUENCY;1;TAXON_ORIG_FREQUENCY;1;TAXON_REGION;;TAXON_ETHNIC_GROUP;;TAXON_HAPLOGROUP;;TAXON_X;-69;TAXON_Y;-38;TAXON_COLOR_PIE1;65535;TAXON_PIE_FREQUENCY1;1;TAXON_STYLE_PIE1;SOLID;TAXON_LINE_WIDTH;1;TAXON_LINE_COLOR;0;TAXON_LINE_STYLE;SOLID;TAXON_ACTIVE;FALSE
TAXON_NAME; ZWN41;TAXON_NAME_HEIGHT;8;TAXON_NAME_COLOR;0;TAXON_FREQUENCY;1;TAXON_ORIG_FREQUENCY;1;TAXON_REGION;;TAXON_ETHNIC_GROUP;;TAXON_HAPLOGROUP;;TAXON_X;-69;TAXON_Y;-38;TAXON_COLOR_PIE1;65535;TAXON_PIE_FREQUENCY1;1;TAXON_STYLE_PIE1;SOLID;TAXON_LINE_WIDTH;1;TAXON_LINE_COLOR;0;TAXON_LINE_STYLE;SOLID;TAXON_ACTIVE;FALSE
TAXON_NAME; ZWN42;TAXON_NAME_HEIGHT;8;TAXON_NAME_COLOR;0;TAXON_FREQUENCY;1;TAXON_ORIG_FREQUENCY;1;TAXON_REGION;;TAXON_ETHNIC_GROUP;;TAXON_HAPLOGROUP;;TAXON_X;52;TAXON_Y;252;TAXON_COLOR_PIE1;16711808;TAXON_PIE_FREQUENCY1;1;TAXON_STYLE_PIE1;SOLID;TAXON_LINE_WIDTH;1;TAXON_LINE_COLOR;0;TAXON_LINE_STYLE;SOLID;TAXON_ACTIVE;TRUE
TAXON_NAME; ZWN44;TAXON_NAME_HEIGHT;8;TAXON_NAME_COLOR;0;TAXON_FREQUENCY;2;TAXON_ORIG_FREQUENCY;2;TAXON_REGION;;TAXON_ETHNIC_GROUP;;TAXON_HAPLOGROUP;;TAXON_X;90;TAXON_Y;248;TAXON_COLOR_PIE1;16711808;TAXON_PIE_FREQUENCY1;2;TAXON_STYLE_PIE1;SOLID;TAXON_COLOR_PIE2;0;TAXON_PIE_FREQUENCY2;0;TAXON_STYLE_PIE2;SOLID;TAXON_LINE_WIDTH;1;TAXON_LINE_COLOR;0;TAXON_LINE_STYLE;SOLID;TAXON_ACTIVE;TRUE
TAXON_NAME; ZWN45;TAXON_NAME_HEIGHT;8;TAXON_NAME_COLOR;0;TAXON_FREQUENCY;1;TAXON_ORIG_FREQUENCY;1;TAXON_REGION;;TAXON_ETHNIC_GROUP;;TAXON_HAPLOGROUP;;TAXON_X;-69;TAXON_Y;-38;TAXON_COLOR_PIE1;65535;TAXON_PIE_FREQUENCY1;1;TAXON_STYLE_PIE1;SOLID;TAXON_LINE_WIDTH;1;TAXON_LINE_COLOR;0;TAXON_LINE_STYLE;SOLID;TAXON_ACTIVE;FALSE
TAXON_NAME; ZWN46;TAXON_NAME_HEIGHT;8;TAXON_NAME_COLOR;0;TAXON_FREQUENCY;1;TAXON_ORIG_FREQUENCY;1;TAXON_REGION;;TAXON_ETHNIC_GROUP;;TAXON_HAPLOGROUP;;TAXON_X;-69;TAXON_Y;-38;TAXON_COLOR_PIE1;65535;TAXON_PIE_FREQUENCY1;1;TAXON_STYLE_PIE1;SOLID;TAXON_LINE_WIDTH;1;TAXON_LINE_COLOR;0;TAXON_LINE_STYLE;SOLID;TAXON_ACTIVE;FALSE
TAXON_NAME; ZWN47;TAXON_NAME_HEIGHT;8;TAXON_NAME_COLOR;0;TAXON_FREQUENCY;1;TAXON_ORIG_FREQUENCY;1;TAXON_REGION;;TAXON_ETHNIC_GROUP;;TAXON_HAPLOGROUP;;TAXON_X;393;TAXON_Y;118;TAXON_COLOR_PIE1;16711808;TAXON_PIE_FREQUENCY1;1;TAXON_STYLE_PIE1;SOLID;TAXON_LINE_WIDTH;1;TAXON_LINE_COLOR;0;TAXON_LINE_STYLE;SOLID;TAXON_ACTIVE;TRUE
TAXON_NAME; ZWN48;TAXON_NAME_HEIGHT;8;TAXON_NAME_COLOR;0;TAXON_FREQUENCY;1;TAXON_ORIG_FREQUENCY;1;TAXON_REGION;;TAXON_ETHNIC_GROUP;;TAXON_HAPLOGROUP;;TAXON_X;-69;TAXON_Y;-38;TAXON_COLOR_PIE1;65535;TAXON_PIE_FREQUENCY1;1;TAXON_STYLE_PIE1;SOLID;TAXON_LINE_WIDTH;1;TAXON_LINE_COLOR;0;TAXON_LINE_STYLE;SOLID;TAXON_ACTIVE;FALSE
TAXON_NAME; ZWN49;TAXON_NAME_HEIGHT;8;TAXON_NAME_COLOR;0;TAXON_FREQUENCY;2;TAXON_ORIG_FREQUENCY;2;TAXON_REGION;;TAXON_ETHNIC_GROUP;;TAXON_HAPLOGROUP;;TAXON_X;202;TAXON_Y;76;TAXON_COLOR_PIE1;16711808;TAXON_PIE_FREQUENCY1;2;TAXON_STYLE_PIE1;SOLID;TAXON_COLOR_PIE2;0;TAXON_PIE_FREQUENCY2;0;TAXON_STYLE_PIE2;SOLID;TAXON_LINE_WIDTH;1;TAXON_LINE_COLOR;0;TAXON_LINE_STYLE;SOLID;TAXON_ACTIVE;TRUE
TAXON_NAME;  JM05;TAXON_NAME_HEIGHT;8;TAXON_NAME_COLOR;0;TAXON_FREQUENCY;1;TAXON_ORIG_FREQUENCY;1;TAXON_REGION;;TAXON_ETHNIC_GROUP;;TAXON_HAPLOGROUP;;TAXON_X;9;TAXON_Y;188;TAXON_COLOR_PIE1;16711808;TAXON_PIE_FREQUENCY1;1;TAXON_STYLE_PIE1;SOLID;TAXON_LINE_WIDTH;1;TAXON_LINE_COLOR;0;TAXON_LINE_STYLE;SOLID;TAXON_ACTIVE;TRUE
TAXON_NAME;  JM11;TAXON_NAME_HEIGHT;8;TAXON_NAME_COLOR;0;TAXON_FREQUENCY;1;TAXON_ORIG_FREQUENCY;1;TAXON_REGION;;TAXON_ETHNIC_GROUP;;TAXON_HAPLOGROUP;;TAXON_X;-69;TAXON_Y;-38;TAXON_COLOR_PIE1;65535;TAXON_PIE_FREQUENCY1;1;TAXON_STYLE_PIE1;SOLID;TAXON_LINE_WIDTH;1;TAXON_LINE_COLOR;0;TAXON_LINE_STYLE;SOLID;TAXON_ACTIVE;FALSE
TAXON_NAME;  JM12;TAXON_NAME_HEIGHT;8;TAXON_NAME_COLOR;0;TAXON_FREQUENCY;2;TAXON_ORIG_FREQUENCY;2;TAXON_REGION;;TAXON_ETHNIC_GROUP;;TAXON_HAPLOGROUP;;TAXON_X;-69;TAXON_Y;-38;TAXON_COLOR_PIE1;65535;TAXON_PIE_FREQUENCY1;2;TAXON_STYLE_PIE1;SOLID;TAXON_LINE_WIDTH;1;TAXON_LINE_COLOR;0;TAXON_LINE_STYLE;SOLID;TAXON_ACTIVE;FALSE
TAXON_NAME;  JM13;TAXON_NAME_HEIGHT;8;TAXON_NAME_COLOR;0;TAXON_FREQUENCY;1;TAXON_ORIG_FREQUENCY;1;TAXON_REGION;;TAXON_ETHNIC_GROUP;;TAXON_HAPLOGROUP;;TAXON_X;-69;TAXON_Y;-38;TAXON_COLOR_PIE1;65535;TAXON_PIE_FREQUENCY1;1;TAXON_STYLE_PIE1;SOLID;TAXON_LINE_WIDTH;1;TAXON_LINE_COLOR;0;TAXON_LINE_STYLE;SOLID;TAXON_ACTIVE;FALSE
TAXON_NAME;  JM14;TAXON_NAME_HEIGHT;8;TAXON_NAME_COLOR;0;TAXON_FREQUENCY;2;TAXON_ORIG_FREQUENCY;2;TAXON_REGION;;TAXON_ETHNIC_GROUP;;TAXON_HAPLOGROUP;;TAXON_X;-69;TAXON_Y;-38;TAXON_COLOR_PIE1;65535;TAXON_PIE_FREQUENCY1;2;TAXON_STYLE_PIE1;SOLID;TAXON_LINE_WIDTH;1;TAXON_LINE_COLOR;0;TAXON_LINE_STYLE;SOLID;TAXON_ACTIVE;FALSE
TAXON_NAME;  JM15;TAXON_NAME_HEIGHT;8;TAXON_NAME_COLOR;0;TAXON_FREQUENCY;2;TAXON_ORIG_FREQUENCY;2;TAXON_REGION;;TAXON_ETHNIC_GROUP;;TAXON_HAPLOGROUP;;TAXON_X;-69;TAXON_Y;-38;TAXON_COLOR_PIE1;65535;TAXON_PIE_FREQUENCY1;2;TAXON_STYLE_PIE1;SOLID;TAXON_LINE_WIDTH;1;TAXON_LINE_COLOR;0;TAXON_LINE_STYLE;SOLID;TAXON_ACTIVE;FALSE
TAXON_NAME;  JM16;TAXON_NAME_HEIGHT;8;TAXON_NAME_COLOR;0;TAXON_FREQUENCY;1;TAXON_ORIG_FREQUENCY;1;TAXON_REGION;;TAXON_ETHNIC_GROUP;;TAXON_HAPLOGROUP;;TAXON_X;-69;TAXON_Y;-38;TAXON_COLOR_PIE1;65535;TAXON_PIE_FREQUENCY1;1;TAXON_STYLE_PIE1;SOLID;TAXON_LINE_WIDTH;1;TAXON_LINE_COLOR;0;TAXON_LINE_STYLE;SOLID;TAXON_ACTIVE;FALSE
TAXON_NAME;  JM18;TAXON_NAME_HEIGHT;8;TAXON_NAME_COLOR;0;TAXON_FREQUENCY;1;TAXON_ORIG_FREQUENCY;1;TAXON_REGION;;TAXON_ETHNIC_GROUP;;TAXON_HAPLOGROUP;;TAXON_X;-69;TAXON_Y;-38;TAXON_COLOR_PIE1;65535;TAXON_PIE_FREQUENCY1;1;TAXON_STYLE_PIE1;SOLID;TAXON_LINE_WIDTH;1;TAXON_LINE_COLOR;0;TAXON_LINE_STYLE;SOLID;TAXON_ACTIVE;FALSE
TAXON_NAME;  JM20;TAXON_NAME_HEIGHT;8;TAXON_NAME_COLOR;0;TAXON_FREQUENCY;2;TAXON_ORIG_FREQUENCY;2;TAXON_REGION;;TAXON_ETHNIC_GROUP;;TAXON_HAPLOGROUP;;TAXON_X;-69;TAXON_Y;-38;TAXON_COLOR_PIE1;65535;TAXON_PIE_FREQUENCY1;2;TAXON_STYLE_PIE1;SOLID;TAXON_LINE_WIDTH;1;TAXON_LINE_COLOR;0;TAXON_LINE_STYLE;SOLID;TAXON_ACTIVE;FALSE
TAXON_NAME;  JM21;TAXON_NAME_HEIGHT;8;TAXON_NAME_COLOR;0;TAXON_FREQUENCY;1;TAXON_ORIG_FREQUENCY;1;TAXON_REGION;;TAXON_ETHNIC_GROUP;;TAXON_HAPLOGROUP;;TAXON_X;304;TAXON_Y;-7;TAXON_COLOR_PIE1;16711808;TAXON_PIE_FREQUENCY1;1;TAXON_STYLE_PIE1;SOLID;TAXON_LINE_WIDTH;1;TAXON_LINE_COLOR;0;TAXON_LINE_STYLE;SOLID;TAXON_ACTIVE;TRUE
TAXON_NAME;  JM22;TAXON_NAME_HEIGHT;8;TAXON_NAME_COLOR;0;TAXON_FREQUENCY;1;TAXON_ORIG_FREQUENCY;1;TAXON_REGION;;TAXON_ETHNIC_GROUP;;TAXON_HAPLOGROUP;;TAXON_X;-69;TAXON_Y;-38;TAXON_COLOR_PIE1;65535;TAXON_PIE_FREQUENCY1;1;TAXON_STYLE_PIE1;SOLID;TAXON_LINE_WIDTH;1;TAXON_LINE_COLOR;0;TAXON_LINE_STYLE;SOLID;TAXON_ACTIVE;FALSE
TAXON_NAME;  JM24;TAXON_NAME_HEIGHT;8;TAXON_NAME_COLOR;0;TAXON_FREQUENCY;3;TAXON_ORIG_FREQUENCY;3;TAXON_REGION;;TAXON_ETHNIC_GROUP;;TAXON_HAPLOGROUP;;TAXON_X;-69;TAXON_Y;-38;TAXON_COLOR_PIE1;65535;TAXON_PIE_FREQUENCY1;3;TAXON_STYLE_PIE1;SOLID;TAXON_LINE_WIDTH;1;TAXON_LINE_COLOR;0;TAXON_LINE_STYLE;SOLID;TAXON_ACTIVE;FALSE
TAXON_NAME;  JM25;TAXON_NAME_HEIGHT;8;TAXON_NAME_COLOR;0;TAXON_FREQUENCY;1;TAXON_ORIG_FREQUENCY;1;TAXON_REGION;;TAXON_ETHNIC_GROUP;;TAXON_HAPLOGROUP;;TAXON_X;415;TAXON_Y;93;TAXON_COLOR_PIE1;16711808;TAXON_PIE_FREQUENCY1;1;TAXON_STYLE_PIE1;SOLID;TAXON_LINE_WIDTH;1;TAXON_LINE_COLOR;0;TAXON_LINE_STYLE;SOLID;TAXON_ACTIVE;TRUE
TAXON_NAME;  JM26;TAXON_NAME_HEIGHT;8;TAXON_NAME_COLOR;0;TAXON_FREQUENCY;1;TAXON_ORIG_FREQUENCY;1;TAXON_REGION;;TAXON_ETHNIC_GROUP;;TAXON_HAPLOGROUP;;TAXON_X;153;TAXON_Y;-66;TAXON_COLOR_PIE1;16711808;TAXON_PIE_FREQUENCY1;1;TAXON_STYLE_PIE1;SOLID;TAXON_LINE_WIDTH;1;TAXON_LINE_COLOR;0;TAXON_LINE_STYLE;SOLID;TAXON_ACTIVE;TRUE
TAXON_NAME;  JM28;TAXON_NAME_HEIGHT;8;TAXON_NAME_COLOR;0;TAXON_FREQUENCY;2;TAXON_ORIG_FREQUENCY;2;TAXON_REGION;;TAXON_ETHNIC_GROUP;;TAXON_HAPLOGROUP;;TAXON_X;313;TAXON_Y;67;TAXON_COLOR_PIE1;16711808;TAXON_PIE_FREQUENCY1;2;TAXON_STYLE_PIE1;SOLID;TAXON_COLOR_PIE2;0;TAXON_PIE_FREQUENCY2;0;TAXON_STYLE_PIE2;SOLID;TAXON_LINE_WIDTH;1;TAXON_LINE_COLOR;0;TAXON_LINE_STYLE;SOLID;TAXON_ACTIVE;TRUE
TAXON_NAME;  JM29;TAXON_NAME_HEIGHT;8;TAXON_NAME_COLOR;0;TAXON_FREQUENCY;1;TAXON_ORIG_FREQUENCY;1;TAXON_REGION;;TAXON_ETHNIC_GROUP;;TAXON_HAPLOGROUP;;TAXON_X;-69;TAXON_Y;-38;TAXON_COLOR_PIE1;65535;TAXON_PIE_FREQUENCY1;1;TAXON_STYLE_PIE1;SOLID;TAXON_LINE_WIDTH;1;TAXON_LINE_COLOR;0;TAXON_LINE_STYLE;SOLID;TAXON_ACTIVE;FALSE
TAXON_NAME;  JM30;TAXON_NAME_HEIGHT;8;TAXON_NAME_COLOR;0;TAXON_FREQUENCY;1;TAXON_ORIG_FREQUENCY;1;TAXON_REGION;;TAXON_ETHNIC_GROUP;;TAXON_HAPLOGROUP;;TAXON_X;310;TAXON_Y;107;TAXON_COLOR_PIE1;16711808;TAXON_PIE_FREQUENCY1;1;TAXON_STYLE_PIE1;SOLID;TAXON_LINE_WIDTH;1;TAXON_LINE_COLOR;0;TAXON_LINE_STYLE;SOLID;TAXON_ACTIVE;TRUE
TAXON_NAME; CUN14;TAXON_NAME_HEIGHT;8;TAXON_NAME_COLOR;0;TAXON_FREQUENCY;1;TAXON_ORIG_FREQUENCY;1;TAXON_REGION;;TAXON_ETHNIC_GROUP;;TAXON_HAPLOGROUP;;TAXON_X;244;TAXON_Y;255;TAXON_COLOR_PIE1;16711808;TAXON_PIE_FREQUENCY1;1;TAXON_STYLE_PIE1;SOLID;TAXON_LINE_WIDTH;1;TAXON_LINE_COLOR;0;TAXON_LINE_STYLE;SOLID;TAXON_ACTIVE;TRUE
TAXON_NAME; CUN21;TAXON_NAME_HEIGHT;8;TAXON_NAME_COLOR;0;TAXON_FREQUENCY;1;TAXON_ORIG_FREQUENCY;1;TAXON_REGION;;TAXON_ETHNIC_GROUP;;TAXON_HAPLOGROUP;;TAXON_X;-69;TAXON_Y;-38;TAXON_COLOR_PIE1;65535;TAXON_PIE_FREQUENCY1;1;TAXON_STYLE_PIE1;SOLID;TAXON_LINE_WIDTH;1;TAXON_LINE_COLOR;0;TAXON_LINE_STYLE;SOLID;TAXON_ACTIVE;FALSE
TAXON_NAME; CUN25;TAXON_NAME_HEIGHT;8;TAXON_NAME_COLOR;0;TAXON_FREQUENCY;1;TAXON_ORIG_FREQUENCY;1;TAXON_REGION;;TAXON_ETHNIC_GROUP;;TAXON_HAPLOGROUP;;TAXON_X;-69;TAXON_Y;-38;TAXON_COLOR_PIE1;65535;TAXON_PIE_FREQUENCY1;1;TAXON_STYLE_PIE1;SOLID;TAXON_LINE_WIDTH;1;TAXON_LINE_COLOR;0;TAXON_LINE_STYLE;SOLID;TAXON_ACTIVE;FALSE
TAXON_NAME;  AM02;TAXON_NAME_HEIGHT;8;TAXON_NAME_COLOR;0;TAXON_FREQUENCY;1;TAXON_ORIG_FREQUENCY;1;TAXON_REGION;;TAXON_ETHNIC_GROUP;;TAXON_HAPLOGROUP;;TAXON_X;257;TAXON_Y;393;TAXON_COLOR_PIE1;8388863;TAXON_PIE_FREQUENCY1;1;TAXON_STYLE_PIE1;SOLID;TAXON_LINE_WIDTH;1;TAXON_LINE_COLOR;0;TAXON_LINE_STYLE;SOLID;TAXON_ACTIVE;TRUE
TAXON_NAME;  AM03;TAXON_NAME_HEIGHT;8;TAXON_NAME_COLOR;0;TAXON_FREQUENCY;1;TAXON_ORIG_FREQUENCY;1;TAXON_REGION;;TAXON_ETHNIC_GROUP;;TAXON_HAPLOGROUP;;TAXON_X;274;TAXON_Y;355;TAXON_COLOR_PIE1;8388863;TAXON_PIE_FREQUENCY1;1;TAXON_STYLE_PIE1;SOLID;TAXON_LINE_WIDTH;1;TAXON_LINE_COLOR;0;TAXON_LINE_STYLE;SOLID;TAXON_ACTIVE;TRUE
TAXON_NAME;  BN13;TAXON_NAME_HEIGHT;8;TAXON_NAME_COLOR;0;TAXON_FREQUENCY;1;TAXON_ORIG_FREQUENCY;1;TAXON_REGION;;TAXON_ETHNIC_GROUP;;TAXON_HAPLOGROUP;;TAXON_X;125;TAXON_Y;528;TAXON_COLOR_PIE1;8388863;TAXON_PIE_FREQUENCY1;1;TAXON_STYLE_PIE1;SOLID;TAXON_LINE_WIDTH;1;TAXON_LINE_COLOR;0;TAXON_LINE_STYLE;SOLID;TAXON_ACTIVE;TRUE
TAXON_NAME;  BN14;TAXON_NAME_HEIGHT;8;TAXON_NAME_COLOR;0;TAXON_FREQUENCY;1;TAXON_ORIG_FREQUENCY;1;TAXON_REGION;;TAXON_ETHNIC_GROUP;;TAXON_HAPLOGROUP;;TAXON_X;208;TAXON_Y;490;TAXON_COLOR_PIE1;8388863;TAXON_PIE_FREQUENCY1;1;TAXON_STYLE_PIE1;SOLID;TAXON_LINE_WIDTH;1;TAXON_LINE_COLOR;0;TAXON_LINE_STYLE;SOLID;TAXON_ACTIVE;TRUE
TAXON_NAME;  BN15;TAXON_NAME_HEIGHT;8;TAXON_NAME_COLOR;0;TAXON_FREQUENCY;1;TAXON_ORIG_FREQUENCY;1;TAXON_REGION;;TAXON_ETHNIC_GROUP;;TAXON_HAPLOGROUP;;TAXON_X;163;TAXON_Y;507;TAXON_COLOR_PIE1;8388863;TAXON_PIE_FREQUENCY1;1;TAXON_STYLE_PIE1;SOLID;TAXON_LINE_WIDTH;1;TAXON_LINE_COLOR;0;TAXON_LINE_STYLE;SOLID;TAXON_ACTIVE;TRUE
TAXON_NAME; SSA10;TAXON_NAME_HEIGHT;8;TAXON_NAME_COLOR;0;TAXON_FREQUENCY;1;TAXON_ORIG_FREQUENCY;1;TAXON_REGION;;TAXON_ETHNIC_GROUP;;TAXON_HAPLOGROUP;;TAXON_X;333;TAXON_Y;434;TAXON_COLOR_PIE1;8388863;TAXON_PIE_FREQUENCY1;1;TAXON_STYLE_PIE1;SOLID;TAXON_LINE_WIDTH;1;TAXON_LINE_COLOR;0;TAXON_LINE_STYLE;SOLID;TAXON_ACTIVE;TRUE
TAXON_NAME; SSA11;TAXON_NAME_HEIGHT;8;TAXON_NAME_COLOR;0;TAXON_FREQUENCY;1;TAXON_ORIG_FREQUENCY;1;TAXON_REGION;;TAXON_ETHNIC_GROUP;;TAXON_HAPLOGROUP;;TAXON_X;508;TAXON_Y;154;TAXON_COLOR_PIE1;8388863;TAXON_PIE_FREQUENCY1;1;TAXON_STYLE_PIE1;SOLID;TAXON_LINE_WIDTH;1;TAXON_LINE_COLOR;0;TAXON_LINE_STYLE;SOLID;TAXON_ACTIVE;TRUE
TAXON_NAME;  BZ15;TAXON_NAME_HEIGHT;8;TAXON_NAME_COLOR;0;TAXON_FREQUENCY;2;TAXON_ORIG_FREQUENCY;2;TAXON_REGION;;TAXON_ETHNIC_GROUP;;TAXON_HAPLOGROUP;;TAXON_X;462;TAXON_Y;426;TAXON_COLOR_PIE1;8388863;TAXON_PIE_FREQUENCY1;2;TAXON_STYLE_PIE1;SOLID;TAXON_COLOR_PIE2;0;TAXON_PIE_FREQUENCY2;0;TAXON_STYLE_PIE2;SOLID;TAXON_LINE_WIDTH;1;TAXON_LINE_COLOR;0;TAXON_LINE_STYLE;SOLID;TAXON_ACTIVE;TRUE
TAXON_NAME;  BZ19;TAXON_NAME_HEIGHT;8;TAXON_NAME_COLOR;0;TAXON_FREQUENCY;1;TAXON_ORIG_FREQUENCY;1;TAXON_REGION;;TAXON_ETHNIC_GROUP;;TAXON_HAPLOGROUP;;TAXON_X;447;TAXON_Y;380;TAXON_COLOR_PIE1;8388863;TAXON_PIE_FREQUENCY1;1;TAXON_STYLE_PIE1;SOLID;TAXON_LINE_WIDTH;1;TAXON_LINE_COLOR;0;TAXON_LINE_STYLE;SOLID;TAXON_ACTIVE;TRUE
TAXON_NAME;  BZ21;TAXON_NAME_HEIGHT;8;TAXON_NAME_COLOR;0;TAXON_FREQUENCY;1;TAXON_ORIG_FREQUENCY;1;TAXON_REGION;;TAXON_ETHNIC_GROUP;;TAXON_HAPLOGROUP;;TAXON_X;-69;TAXON_Y;-38;TAXON_COLOR_PIE1;65535;TAXON_PIE_FREQUENCY1;1;TAXON_STYLE_PIE1;SOLID;TAXON_LINE_WIDTH;1;TAXON_LINE_COLOR;0;TAXON_LINE_STYLE;SOLID;TAXON_ACTIVE;FALSE
TAXON_NAME;  SR05;TAXON_NAME_HEIGHT;8;TAXON_NAME_COLOR;0;TAXON_FREQUENCY;1;TAXON_ORIG_FREQUENCY;1;TAXON_REGION;;TAXON_ETHNIC_GROUP;;TAXON_HAPLOGROUP;;TAXON_X;763;TAXON_Y;176;TAXON_COLOR_PIE1;8388863;TAXON_PIE_FREQUENCY1;1;TAXON_STYLE_PIE1;SOLID;TAXON_LINE_WIDTH;1;TAXON_LINE_COLOR;0;TAXON_LINE_STYLE;SOLID;TAXON_ACTIVE;TRUE
TAXON_NAME;  SR18;TAXON_NAME_HEIGHT;8;TAXON_NAME_COLOR;0;TAXON_FREQUENCY;1;TAXON_ORIG_FREQUENCY;1;TAXON_REGION;;TAXON_ETHNIC_GROUP;;TAXON_HAPLOGROUP;;TAXON_X;367;TAXON_Y;500;TAXON_COLOR_PIE1;8388863;TAXON_PIE_FREQUENCY1;1;TAXON_STYLE_PIE1;SOLID;TAXON_LINE_WIDTH;1;TAXON_LINE_COLOR;0;TAXON_LINE_STYLE;SOLID;TAXON_ACTIVE;TRUE
TAXON_NAME;  HL01;TAXON_NAME_HEIGHT;8;TAXON_NAME_COLOR;0;TAXON_FREQUENCY;1;TAXON_ORIG_FREQUENCY;1;TAXON_REGION;;TAXON_ETHNIC_GROUP;;TAXON_HAPLOGROUP;;TAXON_X;515;TAXON_Y;308;TAXON_COLOR_PIE1;16711808;TAXON_PIE_FREQUENCY1;1;TAXON_STYLE_PIE1;SOLID;TAXON_LINE_WIDTH;1;TAXON_LINE_COLOR;0;TAXON_LINE_STYLE;SOLID;TAXON_ACTIVE;TRUE
TAXON_NAME;  HL03;TAXON_NAME_HEIGHT;8;TAXON_NAME_COLOR;0;TAXON_FREQUENCY;1;TAXON_ORIG_FREQUENCY;1;TAXON_REGION;;TAXON_ETHNIC_GROUP;;TAXON_HAPLOGROUP;;TAXON_X;800;TAXON_Y;256;TAXON_COLOR_PIE1;16711808;TAXON_PIE_FREQUENCY1;1;TAXON_STYLE_PIE1;SOLID;TAXON_LINE_WIDTH;1;TAXON_LINE_COLOR;0;TAXON_LINE_STYLE;SOLID;TAXON_ACTIVE;TRUE
TAXON_NAME;  HL04;TAXON_NAME_HEIGHT;8;TAXON_NAME_COLOR;0;TAXON_FREQUENCY;1;TAXON_ORIG_FREQUENCY;1;TAXON_REGION;;TAXON_ETHNIC_GROUP;;TAXON_HAPLOGROUP;;TAXON_X;688;TAXON_Y;308;TAXON_COLOR_PIE1;16711808;TAXON_PIE_FREQUENCY1;1;TAXON_STYLE_PIE1;SOLID;TAXON_LINE_WIDTH;1;TAXON_LINE_COLOR;0;TAXON_LINE_STYLE;SOLID;TAXON_ACTIVE;TRUE
TAXON_NAME;  HL05;TAXON_NAME_HEIGHT;8;TAXON_NAME_COLOR;0;TAXON_FREQUENCY;1;TAXON_ORIG_FREQUENCY;1;TAXON_REGION;;TAXON_ETHNIC_GROUP;;TAXON_HAPLOGROUP;;TAXON_X;479;TAXON_Y;252;TAXON_COLOR_PIE1;16711808;TAXON_PIE_FREQUENCY1;1;TAXON_STYLE_PIE1;SOLID;TAXON_LINE_WIDTH;1;TAXON_LINE_COLOR;0;TAXON_LINE_STYLE;SOLID;TAXON_ACTIVE;TRUE
TAXON_NAME;  HL08;TAXON_NAME_HEIGHT;8;TAXON_NAME_COLOR;0;TAXON_FREQUENCY;1;TAXON_ORIG_FREQUENCY;1;TAXON_REGION;;TAXON_ETHNIC_GROUP;;TAXON_HAPLOGROUP;;TAXON_X;460;TAXON_Y;308;TAXON_COLOR_PIE1;16711808;TAXON_PIE_FREQUENCY1;1;TAXON_STYLE_PIE1;SOLID;TAXON_LINE_WIDTH;1;TAXON_LINE_COLOR;0;TAXON_LINE_STYLE;SOLID;TAXON_ACTIVE;TRUE
TAXON_NAME;  HL09;TAXON_NAME_HEIGHT;8;TAXON_NAME_COLOR;0;TAXON_FREQUENCY;3;TAXON_ORIG_FREQUENCY;3;TAXON_REGION;;TAXON_ETHNIC_GROUP;;TAXON_HAPLOGROUP;;TAXON_X;327;TAXON_Y;300;TAXON_COLOR_PIE1;16711808;TAXON_PIE_FREQUENCY1;3;TAXON_STYLE_PIE1;SOLID;TAXON_COLOR_PIE2;0;TAXON_PIE_FREQUENCY2;0;TAXON_STYLE_PIE2;SOLID;TAXON_LINE_WIDTH;1;TAXON_LINE_COLOR;0;TAXON_LINE_STYLE;SOLID;TAXON_ACTIVE;TRUE
TAXON_NAME;  HL11;TAXON_NAME_HEIGHT;8;TAXON_NAME_COLOR;0;TAXON_FREQUENCY;1;TAXON_ORIG_FREQUENCY;1;TAXON_REGION;;TAXON_ETHNIC_GROUP;;TAXON_HAPLOGROUP;;TAXON_X;216;TAXON_Y;239;TAXON_COLOR_PIE1;16711808;TAXON_PIE_FREQUENCY1;1;TAXON_STYLE_PIE1;SOLID;TAXON_LINE_WIDTH;1;TAXON_LINE_COLOR;0;TAXON_LINE_STYLE;SOLID;TAXON_ACTIVE;TRUE
TAXON_NAME;  HL12;TAXON_NAME_HEIGHT;8;TAXON_NAME_COLOR;0;TAXON_FREQUENCY;1;TAXON_ORIG_FREQUENCY;1;TAXON_REGION;;TAXON_ETHNIC_GROUP;;TAXON_HAPLOGROUP;;TAXON_X;600;TAXON_Y;465;TAXON_COLOR_PIE1;16711808;TAXON_PIE_FREQUENCY1;1;TAXON_STYLE_PIE1;SOLID;TAXON_LINE_WIDTH;1;TAXON_LINE_COLOR;0;TAXON_LINE_STYLE;SOLID;TAXON_ACTIVE;TRUE
TAXON_NAME;  HL41;TAXON_NAME_HEIGHT;8;TAXON_NAME_COLOR;0;TAXON_FREQUENCY;1;TAXON_ORIG_FREQUENCY;1;TAXON_REGION;;TAXON_ETHNIC_GROUP;;TAXON_HAPLOGROUP;;TAXON_X;-69;TAXON_Y;-38;TAXON_COLOR_PIE1;65535;TAXON_PIE_FREQUENCY1;1;TAXON_STYLE_PIE1;SOLID;TAXON_LINE_WIDTH;1;TAXON_LINE_COLOR;0;TAXON_LINE_STYLE;SOLID;TAXON_ACTIVE;FALSE
TAXON_NAME;  HL55;TAXON_NAME_HEIGHT;8;TAXON_NAME_COLOR;0;TAXON_FREQUENCY;1;TAXON_ORIG_FREQUENCY;1;TAXON_REGION;;TAXON_ETHNIC_GROUP;;TAXON_HAPLOGROUP;;TAXON_X;740;TAXON_Y;505;TAXON_COLOR_PIE1;16711808;TAXON_PIE_FREQUENCY1;1;TAXON_STYLE_PIE1;SOLID;TAXON_LINE_WIDTH;1;TAXON_LINE_COLOR;0;TAXON_LINE_STYLE;SOLID;TAXON_ACTIVE;TRUE
TAXON_NAME;  HL15;TAXON_NAME_HEIGHT;8;TAXON_NAME_COLOR;0;TAXON_FREQUENCY;1;TAXON_ORIG_FREQUENCY;1;TAXON_REGION;;TAXON_ETHNIC_GROUP;;TAXON_HAPLOGROUP;;TAXON_X;-69;TAXON_Y;-38;TAXON_COLOR_PIE1;65535;TAXON_PIE_FREQUENCY1;1;TAXON_STYLE_PIE1;SOLID;TAXON_LINE_WIDTH;1;TAXON_LINE_COLOR;0;TAXON_LINE_STYLE;SOLID;TAXON_ACTIVE;FALSE
TAXON_NAME;  HL16;TAXON_NAME_HEIGHT;8;TAXON_NAME_COLOR;0;TAXON_FREQUENCY;1;TAXON_ORIG_FREQUENCY;1;TAXON_REGION;;TAXON_ETHNIC_GROUP;;TAXON_HAPLOGROUP;;TAXON_X;435;TAXON_Y;269;TAXON_COLOR_PIE1;16711808;TAXON_PIE_FREQUENCY1;1;TAXON_STYLE_PIE1;SOLID;TAXON_LINE_WIDTH;1;TAXON_LINE_COLOR;0;TAXON_LINE_STYLE;SOLID;TAXON_ACTIVE;TRUE
TAXON_NAME;  HL22;TAXON_NAME_HEIGHT;8;TAXON_NAME_COLOR;0;TAXON_FREQUENCY;1;TAXON_ORIG_FREQUENCY;1;TAXON_REGION;;TAXON_ETHNIC_GROUP;;TAXON_HAPLOGROUP;;TAXON_X;529;TAXON_Y;259;TAXON_COLOR_PIE1;16711808;TAXON_PIE_FREQUENCY1;1;TAXON_STYLE_PIE1;SOLID;TAXON_LINE_WIDTH;1;TAXON_LINE_COLOR;0;TAXON_LINE_STYLE;SOLID;TAXON_ACTIVE;TRUE
TAXON_NAME;  HL25;TAXON_NAME_HEIGHT;8;TAXON_NAME_COLOR;0;TAXON_FREQUENCY;1;TAXON_ORIG_FREQUENCY;1;TAXON_REGION;;TAXON_ETHNIC_GROUP;;TAXON_HAPLOGROUP;;TAXON_X;324;TAXON_Y;255;TAXON_COLOR_PIE1;16711808;TAXON_PIE_FREQUENCY1;1;TAXON_STYLE_PIE1;SOLID;TAXON_LINE_WIDTH;1;TAXON_LINE_COLOR;0;TAXON_LINE_STYLE;SOLID;TAXON_ACTIVE;TRUE
TAXON_NAME;  HL27;TAXON_NAME_HEIGHT;8;TAXON_NAME_COLOR;0;TAXON_FREQUENCY;8;TAXON_ORIG_FREQUENCY;8;TAXON_REGION;;TAXON_ETHNIC_GROUP;;TAXON_HAPLOGROUP;;TAXON_X;316;TAXON_Y;345;TAXON_COLOR_PIE1;16777088;TAXON_PIE_FREQUENCY1;7;TAXON_STYLE_PIE1;SOLID;TAXON_COLOR_PIE2;16711808;TAXON_PIE_FREQUENCY2;1;TAXON_STYLE_PIE2;SOLID;TAXON_LINE_WIDTH;1;TAXON_LINE_COLOR;0;TAXON_LINE_STYLE;SOLID;TAXON_ACTIVE;TRUE
TAXON_NAME;  HL30;TAXON_NAME_HEIGHT;8;TAXON_NAME_COLOR;0;TAXON_FREQUENCY;3;TAXON_ORIG_FREQUENCY;3;TAXON_REGION;;TAXON_ETHNIC_GROUP;;TAXON_HAPLOGROUP;;TAXON_X;161;TAXON_Y;149;TAXON_COLOR_PIE1;16777088;TAXON_PIE_FREQUENCY1;2;TAXON_STYLE_PIE1;SOLID;TAXON_COLOR_PIE2;16711808;TAXON_PIE_FREQUENCY2;1;TAXON_STYLE_PIE2;SOLID;TAXON_COLOR_PIE3;8388863;TAXON_PIE_FREQUENCY3;0;TAXON_STYLE_PIE3;SOLID;TAXON_LINE_WIDTH;1;TAXON_LINE_COLOR;0;TAXON_LINE_STYLE;SOLID;TAXON_ACTIVE;TRUE
TAXON_NAME; CCX01;TAXON_NAME_HEIGHT;8;TAXON_NAME_COLOR;0;TAXON_FREQUENCY;1;TAXON_ORIG_FREQUENCY;1;TAXON_REGION;;TAXON_ETHNIC_GROUP;;TAXON_HAPLOGROUP;;TAXON_X;646;TAXON_Y;99;TAXON_COLOR_PIE1;16777088;TAXON_PIE_FREQUENCY1;1;TAXON_STYLE_PIE1;SOLID;TAXON_LINE_WIDTH;1;TAXON_LINE_COLOR;0;TAXON_LINE_STYLE;SOLID;TAXON_ACTIVE;TRUE
TAXON_NAME; CCX02;TAXON_NAME_HEIGHT;8;TAXON_NAME_COLOR;0;TAXON_FREQUENCY;3;TAXON_ORIG_FREQUENCY;3;TAXON_REGION;;TAXON_ETHNIC_GROUP;;TAXON_HAPLOGROUP;;TAXON_X;406;TAXON_Y;308;TAXON_COLOR_PIE1;16777088;TAXON_PIE_FREQUENCY1;3;TAXON_STYLE_PIE1;SOLID;TAXON_COLOR_PIE2;0;TAXON_PIE_FREQUENCY2;0;TAXON_STYLE_PIE2;SOLID;TAXON_LINE_WIDTH;1;TAXON_LINE_COLOR;0;TAXON_LINE_STYLE;SOLID;TAXON_ACTIVE;TRUE
TAXON_NAME; CCX03;TAXON_NAME_HEIGHT;8;TAXON_NAME_COLOR;0;TAXON_FREQUENCY;1;TAXON_ORIG_FREQUENCY;1;TAXON_REGION;;TAXON_ETHNIC_GROUP;;TAXON_HAPLOGROUP;;TAXON_X;448;TAXON_Y;339;TAXON_COLOR_PIE1;16777088;TAXON_PIE_FREQUENCY1;1;TAXON_STYLE_PIE1;SOLID;TAXON_LINE_WIDTH;1;TAXON_LINE_COLOR;0;TAXON_LINE_STYLE;SOLID;TAXON_ACTIVE;TRUE
TAXON_NAME; CCX04;TAXON_NAME_HEIGHT;8;TAXON_NAME_COLOR;0;TAXON_FREQUENCY;5;TAXON_ORIG_FREQUENCY;5;TAXON_REGION;;TAXON_ETHNIC_GROUP;;TAXON_HAPLOGROUP;;TAXON_X;253;TAXON_Y;471;TAXON_COLOR_PIE1;16777088;TAXON_PIE_FREQUENCY1;5;TAXON_STYLE_PIE1;SOLID;TAXON_COLOR_PIE2;0;TAXON_PIE_FREQUENCY2;0;TAXON_STYLE_PIE2;SOLID;TAXON_LINE_WIDTH;1;TAXON_LINE_COLOR;0;TAXON_LINE_STYLE;SOLID;TAXON_ACTIVE;TRUE
TAXON_NAME; CCX06;TAXON_NAME_HEIGHT;8;TAXON_NAME_COLOR;0;TAXON_FREQUENCY;1;TAXON_ORIG_FREQUENCY;1;TAXON_REGION;;TAXON_ETHNIC_GROUP;;TAXON_HAPLOGROUP;;TAXON_X;391;TAXON_Y;258;TAXON_COLOR_PIE1;16777088;TAXON_PIE_FREQUENCY1;1;TAXON_STYLE_PIE1;SOLID;TAXON_LINE_WIDTH;1;TAXON_LINE_COLOR;0;TAXON_LINE_STYLE;SOLID;TAXON_ACTIVE;TRUE
TAXON_NAME; CCX07;TAXON_NAME_HEIGHT;8;TAXON_NAME_COLOR;0;TAXON_FREQUENCY;1;TAXON_ORIG_FREQUENCY;1;TAXON_REGION;;TAXON_ETHNIC_GROUP;;TAXON_HAPLOGROUP;;TAXON_X;-69;TAXON_Y;-38;TAXON_COLOR_PIE1;65535;TAXON_PIE_FREQUENCY1;1;TAXON_STYLE_PIE1;SOLID;TAXON_LINE_WIDTH;1;TAXON_LINE_COLOR;0;TAXON_LINE_STYLE;SOLID;TAXON_ACTIVE;FALSE
TAXON_NAME; CCX13;TAXON_NAME_HEIGHT;8;TAXON_NAME_COLOR;0;TAXON_FREQUENCY;2;TAXON_ORIG_FREQUENCY;2;TAXON_REGION;;TAXON_ETHNIC_GROUP;;TAXON_HAPLOGROUP;;TAXON_X;373;TAXON_Y;335;TAXON_COLOR_PIE1;16777088;TAXON_PIE_FREQUENCY1;2;TAXON_STYLE_PIE1;SOLID;TAXON_COLOR_PIE2;0;TAXON_PIE_FREQUENCY2;0;TAXON_STYLE_PIE2;SOLID;TAXON_LINE_WIDTH;1;TAXON_LINE_COLOR;0;TAXON_LINE_STYLE;SOLID;TAXON_ACTIVE;TRUE
TAXON_NAME; CCX15;TAXON_NAME_HEIGHT;8;TAXON_NAME_COLOR;0;TAXON_FREQUENCY;3;TAXON_ORIG_FREQUENCY;3;TAXON_REGION;;TAXON_ETHNIC_GROUP;;TAXON_HAPLOGROUP;;TAXON_X;288;TAXON_Y;314;TAXON_COLOR_PIE1;16777088;TAXON_PIE_FREQUENCY1;3;TAXON_STYLE_PIE1;SOLID;TAXON_COLOR_PIE2;0;TAXON_PIE_FREQUENCY2;0;TAXON_STYLE_PIE2;SOLID;TAXON_LINE_WIDTH;1;TAXON_LINE_COLOR;0;TAXON_LINE_STYLE;SOLID;TAXON_ACTIVE;TRUE
TAXON_NAME; CCX21;TAXON_NAME_HEIGHT;8;TAXON_NAME_COLOR;0;TAXON_FREQUENCY;1;TAXON_ORIG_FREQUENCY;1;TAXON_REGION;;TAXON_ETHNIC_GROUP;;TAXON_HAPLOGROUP;;TAXON_X;428;TAXON_Y;220;TAXON_COLOR_PIE1;16777088;TAXON_PIE_FREQUENCY1;1;TAXON_STYLE_PIE1;SOLID;TAXON_LINE_WIDTH;1;TAXON_LINE_COLOR;0;TAXON_LINE_STYLE;SOLID;TAXON_ACTIVE;TRUE
TAXON_NAME; CCX22;TAXON_NAME_HEIGHT;8;TAXON_NAME_COLOR;0;TAXON_FREQUENCY;1;TAXON_ORIG_FREQUENCY;1;TAXON_REGION;;TAXON_ETHNIC_GROUP;;TAXON_HAPLOGROUP;;TAXON_X;398;TAXON_Y;562;TAXON_COLOR_PIE1;16777088;TAXON_PIE_FREQUENCY1;1;TAXON_STYLE_PIE1;SOLID;TAXON_LINE_WIDTH;1;TAXON_LINE_COLOR;0;TAXON_LINE_STYLE;SOLID;TAXON_ACTIVE;TRUE
TAXON_NAME; CCX24;TAXON_NAME_HEIGHT;8;TAXON_NAME_COLOR;0;TAXON_FREQUENCY;1;TAXON_ORIG_FREQUENCY;1;TAXON_REGION;;TAXON_ETHNIC_GROUP;;TAXON_HAPLOGROUP;;TAXON_X;-69;TAXON_Y;-38;TAXON_COLOR_PIE1;65535;TAXON_PIE_FREQUENCY1;1;TAXON_STYLE_PIE1;SOLID;TAXON_LINE_WIDTH;1;TAXON_LINE_COLOR;0;TAXON_LINE_STYLE;SOLID;TAXON_ACTIVE;FALSE
TAXON_NAME; CCX29;TAXON_NAME_HEIGHT;8;TAXON_NAME_COLOR;0;TAXON_FREQUENCY;1;TAXON_ORIG_FREQUENCY;1;TAXON_REGION;;TAXON_ETHNIC_GROUP;;TAXON_HAPLOGROUP;;TAXON_X;-69;TAXON_Y;-38;TAXON_COLOR_PIE1;65535;TAXON_PIE_FREQUENCY1;1;TAXON_STYLE_PIE1;SOLID;TAXON_LINE_WIDTH;1;TAXON_LINE_COLOR;0;TAXON_LINE_STYLE;SOLID;TAXON_ACTIVE;FALSE
TAXON_NAME; CCX30;TAXON_NAME_HEIGHT;8;TAXON_NAME_COLOR;0;TAXON_FREQUENCY;1;TAXON_ORIG_FREQUENCY;1;TAXON_REGION;;TAXON_ETHNIC_GROUP;;TAXON_HAPLOGROUP;;TAXON_X;-69;TAXON_Y;-38;TAXON_COLOR_PIE1;65535;TAXON_PIE_FREQUENCY1;1;TAXON_STYLE_PIE1;SOLID;TAXON_LINE_WIDTH;1;TAXON_LINE_COLOR;0;TAXON_LINE_STYLE;SOLID;TAXON_ACTIVE;FALSE
TAXON_NAME; CCX32;TAXON_NAME_HEIGHT;8;TAXON_NAME_COLOR;0;TAXON_FREQUENCY;1;TAXON_ORIG_FREQUENCY;1;TAXON_REGION;;TAXON_ETHNIC_GROUP;;TAXON_HAPLOGROUP;;TAXON_X;101;TAXON_Y;206;TAXON_COLOR_PIE1;16777088;TAXON_PIE_FREQUENCY1;1;TAXON_STYLE_PIE1;SOLID;TAXON_LINE_WIDTH;1;TAXON_LINE_COLOR;0;TAXON_LINE_STYLE;SOLID;TAXON_ACTIVE;TRUE
TAXON_NAME; CCX33;TAXON_NAME_HEIGHT;8;TAXON_NAME_COLOR;0;TAXON_FREQUENCY;1;TAXON_ORIG_FREQUENCY;1;TAXON_REGION;;TAXON_ETHNIC_GROUP;;TAXON_HAPLOGROUP;;TAXON_X;-69;TAXON_Y;-38;TAXON_COLOR_PIE1;65535;TAXON_PIE_FREQUENCY1;1;TAXON_STYLE_PIE1;SOLID;TAXON_LINE_WIDTH;1;TAXON_LINE_COLOR;0;TAXON_LINE_STYLE;SOLID;TAXON_ACTIVE;FALSE
TAXON_NAME; CCX36;TAXON_NAME_HEIGHT;8;TAXON_NAME_COLOR;0;TAXON_FREQUENCY;1;TAXON_ORIG_FREQUENCY;1;TAXON_REGION;;TAXON_ETHNIC_GROUP;;TAXON_HAPLOGROUP;;TAXON_X;-69;TAXON_Y;-38;TAXON_COLOR_PIE1;65535;TAXON_PIE_FREQUENCY1;1;TAXON_STYLE_PIE1;SOLID;TAXON_LINE_WIDTH;1;TAXON_LINE_COLOR;0;TAXON_LINE_STYLE;SOLID;TAXON_ACTIVE;FALSE
TAXON_NAME; CCY02;TAXON_NAME_HEIGHT;8;TAXON_NAME_COLOR;0;TAXON_FREQUENCY;1;TAXON_ORIG_FREQUENCY;1;TAXON_REGION;;TAXON_ETHNIC_GROUP;;TAXON_HAPLOGROUP;;TAXON_X;-69;TAXON_Y;-38;TAXON_COLOR_PIE1;65535;TAXON_PIE_FREQUENCY1;1;TAXON_STYLE_PIE1;SOLID;TAXON_LINE_WIDTH;1;TAXON_LINE_COLOR;0;TAXON_LINE_STYLE;SOLID;TAXON_ACTIVE;FALSE
TAXON_NAME; CCY03;TAXON_NAME_HEIGHT;8;TAXON_NAME_COLOR;0;TAXON_FREQUENCY;1;TAXON_ORIG_FREQUENCY;1;TAXON_REGION;;TAXON_ETHNIC_GROUP;;TAXON_HAPLOGROUP;;TAXON_X;-69;TAXON_Y;-38;TAXON_COLOR_PIE1;65535;TAXON_PIE_FREQUENCY1;1;TAXON_STYLE_PIE1;SOLID;TAXON_LINE_WIDTH;1;TAXON_LINE_COLOR;0;TAXON_LINE_STYLE;SOLID;TAXON_ACTIVE;FALSE
TAXON_NAME; CCY04;TAXON_NAME_HEIGHT;8;TAXON_NAME_COLOR;0;TAXON_FREQUENCY;1;TAXON_ORIG_FREQUENCY;1;TAXON_REGION;;TAXON_ETHNIC_GROUP;;TAXON_HAPLOGROUP;;TAXON_X;-69;TAXON_Y;-38;TAXON_COLOR_PIE1;65535;TAXON_PIE_FREQUENCY1;1;TAXON_STYLE_PIE1;SOLID;TAXON_LINE_WIDTH;1;TAXON_LINE_COLOR;0;TAXON_LINE_STYLE;SOLID;TAXON_ACTIVE;FALSE
TAXON_NAME; CCY06;TAXON_NAME_HEIGHT;8;TAXON_NAME_COLOR;0;TAXON_FREQUENCY;1;TAXON_ORIG_FREQUENCY;1;TAXON_REGION;;TAXON_ETHNIC_GROUP;;TAXON_HAPLOGROUP;;TAXON_X;-69;TAXON_Y;-38;TAXON_COLOR_PIE1;65535;TAXON_PIE_FREQUENCY1;1;TAXON_STYLE_PIE1;SOLID;TAXON_LINE_WIDTH;1;TAXON_LINE_COLOR;0;TAXON_LINE_STYLE;SOLID;TAXON_ACTIVE;FALSE
TAXON_NAME; CCY09;TAXON_NAME_HEIGHT;8;TAXON_NAME_COLOR;0;TAXON_FREQUENCY;1;TAXON_ORIG_FREQUENCY;1;TAXON_REGION;;TAXON_ETHNIC_GROUP;;TAXON_HAPLOGROUP;;TAXON_X;-69;TAXON_Y;-38;TAXON_COLOR_PIE1;65535;TAXON_PIE_FREQUENCY1;1;TAXON_STYLE_PIE1;SOLID;TAXON_LINE_WIDTH;1;TAXON_LINE_COLOR;0;TAXON_LINE_STYLE;SOLID;TAXON_ACTIVE;FALSE
TAXON_NAME; CCY10;TAXON_NAME_HEIGHT;8;TAXON_NAME_COLOR;0;TAXON_FREQUENCY;1;TAXON_ORIG_FREQUENCY;1;TAXON_REGION;;TAXON_ETHNIC_GROUP;;TAXON_HAPLOGROUP;;TAXON_X;-69;TAXON_Y;-38;TAXON_COLOR_PIE1;65535;TAXON_PIE_FREQUENCY1;1;TAXON_STYLE_PIE1;SOLID;TAXON_LINE_WIDTH;1;TAXON_LINE_COLOR;0;TAXON_LINE_STYLE;SOLID;TAXON_ACTIVE;FALSE
TAXON_NAME; CCY11;TAXON_NAME_HEIGHT;8;TAXON_NAME_COLOR;0;TAXON_FREQUENCY;1;TAXON_ORIG_FREQUENCY;1;TAXON_REGION;;TAXON_ETHNIC_GROUP;;TAXON_HAPLOGROUP;;TAXON_X;-69;TAXON_Y;-38;TAXON_COLOR_PIE1;65535;TAXON_PIE_FREQUENCY1;1;TAXON_STYLE_PIE1;SOLID;TAXON_LINE_WIDTH;1;TAXON_LINE_COLOR;0;TAXON_LINE_STYLE;SOLID;TAXON_ACTIVE;FALSE
TAXON_NAME; CCY13;TAXON_NAME_HEIGHT;8;TAXON_NAME_COLOR;0;TAXON_FREQUENCY;1;TAXON_ORIG_FREQUENCY;1;TAXON_REGION;;TAXON_ETHNIC_GROUP;;TAXON_HAPLOGROUP;;TAXON_X;-69;TAXON_Y;-38;TAXON_COLOR_PIE1;65535;TAXON_PIE_FREQUENCY1;1;TAXON_STYLE_PIE1;SOLID;TAXON_LINE_WIDTH;1;TAXON_LINE_COLOR;0;TAXON_LINE_STYLE;SOLID;TAXON_ACTIVE;FALSE
TAXON_NAME; CCY14;TAXON_NAME_HEIGHT;8;TAXON_NAME_COLOR;0;TAXON_FREQUENCY;1;TAXON_ORIG_FREQUENCY;1;TAXON_REGION;;TAXON_ETHNIC_GROUP;;TAXON_HAPLOGROUP;;TAXON_X;-69;TAXON_Y;-38;TAXON_COLOR_PIE1;65535;TAXON_PIE_FREQUENCY1;1;TAXON_STYLE_PIE1;SOLID;TAXON_LINE_WIDTH;1;TAXON_LINE_COLOR;0;TAXON_LINE_STYLE;SOLID;TAXON_ACTIVE;FALSE
TAXON_NAME;  CL09;TAXON_NAME_HEIGHT;8;TAXON_NAME_COLOR;0;TAXON_FREQUENCY;1;TAXON_ORIG_FREQUENCY;1;TAXON_REGION;;TAXON_ETHNIC_GROUP;;TAXON_HAPLOGROUP;;TAXON_X;682;TAXON_Y;443;TAXON_COLOR_PIE1;16777088;TAXON_PIE_FREQUENCY1;1;TAXON_STYLE_PIE1;SOLID;TAXON_LINE_WIDTH;1;TAXON_LINE_COLOR;0;TAXON_LINE_STYLE;SOLID;TAXON_ACTIVE;TRUE
TAXON_NAME;  CL12;TAXON_NAME_HEIGHT;8;TAXON_NAME_COLOR;0;TAXON_FREQUENCY;1;TAXON_ORIG_FREQUENCY;1;TAXON_REGION;;TAXON_ETHNIC_GROUP;;TAXON_HAPLOGROUP;;TAXON_X;271;TAXON_Y;433;TAXON_COLOR_PIE1;16777088;TAXON_PIE_FREQUENCY1;1;TAXON_STYLE_PIE1;SOLID;TAXON_LINE_WIDTH;1;TAXON_LINE_COLOR;0;TAXON_LINE_STYLE;SOLID;TAXON_ACTIVE;TRUE
TAXON_NAME;  CL19;TAXON_NAME_HEIGHT;8;TAXON_NAME_COLOR;0;TAXON_FREQUENCY;1;TAXON_ORIG_FREQUENCY;1;TAXON_REGION;;TAXON_ETHNIC_GROUP;;TAXON_HAPLOGROUP;;TAXON_X;462;TAXON_Y;128;TAXON_COLOR_PIE1;16777088;TAXON_PIE_FREQUENCY1;1;TAXON_STYLE_PIE1;SOLID;TAXON_LINE_WIDTH;1;TAXON_LINE_COLOR;0;TAXON_LINE_STYLE;SOLID;TAXON_ACTIVE;TRUE
TAXON_NAME;  CL23;TAXON_NAME_HEIGHT;8;TAXON_NAME_COLOR;0;TAXON_FREQUENCY;1;TAXON_ORIG_FREQUENCY;1;TAXON_REGION;;TAXON_ETHNIC_GROUP;;TAXON_HAPLOGROUP;;TAXON_X;696;TAXON_Y;193;TAXON_COLOR_PIE1;16777088;TAXON_PIE_FREQUENCY1;1;TAXON_STYLE_PIE1;SOLID;TAXON_LINE_WIDTH;1;TAXON_LINE_COLOR;0;TAXON_LINE_STYLE;SOLID;TAXON_ACTIVE;TRUE
TAXON_NAME;  CL26;TAXON_NAME_HEIGHT;8;TAXON_NAME_COLOR;0;TAXON_FREQUENCY;1;TAXON_ORIG_FREQUENCY;1;TAXON_REGION;;TAXON_ETHNIC_GROUP;;TAXON_HAPLOGROUP;;TAXON_X;816;TAXON_Y;25;TAXON_COLOR_PIE1;16777088;TAXON_PIE_FREQUENCY1;1;TAXON_STYLE_PIE1;SOLID;TAXON_LINE_WIDTH;1;TAXON_LINE_COLOR;0;TAXON_LINE_STYLE;SOLID;TAXON_ACTIVE;TRUE
TAXON_NAME;  CL30;TAXON_NAME_HEIGHT;8;TAXON_NAME_COLOR;0;TAXON_FREQUENCY;1;TAXON_ORIG_FREQUENCY;1;TAXON_REGION;;TAXON_ETHNIC_GROUP;;TAXON_HAPLOGROUP;;TAXON_X;752;TAXON_Y;356;TAXON_COLOR_PIE1;16777088;TAXON_PIE_FREQUENCY1;1;TAXON_STYLE_PIE1;SOLID;TAXON_LINE_WIDTH;1;TAXON_LINE_COLOR;0;TAXON_LINE_STYLE;SOLID;TAXON_ACTIVE;TRUE
TAXON_NAME;  WS01;TAXON_NAME_HEIGHT;8;TAXON_NAME_COLOR;0;TAXON_FREQUENCY;1;TAXON_ORIG_FREQUENCY;1;TAXON_REGION;;TAXON_ETHNIC_GROUP;;TAXON_HAPLOGROUP;;TAXON_X;625;TAXON_Y;288;TAXON_COLOR_PIE1;16777088;TAXON_PIE_FREQUENCY1;1;TAXON_STYLE_PIE1;SOLID;TAXON_LINE_WIDTH;1;TAXON_LINE_COLOR;0;TAXON_LINE_STYLE;SOLID;TAXON_ACTIVE;TRUE
TAXON_NAME;  WS02;TAXON_NAME_HEIGHT;8;TAXON_NAME_COLOR;0;TAXON_FREQUENCY;1;TAXON_ORIG_FREQUENCY;1;TAXON_REGION;;TAXON_ETHNIC_GROUP;;TAXON_HAPLOGROUP;;TAXON_X;406;TAXON_Y;458;TAXON_COLOR_PIE1;8388863;TAXON_PIE_FREQUENCY1;1;TAXON_STYLE_PIE1;SOLID;TAXON_LINE_WIDTH;1;TAXON_LINE_COLOR;0;TAXON_LINE_STYLE;SOLID;TAXON_ACTIVE;TRUE
TAXON_NAME;  WS03;TAXON_NAME_HEIGHT;8;TAXON_NAME_COLOR;0;TAXON_FREQUENCY;1;TAXON_ORIG_FREQUENCY;1;TAXON_REGION;;TAXON_ETHNIC_GROUP;;TAXON_HAPLOGROUP;;TAXON_X;152;TAXON_Y;109;TAXON_COLOR_PIE1;16777088;TAXON_PIE_FREQUENCY1;1;TAXON_STYLE_PIE1;SOLID;TAXON_LINE_WIDTH;1;TAXON_LINE_COLOR;0;TAXON_LINE_STYLE;SOLID;TAXON_ACTIVE;TRUE
TAXON_NAME;  WS05;TAXON_NAME_HEIGHT;8;TAXON_NAME_COLOR;0;TAXON_FREQUENCY;2;TAXON_ORIG_FREQUENCY;2;TAXON_REGION;;TAXON_ETHNIC_GROUP;;TAXON_HAPLOGROUP;;TAXON_X;625;TAXON_Y;367;TAXON_COLOR_PIE1;16777088;TAXON_PIE_FREQUENCY1;2;TAXON_STYLE_PIE1;SOLID;TAXON_COLOR_PIE2;0;TAXON_PIE_FREQUENCY2;0;TAXON_STYLE_PIE2;SOLID;TAXON_LINE_WIDTH;1;TAXON_LINE_COLOR;0;TAXON_LINE_STYLE;SOLID;TAXON_ACTIVE;TRUE
TAXON_NAME;  WS06;TAXON_NAME_HEIGHT;8;TAXON_NAME_COLOR;0;TAXON_FREQUENCY;1;TAXON_ORIG_FREQUENCY;1;TAXON_REGION;;TAXON_ETHNIC_GROUP;;TAXON_HAPLOGROUP;;TAXON_X;-69;TAXON_Y;-38;TAXON_COLOR_PIE1;65535;TAXON_PIE_FREQUENCY1;1;TAXON_STYLE_PIE1;SOLID;TAXON_LINE_WIDTH;1;TAXON_LINE_COLOR;0;TAXON_LINE_STYLE;SOLID;TAXON_ACTIVE;FALSE
TAXON_NAME;  WS08;TAXON_NAME_HEIGHT;8;TAXON_NAME_COLOR;0;TAXON_FREQUENCY;1;TAXON_ORIG_FREQUENCY;1;TAXON_REGION;;TAXON_ETHNIC_GROUP;;TAXON_HAPLOGROUP;;TAXON_X;-69;TAXON_Y;-38;TAXON_COLOR_PIE1;65535;TAXON_PIE_FREQUENCY1;1;TAXON_STYLE_PIE1;SOLID;TAXON_LINE_WIDTH;1;TAXON_LINE_COLOR;0;TAXON_LINE_STYLE;SOLID;TAXON_ACTIVE;FALSE
TAXON_NAME;  WS12;TAXON_NAME_HEIGHT;8;TAXON_NAME_COLOR;0;TAXON_FREQUENCY;2;TAXON_ORIG_FREQUENCY;2;TAXON_REGION;;TAXON_ETHNIC_GROUP;;TAXON_HAPLOGROUP;;TAXON_X;517;TAXON_Y;212;TAXON_COLOR_PIE1;16777088;TAXON_PIE_FREQUENCY1;2;TAXON_STYLE_PIE1;SOLID;TAXON_COLOR_PIE2;0;TAXON_PIE_FREQUENCY2;0;TAXON_STYLE_PIE2;SOLID;TAXON_LINE_WIDTH;1;TAXON_LINE_COLOR;0;TAXON_LINE_STYLE;SOLID;TAXON_ACTIVE;TRUE
TAXON_NAME;  WS14;TAXON_NAME_HEIGHT;8;TAXON_NAME_COLOR;0;TAXON_FREQUENCY;1;TAXON_ORIG_FREQUENCY;1;TAXON_REGION;;TAXON_ETHNIC_GROUP;;TAXON_HAPLOGROUP;;TAXON_X;573;TAXON_Y;361;TAXON_COLOR_PIE1;16777088;TAXON_PIE_FREQUENCY1;1;TAXON_STYLE_PIE1;SOLID;TAXON_LINE_WIDTH;1;TAXON_LINE_COLOR;0;TAXON_LINE_STYLE;SOLID;TAXON_ACTIVE;TRUE
TAXON_NAME;  WS15;TAXON_NAME_HEIGHT;8;TAXON_NAME_COLOR;0;TAXON_FREQUENCY;2;TAXON_ORIG_FREQUENCY;2;TAXON_REGION;;TAXON_ETHNIC_GROUP;;TAXON_HAPLOGROUP;;TAXON_X;399;TAXON_Y;371;TAXON_COLOR_PIE1;16777088;TAXON_PIE_FREQUENCY1;2;TAXON_STYLE_PIE1;SOLID;TAXON_COLOR_PIE2;0;TAXON_PIE_FREQUENCY2;0;TAXON_STYLE_PIE2;SOLID;TAXON_LINE_WIDTH;1;TAXON_LINE_COLOR;0;TAXON_LINE_STYLE;SOLID;TAXON_ACTIVE;TRUE
TAXON_NAME;  WS16;TAXON_NAME_HEIGHT;8;TAXON_NAME_COLOR;0;TAXON_FREQUENCY;1;TAXON_ORIG_FREQUENCY;1;TAXON_REGION;;TAXON_ETHNIC_GROUP;;TAXON_HAPLOGROUP;;TAXON_X;695;TAXON_Y;393;TAXON_COLOR_PIE1;16777088;TAXON_PIE_FREQUENCY1;1;TAXON_STYLE_PIE1;SOLID;TAXON_LINE_WIDTH;1;TAXON_LINE_COLOR;0;TAXON_LINE_STYLE;SOLID;TAXON_ACTIVE;TRUE
TAXON_NAME;  WS17;TAXON_NAME_HEIGHT;8;TAXON_NAME_COLOR;0;TAXON_FREQUENCY;1;TAXON_ORIG_FREQUENCY;1;TAXON_REGION;;TAXON_ETHNIC_GROUP;;TAXON_HAPLOGROUP;;TAXON_X;-69;TAXON_Y;-38;TAXON_COLOR_PIE1;65535;TAXON_PIE_FREQUENCY1;1;TAXON_STYLE_PIE1;SOLID;TAXON_LINE_WIDTH;1;TAXON_LINE_COLOR;0;TAXON_LINE_STYLE;SOLID;TAXON_ACTIVE;FALSE
TAXON_NAME;  WS19;TAXON_NAME_HEIGHT;8;TAXON_NAME_COLOR;0;TAXON_FREQUENCY;1;TAXON_ORIG_FREQUENCY;1;TAXON_REGION;;TAXON_ETHNIC_GROUP;;TAXON_HAPLOGROUP;;TAXON_X;-69;TAXON_Y;-38;TAXON_COLOR_PIE1;65535;TAXON_PIE_FREQUENCY1;1;TAXON_STYLE_PIE1;SOLID;TAXON_LINE_WIDTH;1;TAXON_LINE_COLOR;0;TAXON_LINE_STYLE;SOLID;TAXON_ACTIVE;FALSE
TAXON_NAME;  WS21;TAXON_NAME_HEIGHT;8;TAXON_NAME_COLOR;0;TAXON_FREQUENCY;1;TAXON_ORIG_FREQUENCY;1;TAXON_REGION;;TAXON_ETHNIC_GROUP;;TAXON_HAPLOGROUP;;TAXON_X;-69;TAXON_Y;-38;TAXON_COLOR_PIE1;65535;TAXON_PIE_FREQUENCY1;1;TAXON_STYLE_PIE1;SOLID;TAXON_LINE_WIDTH;1;TAXON_LINE_COLOR;0;TAXON_LINE_STYLE;SOLID;TAXON_ACTIVE;FALSE
TAXON_NAME;  WS22;TAXON_NAME_HEIGHT;8;TAXON_NAME_COLOR;0;TAXON_FREQUENCY;1;TAXON_ORIG_FREQUENCY;1;TAXON_REGION;;TAXON_ETHNIC_GROUP;;TAXON_HAPLOGROUP;;TAXON_X;-69;TAXON_Y;-38;TAXON_COLOR_PIE1;65535;TAXON_PIE_FREQUENCY1;1;TAXON_STYLE_PIE1;SOLID;TAXON_LINE_WIDTH;1;TAXON_LINE_COLOR;0;TAXON_LINE_STYLE;SOLID;TAXON_ACTIVE;FALSE
TAXON_NAME;  WS23;TAXON_NAME_HEIGHT;8;TAXON_NAME_COLOR;0;TAXON_FREQUENCY;1;TAXON_ORIG_FREQUENCY;1;TAXON_REGION;;TAXON_ETHNIC_GROUP;;TAXON_HAPLOGROUP;;TAXON_X;708;TAXON_Y;356;TAXON_COLOR_PIE1;16777088;TAXON_PIE_FREQUENCY1;1;TAXON_STYLE_PIE1;SOLID;TAXON_LINE_WIDTH;1;TAXON_LINE_COLOR;0;TAXON_LINE_STYLE;SOLID;TAXON_ACTIVE;TRUE
TAXON_NAME;  WS24;TAXON_NAME_HEIGHT;8;TAXON_NAME_COLOR;0;TAXON_FREQUENCY;1;TAXON_ORIG_FREQUENCY;1;TAXON_REGION;;TAXON_ETHNIC_GROUP;;TAXON_HAPLOGROUP;;TAXON_X;86;TAXON_Y;445;TAXON_COLOR_PIE1;16777088;TAXON_PIE_FREQUENCY1;1;TAXON_STYLE_PIE1;SOLID;TAXON_LINE_WIDTH;1;TAXON_LINE_COLOR;0;TAXON_LINE_STYLE;SOLID;TAXON_ACTIVE;TRUE
TAXON_NAME;  WS26;TAXON_NAME_HEIGHT;8;TAXON_NAME_COLOR;0;TAXON_FREQUENCY;1;TAXON_ORIG_FREQUENCY;1;TAXON_REGION;;TAXON_ETHNIC_GROUP;;TAXON_HAPLOGROUP;;TAXON_X;670;TAXON_Y;234;TAXON_COLOR_PIE1;16777088;TAXON_PIE_FREQUENCY1;1;TAXON_STYLE_PIE1;SOLID;TAXON_LINE_WIDTH;1;TAXON_LINE_COLOR;0;TAXON_LINE_STYLE;SOLID;TAXON_ACTIVE;TRUE
TAXON_NAME;mv   1;TAXON_NAME_HEIGHT;8;TAXON_NAME_COLOR;0;TAXON_FREQUENCY;0;TAXON_ORIG_FREQUENCY;0;TAXON_REGION;;TAXON_ETHNIC_GROUP;;TAXON_HAPLOGROUP;;TAXON_X;416;TAXON_Y;411;TAXON_COLOR_PIE1;255;TAXON_PIE_FREQUENCY1;0;TAXON_STYLE_PIE1;SOLID;TAXON_LINE_WIDTH;1;TAXON_LINE_COLOR;0;TAXON_LINE_STYLE;SOLID;TAXON_ACTIVE;TRUE
TAXON_NAME;mv   2;TAXON_NAME_HEIGHT;8;TAXON_NAME_COLOR;0;TAXON_FREQUENCY;0;TAXON_ORIG_FREQUENCY;0;TAXON_REGION;;TAXON_ETHNIC_GROUP;;TAXON_HAPLOGROUP;;TAXON_X;104;TAXON_Y;365;TAXON_COLOR_PIE1;255;TAXON_PIE_FREQUENCY1;0;TAXON_STYLE_PIE1;SOLID;TAXON_LINE_WIDTH;1;TAXON_LINE_COLOR;0;TAXON_LINE_STYLE;SOLID;TAXON_ACTIVE;TRUE
TAXON_NAME;mv   4;TAXON_NAME_HEIGHT;8;TAXON_NAME_COLOR;0;TAXON_FREQUENCY;0;TAXON_ORIG_FREQUENCY;0;TAXON_REGION;;TAXON_ETHNIC_GROUP;;TAXON_HAPLOGROUP;;TAXON_X;179;TAXON_Y;341;TAXON_COLOR_PIE1;255;TAXON_PIE_FREQUENCY1;0;TAXON_STYLE_PIE1;SOLID;TAXON_LINE_WIDTH;1;TAXON_LINE_COLOR;0;TAXON_LINE_STYLE;SOLID;TAXON_ACTIVE;TRUE
TAXON_NAME;mv   5;TAXON_NAME_HEIGHT;8;TAXON_NAME_COLOR;0;TAXON_FREQUENCY;0;TAXON_ORIG_FREQUENCY;0;TAXON_REGION;;TAXON_ETHNIC_GROUP;;TAXON_HAPLOGROUP;;TAXON_X;83;TAXON_Y;321;TAXON_COLOR_PIE1;255;TAXON_PIE_FREQUENCY1;0;TAXON_STYLE_PIE1;SOLID;TAXON_LINE_WIDTH;1;TAXON_LINE_COLOR;0;TAXON_LINE_STYLE;SOLID;TAXON_ACTIVE;FALSE
TAXON_NAME;mv   6;TAXON_NAME_HEIGHT;8;TAXON_NAME_COLOR;0;TAXON_FREQUENCY;0;TAXON_ORIG_FREQUENCY;0;TAXON_REGION;;TAXON_ETHNIC_GROUP;;TAXON_HAPLOGROUP;;TAXON_X;91;TAXON_Y;274;TAXON_COLOR_PIE1;255;TAXON_PIE_FREQUENCY1;0;TAXON_STYLE_PIE1;SOLID;TAXON_LINE_WIDTH;1;TAXON_LINE_COLOR;0;TAXON_LINE_STYLE;SOLID;TAXON_ACTIVE;FALSE
TAXON_NAME;mv   7;TAXON_NAME_HEIGHT;8;TAXON_NAME_COLOR;0;TAXON_FREQUENCY;0;TAXON_ORIG_FREQUENCY;0;TAXON_REGION;;TAXON_ETHNIC_GROUP;;TAXON_HAPLOGROUP;;TAXON_X;57;TAXON_Y;296;TAXON_COLOR_PIE1;255;TAXON_PIE_FREQUENCY1;0;TAXON_STYLE_PIE1;SOLID;TAXON_LINE_WIDTH;1;TAXON_LINE_COLOR;0;TAXON_LINE_STYLE;SOLID;TAXON_ACTIVE;TRUE
TAXON_NAME;mv   8;TAXON_NAME_HEIGHT;8;TAXON_NAME_COLOR;0;TAXON_FREQUENCY;0;TAXON_ORIG_FREQUENCY;0;TAXON_REGION;;TAXON_ETHNIC_GROUP;;TAXON_HAPLOGROUP;;TAXON_X;287;TAXON_Y;88;TAXON_COLOR_PIE1;255;TAXON_PIE_FREQUENCY1;0;TAXON_STYLE_PIE1;SOLID;TAXON_LINE_WIDTH;1;TAXON_LINE_COLOR;0;TAXON_LINE_STYLE;SOLID;TAXON_ACTIVE;FALSE
TAXON_NAME;mv   9;TAXON_NAME_HEIGHT;8;TAXON_NAME_COLOR;0;TAXON_FREQUENCY;0;TAXON_ORIG_FREQUENCY;0;TAXON_REGION;;TAXON_ETHNIC_GROUP;;TAXON_HAPLOGROUP;;TAXON_X;319;TAXON_Y;86;TAXON_COLOR_PIE1;255;TAXON_PIE_FREQUENCY1;0;TAXON_STYLE_PIE1;SOLID;TAXON_LINE_WIDTH;1;TAXON_LINE_COLOR;0;TAXON_LINE_STYLE;SOLID;TAXON_ACTIVE;FALSE
TAXON_NAME;mv  10;TAXON_NAME_HEIGHT;8;TAXON_NAME_COLOR;0;TAXON_FREQUENCY;0;TAXON_ORIG_FREQUENCY;0;TAXON_REGION;;TAXON_ETHNIC_GROUP;;TAXON_HAPLOGROUP;;TAXON_X;189;TAXON_Y;-38;TAXON_COLOR_PIE1;255;TAXON_PIE_FREQUENCY1;0;TAXON_STYLE_PIE1;SOLID;TAXON_LINE_WIDTH;1;TAXON_LINE_COLOR;0;TAXON_LINE_STYLE;SOLID;TAXON_ACTIVE;TRUE
TAXON_NAME;mv  11;TAXON_NAME_HEIGHT;8;TAXON_NAME_COLOR;0;TAXON_FREQUENCY;0;TAXON_ORIG_FREQUENCY;0;TAXON_REGION;;TAXON_ETHNIC_GROUP;;TAXON_HAPLOGROUP;;TAXON_X;345;TAXON_Y;97;TAXON_COLOR_PIE1;255;TAXON_PIE_FREQUENCY1;0;TAXON_STYLE_PIE1;SOLID;TAXON_LINE_WIDTH;1;TAXON_LINE_COLOR;0;TAXON_LINE_STYLE;SOLID;TAXON_ACTIVE;TRUE
TAXON_NAME;mv  12;TAXON_NAME_HEIGHT;8;TAXON_NAME_COLOR;0;TAXON_FREQUENCY;0;TAXON_ORIG_FREQUENCY;0;TAXON_REGION;;TAXON_ETHNIC_GROUP;;TAXON_HAPLOGROUP;;TAXON_X;415;TAXON_Y;347;TAXON_COLOR_PIE1;255;TAXON_PIE_FREQUENCY1;0;TAXON_STYLE_PIE1;SOLID;TAXON_LINE_WIDTH;1;TAXON_LINE_COLOR;0;TAXON_LINE_STYLE;SOLID;TAXON_ACTIVE;TRUE
TAXON_NAME;mv  13;TAXON_NAME_HEIGHT;8;TAXON_NAME_COLOR;0;TAXON_FREQUENCY;0;TAXON_ORIG_FREQUENCY;0;TAXON_REGION;;TAXON_ETHNIC_GROUP;;TAXON_HAPLOGROUP;;TAXON_X;383;TAXON_Y;223;TAXON_COLOR_PIE1;255;TAXON_PIE_FREQUENCY1;0;TAXON_STYLE_PIE1;SOLID;TAXON_LINE_WIDTH;1;TAXON_LINE_COLOR;0;TAXON_LINE_STYLE;SOLID;TAXON_ACTIVE;FALSE
TAXON_NAME;mv  14;TAXON_NAME_HEIGHT;8;TAXON_NAME_COLOR;0;TAXON_FREQUENCY;0;TAXON_ORIG_FREQUENCY;0;TAXON_REGION;;TAXON_ETHNIC_GROUP;;TAXON_HAPLOGROUP;;TAXON_X;654;TAXON_Y;409;TAXON_COLOR_PIE1;255;TAXON_PIE_FREQUENCY1;0;TAXON_STYLE_PIE1;SOLID;TAXON_LINE_WIDTH;1;TAXON_LINE_COLOR;0;TAXON_LINE_STYLE;SOLID;TAXON_ACTIVE;TRUE
TAXON_NAME;mv  15;TAXON_NAME_HEIGHT;8;TAXON_NAME_COLOR;0;TAXON_FREQUENCY;0;TAXON_ORIG_FREQUENCY;0;TAXON_REGION;;TAXON_ETHNIC_GROUP;;TAXON_HAPLOGROUP;;TAXON_X;601;TAXON_Y;327;TAXON_COLOR_PIE1;255;TAXON_PIE_FREQUENCY1;0;TAXON_STYLE_PIE1;SOLID;TAXON_LINE_WIDTH;1;TAXON_LINE_COLOR;0;TAXON_LINE_STYLE;SOLID;TAXON_ACTIVE;TRUE
TAXON_NAME;mv  16;TAXON_NAME_HEIGHT;8;TAXON_NAME_COLOR;0;TAXON_FREQUENCY;0;TAXON_ORIG_FREQUENCY;0;TAXON_REGION;;TAXON_ETHNIC_GROUP;;TAXON_HAPLOGROUP;;TAXON_X;663;TAXON_Y;352;TAXON_COLOR_PIE1;255;TAXON_PIE_FREQUENCY1;0;TAXON_STYLE_PIE1;SOLID;TAXON_LINE_WIDTH;1;TAXON_LINE_COLOR;0;TAXON_LINE_STYLE;SOLID;TAXON_ACTIVE;TRUE
TAXON_NAME;mv  17;TAXON_NAME_HEIGHT;8;TAXON_NAME_COLOR;0;TAXON_FREQUENCY;0;TAXON_ORIG_FREQUENCY;0;TAXON_REGION;;TAXON_ETHNIC_GROUP;;TAXON_HAPLOGROUP;;TAXON_X;557;TAXON_Y;292;TAXON_COLOR_PIE1;255;TAXON_PIE_FREQUENCY1;0;TAXON_STYLE_PIE1;SOLID;TAXON_LINE_WIDTH;1;TAXON_LINE_COLOR;0;TAXON_LINE_STYLE;SOLID;TAXON_ACTIVE;TRUE
TAXON_NAME;mv  18;TAXON_NAME_HEIGHT;8;TAXON_NAME_COLOR;0;TAXON_FREQUENCY;0;TAXON_ORIG_FREQUENCY;0;TAXON_REGION;;TAXON_ETHNIC_GROUP;;TAXON_HAPLOGROUP;;TAXON_X;543;TAXON_Y;329;TAXON_COLOR_PIE1;255;TAXON_PIE_FREQUENCY1;0;TAXON_STYLE_PIE1;SOLID;TAXON_LINE_WIDTH;1;TAXON_LINE_COLOR;0;TAXON_LINE_STYLE;SOLID;TAXON_ACTIVE;FALSE
TAXON_NAME;mv  19;TAXON_NAME_HEIGHT;8;TAXON_NAME_COLOR;0;TAXON_FREQUENCY;0;TAXON_ORIG_FREQUENCY;0;TAXON_REGION;;TAXON_ETHNIC_GROUP;;TAXON_HAPLOGROUP;;TAXON_X;664;TAXON_Y;274;TAXON_COLOR_PIE1;255;TAXON_PIE_FREQUENCY1;0;TAXON_STYLE_PIE1;SOLID;TAXON_LINE_WIDTH;1;TAXON_LINE_COLOR;0;TAXON_LINE_STYLE;SOLID;TAXON_ACTIVE;TRUE
TAXON_NAME;mv  20;TAXON_NAME_HEIGHT;8;TAXON_NAME_COLOR;0;TAXON_FREQUENCY;0;TAXON_ORIG_FREQUENCY;0;TAXON_REGION;;TAXON_ETHNIC_GROUP;;TAXON_HAPLOGROUP;;TAXON_X;284;TAXON_Y;247;TAXON_COLOR_PIE1;255;TAXON_PIE_FREQUENCY1;0;TAXON_STYLE_PIE1;SOLID;TAXON_LINE_WIDTH;1;TAXON_LINE_COLOR;0;TAXON_LINE_STYLE;SOLID;TAXON_ACTIVE;FALSE
TAXON_NAME;mv  21;TAXON_NAME_HEIGHT;8;TAXON_NAME_COLOR;0;TAXON_FREQUENCY;0;TAXON_ORIG_FREQUENCY;0;TAXON_REGION;;TAXON_ETHNIC_GROUP;;TAXON_HAPLOGROUP;;TAXON_X;277;TAXON_Y;291;TAXON_COLOR_PIE1;255;TAXON_PIE_FREQUENCY1;0;TAXON_STYLE_PIE1;SOLID;TAXON_LINE_WIDTH;1;TAXON_LINE_COLOR;0;TAXON_LINE_STYLE;SOLID;TAXON_ACTIVE;FALSE
TAXON_NAME;mv  22;TAXON_NAME_HEIGHT;8;TAXON_NAME_COLOR;0;TAXON_FREQUENCY;0;TAXON_ORIG_FREQUENCY;0;TAXON_REGION;;TAXON_ETHNIC_GROUP;;TAXON_HAPLOGROUP;;TAXON_X;346;TAXON_Y;229;TAXON_COLOR_PIE1;255;TAXON_PIE_FREQUENCY1;0;TAXON_STYLE_PIE1;SOLID;TAXON_LINE_WIDTH;1;TAXON_LINE_COLOR;0;TAXON_LINE_STYLE;SOLID;TAXON_ACTIVE;FALSE
TAXON_NAME;mv  23;TAXON_NAME_HEIGHT;8;TAXON_NAME_COLOR;0;TAXON_FREQUENCY;0;TAXON_ORIG_FREQUENCY;0;TAXON_REGION;;TAXON_ETHNIC_GROUP;;TAXON_HAPLOGROUP;;TAXON_X;322;TAXON_Y;450;TAXON_COLOR_PIE1;255;TAXON_PIE_FREQUENCY1;0;TAXON_STYLE_PIE1;SOLID;TAXON_LINE_WIDTH;1;TAXON_LINE_COLOR;0;TAXON_LINE_STYLE;SOLID;TAXON_ACTIVE;TRUE
TAXON_NAME;mv  24;TAXON_NAME_HEIGHT;8;TAXON_NAME_COLOR;0;TAXON_FREQUENCY;0;TAXON_ORIG_FREQUENCY;0;TAXON_REGION;;TAXON_ETHNIC_GROUP;;TAXON_HAPLOGROUP;;TAXON_X;329;TAXON_Y;487;TAXON_COLOR_PIE1;255;TAXON_PIE_FREQUENCY1;0;TAXON_STYLE_PIE1;SOLID;TAXON_LINE_WIDTH;1;TAXON_LINE_COLOR;0;TAXON_LINE_STYLE;SOLID;TAXON_ACTIVE;TRUE
TAXON_NAME;mv  25;TAXON_NAME_HEIGHT;8;TAXON_NAME_COLOR;0;TAXON_FREQUENCY;0;TAXON_ORIG_FREQUENCY;0;TAXON_REGION;;TAXON_ETHNIC_GROUP;;TAXON_HAPLOGROUP;;TAXON_X;406;TAXON_Y;215;TAXON_COLOR_PIE1;255;TAXON_PIE_FREQUENCY1;0;TAXON_STYLE_PIE1;SOLID;TAXON_LINE_WIDTH;1;TAXON_LINE_COLOR;0;TAXON_LINE_STYLE;SOLID;TAXON_ACTIVE;FALSE
TAXON_NAME;mv  26;TAXON_NAME_HEIGHT;8;TAXON_NAME_COLOR;0;TAXON_FREQUENCY;0;TAXON_ORIG_FREQUENCY;0;TAXON_REGION;;TAXON_ETHNIC_GROUP;;TAXON_HAPLOGROUP;;TAXON_X;383;TAXON_Y;206;TAXON_COLOR_PIE1;255;TAXON_PIE_FREQUENCY1;0;TAXON_STYLE_PIE1;SOLID;TAXON_LINE_WIDTH;1;TAXON_LINE_COLOR;0;TAXON_LINE_STYLE;SOLID;TAXON_ACTIVE;TRUE
TAXON_NAME;mv  27;TAXON_NAME_HEIGHT;8;TAXON_NAME_COLOR;0;TAXON_FREQUENCY;0;TAXON_ORIG_FREQUENCY;0;TAXON_REGION;;TAXON_ETHNIC_GROUP;;TAXON_HAPLOGROUP;;TAXON_X;315;TAXON_Y;225;TAXON_COLOR_PIE1;255;TAXON_PIE_FREQUENCY1;0;TAXON_STYLE_PIE1;SOLID;TAXON_LINE_WIDTH;1;TAXON_LINE_COLOR;0;TAXON_LINE_STYLE;SOLID;TAXON_ACTIVE;FALSE
TAXON_NAME;mv  28;TAXON_NAME_HEIGHT;8;TAXON_NAME_COLOR;0;TAXON_FREQUENCY;0;TAXON_ORIG_FREQUENCY;0;TAXON_REGION;;TAXON_ETHNIC_GROUP;;TAXON_HAPLOGROUP;;TAXON_X;403;TAXON_Y;173;TAXON_COLOR_PIE1;255;TAXON_PIE_FREQUENCY1;0;TAXON_STYLE_PIE1;SOLID;TAXON_LINE_WIDTH;1;TAXON_LINE_COLOR;0;TAXON_LINE_STYLE;SOLID;TAXON_ACTIVE;TRUE
TAXON_NAME;mv  29;TAXON_NAME_HEIGHT;8;TAXON_NAME_COLOR;0;TAXON_FREQUENCY;0;TAXON_ORIG_FREQUENCY;0;TAXON_REGION;;TAXON_ETHNIC_GROUP;;TAXON_HAPLOGROUP;;TAXON_X;282;TAXON_Y;507;TAXON_COLOR_PIE1;255;TAXON_PIE_FREQUENCY1;0;TAXON_STYLE_PIE1;SOLID;TAXON_LINE_WIDTH;1;TAXON_LINE_COLOR;0;TAXON_LINE_STYLE;SOLID;TAXON_ACTIVE;TRUE
TAXON_NAME;mv  30;TAXON_NAME_HEIGHT;8;TAXON_NAME_COLOR;0;TAXON_FREQUENCY;0;TAXON_ORIG_FREQUENCY;0;TAXON_REGION;;TAXON_ETHNIC_GROUP;;TAXON_HAPLOGROUP;;TAXON_X;812;TAXON_Y;121;TAXON_COLOR_PIE1;255;TAXON_PIE_FREQUENCY1;0;TAXON_STYLE_PIE1;SOLID;TAXON_LINE_WIDTH;1;TAXON_LINE_COLOR;0;TAXON_LINE_STYLE;SOLID;TAXON_ACTIVE;TRUE
TAXON_NAME;mv  31;TAXON_NAME_HEIGHT;8;TAXON_NAME_COLOR;0;TAXON_FREQUENCY;0;TAXON_ORIG_FREQUENCY;0;TAXON_REGION;;TAXON_ETHNIC_GROUP;;TAXON_HAPLOGROUP;;TAXON_X;600;TAXON_Y;227;TAXON_COLOR_PIE1;255;TAXON_PIE_FREQUENCY1;0;TAXON_STYLE_PIE1;SOLID;TAXON_LINE_WIDTH;1;TAXON_LINE_COLOR;0;TAXON_LINE_STYLE;SOLID;TAXON_ACTIVE;TRUE

NUMBER_OF_LINKS;226
LINK_TAXON1;  HA02;LINK_TAXON2;  HA16;LINK_IN_TORSO;TRUE;LINK_TORSO_PART;1;NUMBER_OF_MUTATIONS;1;MUTATION1_NAME;19g     ;MUTATION1_NAME_HEIGHT;8;MUTATION1_NAME_COLOR;255;LINK_LINE_WIDTH;1;LINK_LINE_STYLE;SOLID;LINK_LINE_COLOR;8421504;LINK_ACTIVE;TRUE
LINK_TAXON1;  HA02;LINK_TAXON2; CCX15;LINK_IN_TORSO;TRUE;LINK_TORSO_PART;1;NUMBER_OF_MUTATIONS;1;MUTATION1_NAME;93e     ;MUTATION1_NAME_HEIGHT;8;MUTATION1_NAME_COLOR;255;LINK_LINE_WIDTH;1;LINK_LINE_STYLE;SOLID;LINK_LINE_COLOR;8421504;LINK_ACTIVE;TRUE
LINK_TAXON1;  HA02;LINK_TAXON2;mv   1;LINK_IN_TORSO;TRUE;LINK_TORSO_PART;1;NUMBER_OF_MUTATIONS;1;MUTATION1_NAME;19f     ;MUTATION1_NAME_HEIGHT;8;MUTATION1_NAME_COLOR;255;LINK_LINE_WIDTH;1;LINK_LINE_STYLE;SOLID;LINK_LINE_COLOR;8421504;LINK_ACTIVE;FALSE
LINK_TAXON1;  HA07;LINK_TAXON2;  HA25;LINK_IN_TORSO;TRUE;LINK_TORSO_PART;1;NUMBER_OF_MUTATIONS;1;MUTATION1_NAME;89c     ;MUTATION1_NAME_HEIGHT;8;MUTATION1_NAME_COLOR;255;LINK_LINE_WIDTH;1;LINK_LINE_STYLE;SOLID;LINK_LINE_COLOR;8421504;LINK_ACTIVE;FALSE
LINK_TAXON1;  HA07;LINK_TAXON2; ZWN12;LINK_IN_TORSO;TRUE;LINK_TORSO_PART;1;NUMBER_OF_MUTATIONS;1;MUTATION1_NAME;91d     ;MUTATION1_NAME_HEIGHT;8;MUTATION1_NAME_COLOR;255;LINK_LINE_WIDTH;1;LINK_LINE_STYLE;SOLID;LINK_LINE_COLOR;8421504;LINK_ACTIVE;TRUE
LINK_TAXON1;  HA10;LINK_TAXON2; ZWN08;LINK_IN_TORSO;TRUE;LINK_TORSO_PART;1;NUMBER_OF_MUTATIONS;1;MUTATION1_NAME;93e     ;MUTATION1_NAME_HEIGHT;8;MUTATION1_NAME_COLOR;255;LINK_LINE_WIDTH;1;LINK_LINE_STYLE;SOLID;LINK_LINE_COLOR;8421504;LINK_ACTIVE;FALSE
LINK_TAXON1;  HA10;LINK_TAXON2; ZWN20;LINK_IN_TORSO;TRUE;LINK_TORSO_PART;1;NUMBER_OF_MUTATIONS;1;MUTATION1_NAME;89c     ;MUTATION1_NAME_HEIGHT;8;MUTATION1_NAME_COLOR;255;LINK_LINE_WIDTH;1;LINK_LINE_STYLE;SOLID;LINK_LINE_COLOR;8421504;LINK_ACTIVE;FALSE
LINK_TAXON1;  HA10;LINK_TAXON2;  JM05;LINK_IN_TORSO;TRUE;LINK_TORSO_PART;1;NUMBER_OF_MUTATIONS;1;MUTATION1_NAME;91d     ;MUTATION1_NAME_HEIGHT;8;MUTATION1_NAME_COLOR;255;LINK_LINE_WIDTH;1;LINK_LINE_STYLE;SOLID;LINK_LINE_COLOR;8421504;LINK_ACTIVE;TRUE
LINK_TAXON1;  HA12;LINK_TAXON2;  HA13;LINK_IN_TORSO;TRUE;LINK_TORSO_PART;1;NUMBER_OF_MUTATIONS;1;MUTATION1_NAME;93e     ;MUTATION1_NAME_HEIGHT;8;MUTATION1_NAME_COLOR;255;LINK_LINE_WIDTH;1;LINK_LINE_STYLE;SOLID;LINK_LINE_COLOR;8421504;LINK_ACTIVE;FALSE
LINK_TAXON1;  HA12;LINK_TAXON2;  HA14;LINK_IN_TORSO;TRUE;LINK_TORSO_PART;1;NUMBER_OF_MUTATIONS;1;MUTATION1_NAME;91d     ;MUTATION1_NAME_HEIGHT;8;MUTATION1_NAME_COLOR;255;LINK_LINE_WIDTH;1;LINK_LINE_STYLE;SOLID;LINK_LINE_COLOR;8421504;LINK_ACTIVE;TRUE
LINK_TAXON1;  HA12;LINK_TAXON2; ZWN20;LINK_IN_TORSO;TRUE;LINK_TORSO_PART;1;NUMBER_OF_MUTATIONS;1;MUTATION1_NAME;90c     ;MUTATION1_NAME_HEIGHT;8;MUTATION1_NAME_COLOR;255;LINK_LINE_WIDTH;1;LINK_LINE_STYLE;SOLID;LINK_LINE_COLOR;8421504;LINK_ACTIVE;FALSE
LINK_TAXON1;  HA12;LINK_TAXON2;mv   2;LINK_IN_TORSO;FALSE;LINK_TORSO_PART;0;NUMBER_OF_MUTATIONS;1;MUTATION1_NAME;92c     ;MUTATION1_NAME_HEIGHT;8;MUTATION1_NAME_COLOR;255;LINK_LINE_WIDTH;1;LINK_LINE_STYLE;SOLID;LINK_LINE_COLOR;8421504;LINK_ACTIVE;TRUE
LINK_TAXON1;  HA13;LINK_TAXON2;  HA25;LINK_IN_TORSO;TRUE;LINK_TORSO_PART;1;NUMBER_OF_MUTATIONS;1;MUTATION1_NAME;91d     ;MUTATION1_NAME_HEIGHT;8;MUTATION1_NAME_COLOR;255;LINK_LINE_WIDTH;1;LINK_LINE_STYLE;SOLID;LINK_LINE_COLOR;8421504;LINK_ACTIVE;FALSE
LINK_TAXON1;  HA13;LINK_TAXON2;  HA26;LINK_IN_TORSO;TRUE;LINK_TORSO_PART;1;NUMBER_OF_MUTATIONS;1;MUTATION1_NAME;89d     ;MUTATION1_NAME_HEIGHT;8;MUTATION1_NAME_COLOR;255;LINK_LINE_WIDTH;1;LINK_LINE_STYLE;SOLID;LINK_LINE_COLOR;8421504;LINK_ACTIVE;FALSE
LINK_TAXON1;  HA13;LINK_TAXON2;  HA44;LINK_IN_TORSO;TRUE;LINK_TORSO_PART;1;NUMBER_OF_MUTATIONS;1;MUTATION1_NAME;19h     ;MUTATION1_NAME_HEIGHT;8;MUTATION1_NAME_COLOR;255;LINK_LINE_WIDTH;1;LINK_LINE_STYLE;SOLID;LINK_LINE_COLOR;8421504;LINK_ACTIVE;FALSE
LINK_TAXON1;  HA13;LINK_TAXON2;  MF09;LINK_IN_TORSO;TRUE;LINK_TORSO_PART;1;NUMBER_OF_MUTATIONS;1;MUTATION1_NAME;90c     ;MUTATION1_NAME_HEIGHT;8;MUTATION1_NAME_COLOR;255;LINK_LINE_WIDTH;1;LINK_LINE_STYLE;SOLID;LINK_LINE_COLOR;8421504;LINK_ACTIVE;FALSE
LINK_TAXON1;  HA13;LINK_TAXON2; ZWN12;LINK_IN_TORSO;TRUE;LINK_TORSO_PART;1;NUMBER_OF_MUTATIONS;1;MUTATION1_NAME;89c     ;MUTATION1_NAME_HEIGHT;8;MUTATION1_NAME_COLOR;255;LINK_LINE_WIDTH;1;LINK_LINE_STYLE;SOLID;LINK_LINE_COLOR;8421504;LINK_ACTIVE;FALSE
LINK_TAXON1;  HA13;LINK_TAXON2; CCX03;LINK_IN_TORSO;TRUE;LINK_TORSO_PART;1;NUMBER_OF_MUTATIONS;1;MUTATION1_NAME;19g     ;MUTATION1_NAME_HEIGHT;8;MUTATION1_NAME_COLOR;255;LINK_LINE_WIDTH;1;LINK_LINE_STYLE;SOLID;LINK_LINE_COLOR;8421504;LINK_ACTIVE;TRUE
LINK_TAXON1;  HA14;LINK_TAXON2;  HA16;LINK_IN_TORSO;TRUE;LINK_TORSO_PART;1;NUMBER_OF_MUTATIONS;1;MUTATION1_NAME;90c     ;MUTATION1_NAME_HEIGHT;8;MUTATION1_NAME_COLOR;255;LINK_LINE_WIDTH;1;LINK_LINE_STYLE;SOLID;LINK_LINE_COLOR;8421504;LINK_ACTIVE;TRUE
LINK_TAXON1;  HA14;LINK_TAXON2;  HA25;LINK_IN_TORSO;TRUE;LINK_TORSO_PART;1;NUMBER_OF_MUTATIONS;1;MUTATION1_NAME;93e     ;MUTATION1_NAME_HEIGHT;8;MUTATION1_NAME_COLOR;255;LINK_LINE_WIDTH;1;LINK_LINE_STYLE;SOLID;LINK_LINE_COLOR;8421504;LINK_ACTIVE;FALSE
LINK_TAXON1;  HA14;LINK_TAXON2; ZWN36;LINK_IN_TORSO;TRUE;LINK_TORSO_PART;1;NUMBER_OF_MUTATIONS;1;MUTATION1_NAME;19h     ;MUTATION1_NAME_HEIGHT;8;MUTATION1_NAME_COLOR;255;LINK_LINE_WIDTH;1;LINK_LINE_STYLE;SOLID;LINK_LINE_COLOR;8421504;LINK_ACTIVE;FALSE
LINK_TAXON1;  HA14;LINK_TAXON2;mv   4;LINK_IN_TORSO;TRUE;LINK_TORSO_PART;1;NUMBER_OF_MUTATIONS;1;MUTATION1_NAME;89d     ;MUTATION1_NAME_HEIGHT;8;MUTATION1_NAME_COLOR;255;LINK_LINE_WIDTH;1;LINK_LINE_STYLE;SOLID;LINK_LINE_COLOR;8421504;LINK_ACTIVE;TRUE
LINK_TAXON1;  HA16;LINK_TAXON2;  HA42;LINK_IN_TORSO;TRUE;LINK_TORSO_PART;1;NUMBER_OF_MUTATIONS;1;MUTATION1_NAME;19h     ;MUTATION1_NAME_HEIGHT;8;MUTATION1_NAME_COLOR;255;LINK_LINE_WIDTH;1;LINK_LINE_STYLE;SOLID;LINK_LINE_COLOR;8421504;LINK_ACTIVE;TRUE
LINK_TAXON1;  HA16;LINK_TAXON2; ZWN20;LINK_IN_TORSO;TRUE;LINK_TORSO_PART;1;NUMBER_OF_MUTATIONS;1;MUTATION1_NAME;91d     ;MUTATION1_NAME_HEIGHT;8;MUTATION1_NAME_COLOR;255;LINK_LINE_WIDTH;1;LINK_LINE_STYLE;SOLID;LINK_LINE_COLOR;8421504;LINK_ACTIVE;TRUE
LINK_TAXON1;  HA16;LINK_TAXON2;  JM05;LINK_IN_TORSO;TRUE;LINK_TORSO_PART;1;NUMBER_OF_MUTATIONS;1;MUTATION1_NAME;89c     ;MUTATION1_NAME_HEIGHT;8;MUTATION1_NAME_COLOR;255;LINK_LINE_WIDTH;1;LINK_LINE_STYLE;SOLID;LINK_LINE_COLOR;8421504;LINK_ACTIVE;FALSE
LINK_TAXON1;  HA16;LINK_TAXON2;  HL11;LINK_IN_TORSO;TRUE;LINK_TORSO_PART;1;NUMBER_OF_MUTATIONS;1;MUTATION1_NAME;93e     ;MUTATION1_NAME_HEIGHT;8;MUTATION1_NAME_COLOR;255;LINK_LINE_WIDTH;1;LINK_LINE_STYLE;SOLID;LINK_LINE_COLOR;8421504;LINK_ACTIVE;TRUE
LINK_TAXON1;  HA16;LINK_TAXON2;mv   5;LINK_IN_TORSO;TRUE;LINK_TORSO_PART;1;NUMBER_OF_MUTATIONS;1;MUTATION1_NAME;89d     ;MUTATION1_NAME_HEIGHT;8;MUTATION1_NAME_COLOR;255;LINK_LINE_WIDTH;1;LINK_LINE_STYLE;SOLID;LINK_LINE_COLOR;8421504;LINK_ACTIVE;FALSE
LINK_TAXON1;  HA16;LINK_TAXON2;mv   6;LINK_IN_TORSO;TRUE;LINK_TORSO_PART;1;NUMBER_OF_MUTATIONS;1;MUTATION1_NAME;93d     ;MUTATION1_NAME_HEIGHT;8;MUTATION1_NAME_COLOR;255;LINK_LINE_WIDTH;1;LINK_LINE_STYLE;SOLID;LINK_LINE_COLOR;8421504;LINK_ACTIVE;FALSE
LINK_TAXON1;  HA25;LINK_TAXON2;  HA46;LINK_IN_TORSO;TRUE;LINK_TORSO_PART;1;NUMBER_OF_MUTATIONS;1;MUTATION1_NAME;19h     ;MUTATION1_NAME_HEIGHT;8;MUTATION1_NAME_COLOR;255;LINK_LINE_WIDTH;1;LINK_LINE_STYLE;SOLID;LINK_LINE_COLOR;8421504;LINK_ACTIVE;FALSE
LINK_TAXON1;  HA25;LINK_TAXON2;  MF13;LINK_IN_TORSO;TRUE;LINK_TORSO_PART;1;NUMBER_OF_MUTATIONS;1;MUTATION1_NAME;89d     ;MUTATION1_NAME_HEIGHT;8;MUTATION1_NAME_COLOR;255;LINK_LINE_WIDTH;1;LINK_LINE_STYLE;SOLID;LINK_LINE_COLOR;8421504;LINK_ACTIVE;TRUE
LINK_TAXON1;  HA25;LINK_TAXON2; GEI08;LINK_IN_TORSO;TRUE;LINK_TORSO_PART;1;NUMBER_OF_MUTATIONS;1;MUTATION1_NAME;91e     ;MUTATION1_NAME_HEIGHT;8;MUTATION1_NAME_COLOR;255;LINK_LINE_WIDTH;1;LINK_LINE_STYLE;SOLID;LINK_LINE_COLOR;8421504;LINK_ACTIVE;TRUE
LINK_TAXON1;  HA25;LINK_TAXON2;  HL11;LINK_IN_TORSO;TRUE;LINK_TORSO_PART;1;NUMBER_OF_MUTATIONS;1;MUTATION1_NAME;90c     ;MUTATION1_NAME_HEIGHT;8;MUTATION1_NAME_COLOR;255;LINK_LINE_WIDTH;1;LINK_LINE_STYLE;SOLID;LINK_LINE_COLOR;8421504;LINK_ACTIVE;TRUE
LINK_TAXON1;  HA25;LINK_TAXON2;  HL30;LINK_IN_TORSO;TRUE;LINK_TORSO_PART;1;NUMBER_OF_MUTATIONS;1;MUTATION1_NAME;19g     ;MUTATION1_NAME_HEIGHT;8;MUTATION1_NAME_COLOR;255;LINK_LINE_WIDTH;1;LINK_LINE_STYLE;SOLID;LINK_LINE_COLOR;8421504;LINK_ACTIVE;TRUE
LINK_TAXON1;  HA26;LINK_TAXON2;  HA28;LINK_IN_TORSO;TRUE;LINK_TORSO_PART;1;NUMBER_OF_MUTATIONS;1;MUTATION1_NAME;90c     ;MUTATION1_NAME_HEIGHT;8;MUTATION1_NAME_COLOR;255;LINK_LINE_WIDTH;1;LINK_LINE_STYLE;SOLID;LINK_LINE_COLOR;8421504;LINK_ACTIVE;FALSE
LINK_TAXON1;  HA26;LINK_TAXON2;  HA33;LINK_IN_TORSO;TRUE;LINK_TORSO_PART;1;NUMBER_OF_MUTATIONS;1;MUTATION1_NAME;89e     ;MUTATION1_NAME_HEIGHT;8;MUTATION1_NAME_COLOR;255;LINK_LINE_WIDTH;1;LINK_LINE_STYLE;SOLID;LINK_LINE_COLOR;8421504;LINK_ACTIVE;FALSE
LINK_TAXON1;  HA26;LINK_TAXON2;  MF13;LINK_IN_TORSO;TRUE;LINK_TORSO_PART;1;NUMBER_OF_MUTATIONS;1;MUTATION1_NAME;91d     ;MUTATION1_NAME_HEIGHT;8;MUTATION1_NAME_COLOR;255;LINK_LINE_WIDTH;1;LINK_LINE_STYLE;SOLID;LINK_LINE_COLOR;8421504;LINK_ACTIVE;TRUE
LINK_TAXON1;  HA26;LINK_TAXON2;  MF25;LINK_IN_TORSO;TRUE;LINK_TORSO_PART;1;NUMBER_OF_MUTATIONS;1;MUTATION1_NAME;19h     ;MUTATION1_NAME_HEIGHT;8;MUTATION1_NAME_COLOR;255;LINK_LINE_WIDTH;1;LINK_LINE_STYLE;SOLID;LINK_LINE_COLOR;8421504;LINK_ACTIVE;FALSE
LINK_TAXON1;  HA26;LINK_TAXON2; GEI13;LINK_IN_TORSO;TRUE;LINK_TORSO_PART;1;NUMBER_OF_MUTATIONS;1;MUTATION1_NAME;93f     ;MUTATION1_NAME_HEIGHT;8;MUTATION1_NAME_COLOR;255;LINK_LINE_WIDTH;1;LINK_LINE_STYLE;SOLID;LINK_LINE_COLOR;8421504;LINK_ACTIVE;TRUE
LINK_TAXON1;  HA26;LINK_TAXON2;mv  27;LINK_IN_TORSO;TRUE;LINK_TORSO_PART;1;NUMBER_OF_MUTATIONS;1;MUTATION1_NAME;19g     ;MUTATION1_NAME_HEIGHT;8;MUTATION1_NAME_COLOR;255;LINK_LINE_WIDTH;1;LINK_LINE_STYLE;SOLID;LINK_LINE_COLOR;8421504;LINK_ACTIVE;FALSE
LINK_TAXON1;  HA27;LINK_TAXON2;  HA28;LINK_IN_TORSO;TRUE;LINK_TORSO_PART;1;NUMBER_OF_MUTATIONS;1;MUTATION1_NAME;93e     ;MUTATION1_NAME_HEIGHT;8;MUTATION1_NAME_COLOR;255;LINK_LINE_WIDTH;1;LINK_LINE_STYLE;SOLID;LINK_LINE_COLOR;8421504;LINK_ACTIVE;FALSE
LINK_TAXON1;  HA27;LINK_TAXON2; ZWN20;LINK_IN_TORSO;TRUE;LINK_TORSO_PART;1;NUMBER_OF_MUTATIONS;1;MUTATION1_NAME;89d     ;MUTATION1_NAME_HEIGHT;8;MUTATION1_NAME_COLOR;255;LINK_LINE_WIDTH;1;LINK_LINE_STYLE;SOLID;LINK_LINE_COLOR;8421504;LINK_ACTIVE;TRUE
LINK_TAXON1;  HA27;LINK_TAXON2;mv   5;LINK_IN_TORSO;TRUE;LINK_TORSO_PART;1;NUMBER_OF_MUTATIONS;1;MUTATION1_NAME;91d     ;MUTATION1_NAME_HEIGHT;8;MUTATION1_NAME_COLOR;255;LINK_LINE_WIDTH;1;LINK_LINE_STYLE;SOLID;LINK_LINE_COLOR;8421504;LINK_ACTIVE;FALSE
LINK_TAXON1;  HA28;LINK_TAXON2;  MF09;LINK_IN_TORSO;TRUE;LINK_TORSO_PART;1;NUMBER_OF_MUTATIONS;1;MUTATION1_NAME;89d     ;MUTATION1_NAME_HEIGHT;8;MUTATION1_NAME_COLOR;255;LINK_LINE_WIDTH;1;LINK_LINE_STYLE;SOLID;LINK_LINE_COLOR;8421504;LINK_ACTIVE;FALSE
LINK_TAXON1;  HA28;LINK_TAXON2;  MF14;LINK_IN_TORSO;TRUE;LINK_TORSO_PART;1;NUMBER_OF_MUTATIONS;1;MUTATION1_NAME;93f     ;MUTATION1_NAME_HEIGHT;8;MUTATION1_NAME_COLOR;255;LINK_LINE_WIDTH;1;LINK_LINE_STYLE;SOLID;LINK_LINE_COLOR;8421504;LINK_ACTIVE;TRUE
LINK_TAXON1;  HA28;LINK_TAXON2;  MF26;LINK_IN_TORSO;TRUE;LINK_TORSO_PART;1;NUMBER_OF_MUTATIONS;1;MUTATION1_NAME;19h     ;MUTATION1_NAME_HEIGHT;8;MUTATION1_NAME_COLOR;255;LINK_LINE_WIDTH;1;LINK_LINE_STYLE;SOLID;LINK_LINE_COLOR;8421504;LINK_ACTIVE;FALSE
LINK_TAXON1;  HA28;LINK_TAXON2; ZWN28;LINK_IN_TORSO;TRUE;LINK_TORSO_PART;1;NUMBER_OF_MUTATIONS;1;MUTATION1_NAME;89e     ;MUTATION1_NAME_HEIGHT;8;MUTATION1_NAME_COLOR;255;LINK_LINE_WIDTH;1;LINK_LINE_STYLE;SOLID;LINK_LINE_COLOR;8421504;LINK_ACTIVE;TRUE
LINK_TAXON1;  HA29;LINK_TAXON2;mv   4;LINK_IN_TORSO;FALSE;LINK_TORSO_PART;0;NUMBER_OF_MUTATIONS;1;MUTATION1_NAME;90b     ;MUTATION1_NAME_HEIGHT;8;MUTATION1_NAME_COLOR;255;LINK_LINE_WIDTH;1;LINK_LINE_STYLE;SOLID;LINK_LINE_COLOR;8421504;LINK_ACTIVE;TRUE
LINK_TAXON1;  HA32;LINK_TAXON2;mv   5;LINK_IN_TORSO;TRUE;LINK_TORSO_PART;1;NUMBER_OF_MUTATIONS;1;MUTATION1_NAME;93d     ;MUTATION1_NAME_HEIGHT;8;MUTATION1_NAME_COLOR;255;LINK_LINE_WIDTH;1;LINK_LINE_STYLE;SOLID;LINK_LINE_COLOR;8421504;LINK_ACTIVE;FALSE
LINK_TAXON1;  HA32;LINK_TAXON2;mv   6;LINK_IN_TORSO;TRUE;LINK_TORSO_PART;1;NUMBER_OF_MUTATIONS;1;MUTATION1_NAME;89d     ;MUTATION1_NAME_HEIGHT;8;MUTATION1_NAME_COLOR;255;LINK_LINE_WIDTH;1;LINK_LINE_STYLE;SOLID;LINK_LINE_COLOR;8421504;LINK_ACTIVE;FALSE
LINK_TAXON1;  HA32;LINK_TAXON2;mv   7;LINK_IN_TORSO;TRUE;LINK_TORSO_PART;1;NUMBER_OF_MUTATIONS;1;MUTATION1_NAME;19h     ;MUTATION1_NAME_HEIGHT;8;MUTATION1_NAME_COLOR;255;LINK_LINE_WIDTH;1;LINK_LINE_STYLE;SOLID;LINK_LINE_COLOR;8421504;LINK_ACTIVE;TRUE
LINK_TAXON1;  HA33;LINK_TAXON2; ZWN28;LINK_IN_TORSO;TRUE;LINK_TORSO_PART;1;NUMBER_OF_MUTATIONS;1;MUTATION1_NAME;90c     ;MUTATION1_NAME_HEIGHT;8;MUTATION1_NAME_COLOR;255;LINK_LINE_WIDTH;1;LINK_LINE_STYLE;SOLID;LINK_LINE_COLOR;8421504;LINK_ACTIVE;TRUE
LINK_TAXON1;  HA35;LINK_TAXON2;  HA44;LINK_IN_TORSO;TRUE;LINK_TORSO_PART;1;NUMBER_OF_MUTATIONS;1;MUTATION1_NAME;89c     ;MUTATION1_NAME_HEIGHT;8;MUTATION1_NAME_COLOR;255;LINK_LINE_WIDTH;1;LINK_LINE_STYLE;SOLID;LINK_LINE_COLOR;8421504;LINK_ACTIVE;TRUE
LINK_TAXON1;  HA35;LINK_TAXON2; ZWN12;LINK_IN_TORSO;TRUE;LINK_TORSO_PART;1;NUMBER_OF_MUTATIONS;1;MUTATION1_NAME;19h     ;MUTATION1_NAME_HEIGHT;8;MUTATION1_NAME_COLOR;255;LINK_LINE_WIDTH;1;LINK_LINE_STYLE;SOLID;LINK_LINE_COLOR;8421504;LINK_ACTIVE;TRUE
LINK_TAXON1;  HA35;LINK_TAXON2;mv   8;LINK_IN_TORSO;TRUE;LINK_TORSO_PART;1;NUMBER_OF_MUTATIONS;1;MUTATION1_NAME;90b     ;MUTATION1_NAME_HEIGHT;8;MUTATION1_NAME_COLOR;255;LINK_LINE_WIDTH;1;LINK_LINE_STYLE;SOLID;LINK_LINE_COLOR;8421504;LINK_ACTIVE;FALSE
LINK_TAXON1;  HA35;LINK_TAXON2;mv   9;LINK_IN_TORSO;TRUE;LINK_TORSO_PART;1;NUMBER_OF_MUTATIONS;1;MUTATION1_NAME;19i     ;MUTATION1_NAME_HEIGHT;8;MUTATION1_NAME_COLOR;255;LINK_LINE_WIDTH;1;LINK_LINE_STYLE;SOLID;LINK_LINE_COLOR;8421504;LINK_ACTIVE;FALSE
LINK_TAXON1;  HA39;LINK_TAXON2;  HA42;LINK_IN_TORSO;TRUE;LINK_TORSO_PART;1;NUMBER_OF_MUTATIONS;1;MUTATION1_NAME;89c     ;MUTATION1_NAME_HEIGHT;8;MUTATION1_NAME_COLOR;255;LINK_LINE_WIDTH;1;LINK_LINE_STYLE;SOLID;LINK_LINE_COLOR;8421504;LINK_ACTIVE;FALSE
LINK_TAXON1;  HA39;LINK_TAXON2;  MF21;LINK_IN_TORSO;FALSE;LINK_TORSO_PART;0;NUMBER_OF_MUTATIONS;1;MUTATION1_NAME;93e     ;MUTATION1_NAME_HEIGHT;8;MUTATION1_NAME_COLOR;255;LINK_LINE_WIDTH;1;LINK_LINE_STYLE;SOLID;LINK_LINE_COLOR;8421504;LINK_ACTIVE;TRUE
LINK_TAXON1;  HA39;LINK_TAXON2; ZWN32;LINK_IN_TORSO;TRUE;LINK_TORSO_PART;1;NUMBER_OF_MUTATIONS;1;MUTATION1_NAME;93d     ;MUTATION1_NAME_HEIGHT;8;MUTATION1_NAME_COLOR;255;LINK_LINE_WIDTH;1;LINK_LINE_STYLE;SOLID;LINK_LINE_COLOR;8421504;LINK_ACTIVE;TRUE
LINK_TAXON1;  HA39;LINK_TAXON2;  JM05;LINK_IN_TORSO;TRUE;LINK_TORSO_PART;1;NUMBER_OF_MUTATIONS;1;MUTATION1_NAME;19h     ;MUTATION1_NAME_HEIGHT;8;MUTATION1_NAME_COLOR;255;LINK_LINE_WIDTH;1;LINK_LINE_STYLE;SOLID;LINK_LINE_COLOR;8421504;LINK_ACTIVE;TRUE
LINK_TAXON1;  HA41;LINK_TAXON2;  HA46;LINK_IN_TORSO;FALSE;LINK_TORSO_PART;0;NUMBER_OF_MUTATIONS;1;MUTATION1_NAME;93f     ;MUTATION1_NAME_HEIGHT;8;MUTATION1_NAME_COLOR;255;LINK_LINE_WIDTH;1;LINK_LINE_STYLE;SOLID;LINK_LINE_COLOR;8421504;LINK_ACTIVE;TRUE
LINK_TAXON1;  HA42;LINK_TAXON2;  MF24;LINK_IN_TORSO;TRUE;LINK_TORSO_PART;1;NUMBER_OF_MUTATIONS;1;MUTATION1_NAME;89d     ;MUTATION1_NAME_HEIGHT;8;MUTATION1_NAME_COLOR;255;LINK_LINE_WIDTH;1;LINK_LINE_STYLE;SOLID;LINK_LINE_COLOR;8421504;LINK_ACTIVE;TRUE
LINK_TAXON1;  HA42;LINK_TAXON2;  MF29;LINK_IN_TORSO;FALSE;LINK_TORSO_PART;0;NUMBER_OF_MUTATIONS;1;MUTATION1_NAME;19i     ;MUTATION1_NAME_HEIGHT;8;MUTATION1_NAME_COLOR;255;LINK_LINE_WIDTH;1;LINK_LINE_STYLE;SOLID;LINK_LINE_COLOR;8421504;LINK_ACTIVE;TRUE
LINK_TAXON1;  HA42;LINK_TAXON2; ZWN36;LINK_IN_TORSO;TRUE;LINK_TORSO_PART;1;NUMBER_OF_MUTATIONS;1;MUTATION1_NAME;90c     ;MUTATION1_NAME_HEIGHT;8;MUTATION1_NAME_COLOR;255;LINK_LINE_WIDTH;1;LINK_LINE_STYLE;SOLID;LINK_LINE_COLOR;8421504;LINK_ACTIVE;FALSE
LINK_TAXON1;  HA42;LINK_TAXON2; ZWN44;LINK_IN_TORSO;TRUE;LINK_TORSO_PART;1;NUMBER_OF_MUTATIONS;1;MUTATION1_NAME;93d     ;MUTATION1_NAME_HEIGHT;8;MUTATION1_NAME_COLOR;255;LINK_LINE_WIDTH;1;LINK_LINE_STYLE;SOLID;LINK_LINE_COLOR;8421504;LINK_ACTIVE;TRUE
LINK_TAXON1;  HA44;LINK_TAXON2;  HA46;LINK_IN_TORSO;TRUE;LINK_TORSO_PART;1;NUMBER_OF_MUTATIONS;1;MUTATION1_NAME;91d     ;MUTATION1_NAME_HEIGHT;8;MUTATION1_NAME_COLOR;255;LINK_LINE_WIDTH;1;LINK_LINE_STYLE;SOLID;LINK_LINE_COLOR;8421504;LINK_ACTIVE;FALSE
LINK_TAXON1;  HA44;LINK_TAXON2;  MF25;LINK_IN_TORSO;TRUE;LINK_TORSO_PART;1;NUMBER_OF_MUTATIONS;1;MUTATION1_NAME;89d     ;MUTATION1_NAME_HEIGHT;8;MUTATION1_NAME_COLOR;255;LINK_LINE_WIDTH;1;LINK_LINE_STYLE;SOLID;LINK_LINE_COLOR;8421504;LINK_ACTIVE;FALSE
LINK_TAXON1;  HA44;LINK_TAXON2; GEI16;LINK_IN_TORSO;TRUE;LINK_TORSO_PART;1;NUMBER_OF_MUTATIONS;1;MUTATION1_NAME;90b     ;MUTATION1_NAME_HEIGHT;8;MUTATION1_NAME_COLOR;255;LINK_LINE_WIDTH;1;LINK_LINE_STYLE;SOLID;LINK_LINE_COLOR;8421504;LINK_ACTIVE;FALSE
LINK_TAXON1;  HA44;LINK_TAXON2; ZWN38;LINK_IN_TORSO;TRUE;LINK_TORSO_PART;1;NUMBER_OF_MUTATIONS;1;MUTATION1_NAME;90c     ;MUTATION1_NAME_HEIGHT;8;MUTATION1_NAME_COLOR;255;LINK_LINE_WIDTH;1;LINK_LINE_STYLE;SOLID;LINK_LINE_COLOR;8421504;LINK_ACTIVE;TRUE
LINK_TAXON1;  HA44;LINK_TAXON2;  JM25;LINK_IN_TORSO;TRUE;LINK_TORSO_PART;1;NUMBER_OF_MUTATIONS;2;MUTATION1_NAME;92a     ;MUTATION1_NAME_HEIGHT;8;MUTATION1_NAME_COLOR;255;MUTATION2_NAME;92b     ;MUTATION2_NAME_HEIGHT;8;MUTATION2_NAME_COLOR;255;LINK_LINE_WIDTH;1;LINK_LINE_STYLE;SOLID;LINK_LINE_COLOR;8421504;LINK_ACTIVE;FALSE
LINK_TAXON1;  HA44;LINK_TAXON2;  JM30;LINK_IN_TORSO;TRUE;LINK_TORSO_PART;1;NUMBER_OF_MUTATIONS;1;MUTATION1_NAME;19i     ;MUTATION1_NAME_HEIGHT;8;MUTATION1_NAME_COLOR;255;LINK_LINE_WIDTH;1;LINK_LINE_STYLE;SOLID;LINK_LINE_COLOR;8421504;LINK_ACTIVE;TRUE
LINK_TAXON1;  HA46;LINK_TAXON2;  HA52;LINK_IN_TORSO;TRUE;LINK_TORSO_PART;1;NUMBER_OF_MUTATIONS;1;MUTATION1_NAME;89d     ;MUTATION1_NAME_HEIGHT;8;MUTATION1_NAME_COLOR;255;LINK_LINE_WIDTH;1;LINK_LINE_STYLE;SOLID;LINK_LINE_COLOR;8421504;LINK_ACTIVE;FALSE
LINK_TAXON1;  HA46;LINK_TAXON2; ZWN36;LINK_IN_TORSO;TRUE;LINK_TORSO_PART;1;NUMBER_OF_MUTATIONS;1;MUTATION1_NAME;93e     ;MUTATION1_NAME_HEIGHT;8;MUTATION1_NAME_COLOR;255;LINK_LINE_WIDTH;1;LINK_LINE_STYLE;SOLID;LINK_LINE_COLOR;8421504;LINK_ACTIVE;TRUE
LINK_TAXON1;  HA46;LINK_TAXON2; ZWN37;LINK_IN_TORSO;TRUE;LINK_TORSO_PART;1;NUMBER_OF_MUTATIONS;1;MUTATION1_NAME;91e     ;MUTATION1_NAME_HEIGHT;8;MUTATION1_NAME_COLOR;255;LINK_LINE_WIDTH;1;LINK_LINE_STYLE;SOLID;LINK_LINE_COLOR;8421504;LINK_ACTIVE;FALSE
LINK_TAXON1;  HA46;LINK_TAXON2;  JM21;LINK_IN_TORSO;TRUE;LINK_TORSO_PART;1;NUMBER_OF_MUTATIONS;1;MUTATION1_NAME;90b     ;MUTATION1_NAME_HEIGHT;8;MUTATION1_NAME_COLOR;255;LINK_LINE_WIDTH;1;LINK_LINE_STYLE;SOLID;LINK_LINE_COLOR;8421504;LINK_ACTIVE;TRUE
LINK_TAXON1;  HA46;LINK_TAXON2;  JM28;LINK_IN_TORSO;TRUE;LINK_TORSO_PART;1;NUMBER_OF_MUTATIONS;1;MUTATION1_NAME;19i     ;MUTATION1_NAME_HEIGHT;8;MUTATION1_NAME_COLOR;255;LINK_LINE_WIDTH;1;LINK_LINE_STYLE;SOLID;LINK_LINE_COLOR;8421504;LINK_ACTIVE;TRUE
LINK_TAXON1;  HA52;LINK_TAXON2;  MF13;LINK_IN_TORSO;TRUE;LINK_TORSO_PART;1;NUMBER_OF_MUTATIONS;1;MUTATION1_NAME;19h     ;MUTATION1_NAME_HEIGHT;8;MUTATION1_NAME_COLOR;255;LINK_LINE_WIDTH;1;LINK_LINE_STYLE;SOLID;LINK_LINE_COLOR;8421504;LINK_ACTIVE;FALSE
LINK_TAXON1;  HA52;LINK_TAXON2;  MF25;LINK_IN_TORSO;TRUE;LINK_TORSO_PART;1;NUMBER_OF_MUTATIONS;1;MUTATION1_NAME;91d     ;MUTATION1_NAME_HEIGHT;8;MUTATION1_NAME_COLOR;255;LINK_LINE_WIDTH;1;LINK_LINE_STYLE;SOLID;LINK_LINE_COLOR;8421504;LINK_ACTIVE;TRUE
LINK_TAXON1;  HA52;LINK_TAXON2; ZWN49;LINK_IN_TORSO;TRUE;LINK_TORSO_PART;1;NUMBER_OF_MUTATIONS;1;MUTATION1_NAME;91e     ;MUTATION1_NAME_HEIGHT;8;MUTATION1_NAME_COLOR;255;LINK_LINE_WIDTH;1;LINK_LINE_STYLE;SOLID;LINK_LINE_COLOR;8421504;LINK_ACTIVE;TRUE
LINK_TAXON1;  MF09;LINK_TAXON2; ZWN08;LINK_IN_TORSO;TRUE;LINK_TORSO_PART;1;NUMBER_OF_MUTATIONS;1;MUTATION1_NAME;89c     ;MUTATION1_NAME_HEIGHT;8;MUTATION1_NAME_COLOR;255;LINK_LINE_WIDTH;1;LINK_LINE_STYLE;SOLID;LINK_LINE_COLOR;8421504;LINK_ACTIVE;FALSE
LINK_TAXON1;  MF09;LINK_TAXON2; ZWN20;LINK_IN_TORSO;TRUE;LINK_TORSO_PART;1;NUMBER_OF_MUTATIONS;1;MUTATION1_NAME;93e     ;MUTATION1_NAME_HEIGHT;8;MUTATION1_NAME_COLOR;255;LINK_LINE_WIDTH;1;LINK_LINE_STYLE;SOLID;LINK_LINE_COLOR;8421504;LINK_ACTIVE;FALSE
LINK_TAXON1;  MF09;LINK_TAXON2; ZWN38;LINK_IN_TORSO;TRUE;LINK_TORSO_PART;1;NUMBER_OF_MUTATIONS;1;MUTATION1_NAME;19h     ;MUTATION1_NAME_HEIGHT;8;MUTATION1_NAME_COLOR;255;LINK_LINE_WIDTH;1;LINK_LINE_STYLE;SOLID;LINK_LINE_COLOR;8421504;LINK_ACTIVE;TRUE
LINK_TAXON1;  MF09;LINK_TAXON2;  HL11;LINK_IN_TORSO;TRUE;LINK_TORSO_PART;1;NUMBER_OF_MUTATIONS;1;MUTATION1_NAME;91d     ;MUTATION1_NAME_HEIGHT;8;MUTATION1_NAME_COLOR;255;LINK_LINE_WIDTH;1;LINK_LINE_STYLE;SOLID;LINK_LINE_COLOR;8421504;LINK_ACTIVE;TRUE
LINK_TAXON1;  MF11;LINK_TAXON2;mv   2;LINK_IN_TORSO;FALSE;LINK_TORSO_PART;0;NUMBER_OF_MUTATIONS;1;MUTATION1_NAME;89d     ;MUTATION1_NAME_HEIGHT;8;MUTATION1_NAME_COLOR;255;LINK_LINE_WIDTH;1;LINK_LINE_STYLE;SOLID;LINK_LINE_COLOR;8421504;LINK_ACTIVE;TRUE
LINK_TAXON1;  MF13;LINK_TAXON2; CCX32;LINK_IN_TORSO;TRUE;LINK_TORSO_PART;1;NUMBER_OF_MUTATIONS;1;MUTATION1_NAME;19g     ;MUTATION1_NAME_HEIGHT;8;MUTATION1_NAME_COLOR;255;LINK_LINE_WIDTH;1;LINK_LINE_STYLE;SOLID;LINK_LINE_COLOR;8421504;LINK_ACTIVE;TRUE
LINK_TAXON1;  MF13;LINK_TAXON2;mv   4;LINK_IN_TORSO;TRUE;LINK_TORSO_PART;1;NUMBER_OF_MUTATIONS;1;MUTATION1_NAME;93e     ;MUTATION1_NAME_HEIGHT;8;MUTATION1_NAME_COLOR;255;LINK_LINE_WIDTH;1;LINK_LINE_STYLE;SOLID;LINK_LINE_COLOR;8421504;LINK_ACTIVE;FALSE
LINK_TAXON1;  MF14;LINK_TAXON2; GEI13;LINK_IN_TORSO;TRUE;LINK_TORSO_PART;1;NUMBER_OF_MUTATIONS;1;MUTATION1_NAME;90c     ;MUTATION1_NAME_HEIGHT;8;MUTATION1_NAME_COLOR;255;LINK_LINE_WIDTH;1;LINK_LINE_STYLE;SOLID;LINK_LINE_COLOR;8421504;LINK_ACTIVE;TRUE
LINK_TAXON1;  MF24;LINK_TAXON2;mv   5;LINK_IN_TORSO;TRUE;LINK_TORSO_PART;1;NUMBER_OF_MUTATIONS;1;MUTATION1_NAME;19h     ;MUTATION1_NAME_HEIGHT;8;MUTATION1_NAME_COLOR;255;LINK_LINE_WIDTH;1;LINK_LINE_STYLE;SOLID;LINK_LINE_COLOR;8421504;LINK_ACTIVE;FALSE
LINK_TAXON1;  MF24;LINK_TAXON2;mv   7;LINK_IN_TORSO;TRUE;LINK_TORSO_PART;1;NUMBER_OF_MUTATIONS;1;MUTATION1_NAME;93d     ;MUTATION1_NAME_HEIGHT;8;MUTATION1_NAME_COLOR;255;LINK_LINE_WIDTH;1;LINK_LINE_STYLE;SOLID;LINK_LINE_COLOR;8421504;LINK_ACTIVE;TRUE
LINK_TAXON1;  MF25;LINK_TAXON2;  MF26;LINK_IN_TORSO;TRUE;LINK_TORSO_PART;1;NUMBER_OF_MUTATIONS;1;MUTATION1_NAME;90c     ;MUTATION1_NAME_HEIGHT;8;MUTATION1_NAME_COLOR;255;LINK_LINE_WIDTH;1;LINK_LINE_STYLE;SOLID;LINK_LINE_COLOR;8421504;LINK_ACTIVE;FALSE
LINK_TAXON1;  MF25;LINK_TAXON2;mv  10;LINK_IN_TORSO;TRUE;LINK_TORSO_PART;1;NUMBER_OF_MUTATIONS;1;MUTATION1_NAME;90b     ;MUTATION1_NAME_HEIGHT;8;MUTATION1_NAME_COLOR;255;LINK_LINE_WIDTH;1;LINK_LINE_STYLE;SOLID;LINK_LINE_COLOR;8421504;LINK_ACTIVE;TRUE
LINK_TAXON1;  MF26;LINK_TAXON2; ZWN38;LINK_IN_TORSO;TRUE;LINK_TORSO_PART;1;NUMBER_OF_MUTATIONS;1;MUTATION1_NAME;89d     ;MUTATION1_NAME_HEIGHT;8;MUTATION1_NAME_COLOR;255;LINK_LINE_WIDTH;1;LINK_LINE_STYLE;SOLID;LINK_LINE_COLOR;8421504;LINK_ACTIVE;TRUE
LINK_TAXON1;  MF28;LINK_TAXON2;mv   8;LINK_IN_TORSO;TRUE;LINK_TORSO_PART;1;NUMBER_OF_MUTATIONS;1;MUTATION1_NAME;19i     ;MUTATION1_NAME_HEIGHT;8;MUTATION1_NAME_COLOR;255;LINK_LINE_WIDTH;1;LINK_LINE_STYLE;SOLID;LINK_LINE_COLOR;8421504;LINK_ACTIVE;FALSE
LINK_TAXON1;  MF28;LINK_TAXON2;mv   9;LINK_IN_TORSO;TRUE;LINK_TORSO_PART;1;NUMBER_OF_MUTATIONS;1;MUTATION1_NAME;90b     ;MUTATION1_NAME_HEIGHT;8;MUTATION1_NAME_COLOR;255;LINK_LINE_WIDTH;1;LINK_LINE_STYLE;SOLID;LINK_LINE_COLOR;8421504;LINK_ACTIVE;FALSE
LINK_TAXON1;  MF28;LINK_TAXON2;mv  11;LINK_IN_TORSO;TRUE;LINK_TORSO_PART;1;NUMBER_OF_MUTATIONS;1;MUTATION1_NAME;89c     ;MUTATION1_NAME_HEIGHT;8;MUTATION1_NAME_COLOR;255;LINK_LINE_WIDTH;1;LINK_LINE_STYLE;SOLID;LINK_LINE_COLOR;8421504;LINK_ACTIVE;TRUE
LINK_TAXON1; GEI08;LINK_TAXON2; ZWN37;LINK_IN_TORSO;TRUE;LINK_TORSO_PART;1;NUMBER_OF_MUTATIONS;1;MUTATION1_NAME;19h     ;MUTATION1_NAME_HEIGHT;8;MUTATION1_NAME_COLOR;255;LINK_LINE_WIDTH;1;LINK_LINE_STYLE;SOLID;LINK_LINE_COLOR;8421504;LINK_ACTIVE;TRUE
LINK_TAXON1; GEI16;LINK_TAXON2;  JM21;LINK_IN_TORSO;TRUE;LINK_TORSO_PART;1;NUMBER_OF_MUTATIONS;1;MUTATION1_NAME;91d     ;MUTATION1_NAME_HEIGHT;8;MUTATION1_NAME_COLOR;255;LINK_LINE_WIDTH;1;LINK_LINE_STYLE;SOLID;LINK_LINE_COLOR;8421504;LINK_ACTIVE;FALSE
LINK_TAXON1; GEI16;LINK_TAXON2;mv   8;LINK_IN_TORSO;TRUE;LINK_TORSO_PART;1;NUMBER_OF_MUTATIONS;1;MUTATION1_NAME;89c     ;MUTATION1_NAME_HEIGHT;8;MUTATION1_NAME_COLOR;255;LINK_LINE_WIDTH;1;LINK_LINE_STYLE;SOLID;LINK_LINE_COLOR;8421504;LINK_ACTIVE;FALSE
LINK_TAXON1; GEI16;LINK_TAXON2;mv  10;LINK_IN_TORSO;TRUE;LINK_TORSO_PART;1;NUMBER_OF_MUTATIONS;1;MUTATION1_NAME;89d     ;MUTATION1_NAME_HEIGHT;8;MUTATION1_NAME_COLOR;255;LINK_LINE_WIDTH;1;LINK_LINE_STYLE;SOLID;LINK_LINE_COLOR;8421504;LINK_ACTIVE;TRUE
LINK_TAXON1; GEI16;LINK_TAXON2;mv  11;LINK_IN_TORSO;TRUE;LINK_TORSO_PART;1;NUMBER_OF_MUTATIONS;1;MUTATION1_NAME;19i     ;MUTATION1_NAME_HEIGHT;8;MUTATION1_NAME_COLOR;255;LINK_LINE_WIDTH;1;LINK_LINE_STYLE;SOLID;LINK_LINE_COLOR;8421504;LINK_ACTIVE;FALSE
LINK_TAXON1; ZWN01;LINK_TAXON2; ZWN08;LINK_IN_TORSO;TRUE;LINK_TORSO_PART;1;NUMBER_OF_MUTATIONS;1;MUTATION1_NAME;19g     ;MUTATION1_NAME_HEIGHT;8;MUTATION1_NAME_COLOR;255;LINK_LINE_WIDTH;1;LINK_LINE_STYLE;SOLID;LINK_LINE_COLOR;8421504;LINK_ACTIVE;TRUE
LINK_TAXON1; ZWN01;LINK_TAXON2;  AM02;LINK_IN_TORSO;TRUE;LINK_TORSO_PART;1;NUMBER_OF_MUTATIONS;1;MUTATION1_NAME;19f     ;MUTATION1_NAME_HEIGHT;8;MUTATION1_NAME_COLOR;255;LINK_LINE_WIDTH;1;LINK_LINE_STYLE;SOLID;LINK_LINE_COLOR;8421504;LINK_ACTIVE;TRUE
LINK_TAXON1; ZWN01;LINK_TAXON2;mv  21;LINK_IN_TORSO;TRUE;LINK_TORSO_PART;1;NUMBER_OF_MUTATIONS;1;MUTATION1_NAME;90c     ;MUTATION1_NAME_HEIGHT;8;MUTATION1_NAME_COLOR;255;LINK_LINE_WIDTH;1;LINK_LINE_STYLE;SOLID;LINK_LINE_COLOR;8421504;LINK_ACTIVE;FALSE
LINK_TAXON1; ZWN05;LINK_TAXON2; ZWN17;LINK_IN_TORSO;FALSE;LINK_TORSO_PART;0;NUMBER_OF_MUTATIONS;1;MUTATION1_NAME;89c     ;MUTATION1_NAME_HEIGHT;8;MUTATION1_NAME_COLOR;255;LINK_LINE_WIDTH;1;LINK_LINE_STYLE;SOLID;LINK_LINE_COLOR;8421504;LINK_ACTIVE;TRUE
LINK_TAXON1; ZWN08;LINK_TAXON2; ZWN12;LINK_IN_TORSO;TRUE;LINK_TORSO_PART;1;NUMBER_OF_MUTATIONS;1;MUTATION1_NAME;90c     ;MUTATION1_NAME_HEIGHT;8;MUTATION1_NAME_COLOR;255;LINK_LINE_WIDTH;1;LINK_LINE_STYLE;SOLID;LINK_LINE_COLOR;8421504;LINK_ACTIVE;FALSE
LINK_TAXON1; ZWN12;LINK_TAXON2;mv  20;LINK_IN_TORSO;TRUE;LINK_TORSO_PART;1;NUMBER_OF_MUTATIONS;1;MUTATION1_NAME;90b     ;MUTATION1_NAME_HEIGHT;8;MUTATION1_NAME_COLOR;255;LINK_LINE_WIDTH;1;LINK_LINE_STYLE;SOLID;LINK_LINE_COLOR;8421504;LINK_ACTIVE;FALSE
LINK_TAXON1; ZWN12;LINK_TAXON2;mv  21;LINK_IN_TORSO;TRUE;LINK_TORSO_PART;1;NUMBER_OF_MUTATIONS;1;MUTATION1_NAME;19g     ;MUTATION1_NAME_HEIGHT;8;MUTATION1_NAME_COLOR;255;LINK_LINE_WIDTH;1;LINK_LINE_STYLE;SOLID;LINK_LINE_COLOR;8421504;LINK_ACTIVE;FALSE
LINK_TAXON1; ZWN12;LINK_TAXON2;mv  31;LINK_IN_TORSO;TRUE;LINK_TORSO_PART;1;NUMBER_OF_MUTATIONS;2;MUTATION1_NAME;92c     ;MUTATION1_NAME_HEIGHT;8;MUTATION1_NAME_COLOR;255;MUTATION2_NAME;93f     ;MUTATION2_NAME_HEIGHT;8;MUTATION2_NAME_COLOR;255;LINK_LINE_WIDTH;1;LINK_LINE_STYLE;SOLID;LINK_LINE_COLOR;8421504;LINK_ACTIVE;FALSE
LINK_TAXON1; ZWN17;LINK_TAXON2;  WS24;LINK_IN_TORSO;FALSE;LINK_TORSO_PART;0;NUMBER_OF_MUTATIONS;2;MUTATION1_NAME;19g     ;MUTATION1_NAME_HEIGHT;8;MUTATION1_NAME_COLOR;255;MUTATION2_NAME;91c     ;MUTATION2_NAME_HEIGHT;8;MUTATION2_NAME_COLOR;255;LINK_LINE_WIDTH;1;LINK_LINE_STYLE;SOLID;LINK_LINE_COLOR;8421504;LINK_ACTIVE;TRUE
LINK_TAXON1; ZWN17;LINK_TAXON2;mv   2;LINK_IN_TORSO;FALSE;LINK_TORSO_PART;0;NUMBER_OF_MUTATIONS;1;MUTATION1_NAME;90b     ;MUTATION1_NAME_HEIGHT;8;MUTATION1_NAME_COLOR;255;LINK_LINE_WIDTH;1;LINK_LINE_STYLE;SOLID;LINK_LINE_COLOR;8421504;LINK_ACTIVE;TRUE
LINK_TAXON1; ZWN32;LINK_TAXON2; ZWN44;LINK_IN_TORSO;TRUE;LINK_TORSO_PART;1;NUMBER_OF_MUTATIONS;1;MUTATION1_NAME;89c     ;MUTATION1_NAME_HEIGHT;8;MUTATION1_NAME_COLOR;255;LINK_LINE_WIDTH;1;LINK_LINE_STYLE;SOLID;LINK_LINE_COLOR;8421504;LINK_ACTIVE;TRUE
LINK_TAXON1; ZWN37;LINK_TAXON2; ZWN49;LINK_IN_TORSO;TRUE;LINK_TORSO_PART;1;NUMBER_OF_MUTATIONS;1;MUTATION1_NAME;89d     ;MUTATION1_NAME_HEIGHT;8;MUTATION1_NAME_COLOR;255;LINK_LINE_WIDTH;1;LINK_LINE_STYLE;SOLID;LINK_LINE_COLOR;8421504;LINK_ACTIVE;TRUE
LINK_TAXON1; ZWN38;LINK_TAXON2; ZWN47;LINK_IN_TORSO;TRUE;LINK_TORSO_PART;1;NUMBER_OF_MUTATIONS;2;MUTATION1_NAME;92a     ;MUTATION1_NAME_HEIGHT;8;MUTATION1_NAME_COLOR;255;MUTATION2_NAME;92b     ;MUTATION2_NAME_HEIGHT;8;MUTATION2_NAME_COLOR;255;LINK_LINE_WIDTH;1;LINK_LINE_STYLE;SOLID;LINK_LINE_COLOR;8421504;LINK_ACTIVE;TRUE
LINK_TAXON1; ZWN42;LINK_TAXON2; ZWN44;LINK_IN_TORSO;FALSE;LINK_TORSO_PART;0;NUMBER_OF_MUTATIONS;1;MUTATION1_NAME;91d     ;MUTATION1_NAME_HEIGHT;8;MUTATION1_NAME_COLOR;255;LINK_LINE_WIDTH;1;LINK_LINE_STYLE;SOLID;LINK_LINE_COLOR;8421504;LINK_ACTIVE;TRUE
LINK_TAXON1; ZWN44;LINK_TAXON2;mv   6;LINK_IN_TORSO;TRUE;LINK_TORSO_PART;1;NUMBER_OF_MUTATIONS;1;MUTATION1_NAME;19h     ;MUTATION1_NAME_HEIGHT;8;MUTATION1_NAME_COLOR;255;LINK_LINE_WIDTH;1;LINK_LINE_STYLE;SOLID;LINK_LINE_COLOR;8421504;LINK_ACTIVE;FALSE
LINK_TAXON1; ZWN44;LINK_TAXON2;mv   7;LINK_IN_TORSO;TRUE;LINK_TORSO_PART;1;NUMBER_OF_MUTATIONS;1;MUTATION1_NAME;89d     ;MUTATION1_NAME_HEIGHT;8;MUTATION1_NAME_COLOR;255;LINK_LINE_WIDTH;1;LINK_LINE_STYLE;SOLID;LINK_LINE_COLOR;8421504;LINK_ACTIVE;FALSE
LINK_TAXON1; ZWN47;LINK_TAXON2;  JM25;LINK_IN_TORSO;TRUE;LINK_TORSO_PART;1;NUMBER_OF_MUTATIONS;1;MUTATION1_NAME;90c     ;MUTATION1_NAME_HEIGHT;8;MUTATION1_NAME_COLOR;255;LINK_LINE_WIDTH;1;LINK_LINE_STYLE;SOLID;LINK_LINE_COLOR;8421504;LINK_ACTIVE;TRUE
LINK_TAXON1;  JM26;LINK_TAXON2;mv  10;LINK_IN_TORSO;FALSE;LINK_TORSO_PART;0;NUMBER_OF_MUTATIONS;1;MUTATION1_NAME;93e     ;MUTATION1_NAME_HEIGHT;8;MUTATION1_NAME_COLOR;255;LINK_LINE_WIDTH;1;LINK_LINE_STYLE;SOLID;LINK_LINE_COLOR;8421504;LINK_ACTIVE;TRUE
LINK_TAXON1;  JM28;LINK_TAXON2;  JM30;LINK_IN_TORSO;TRUE;LINK_TORSO_PART;1;NUMBER_OF_MUTATIONS;1;MUTATION1_NAME;91d     ;MUTATION1_NAME_HEIGHT;8;MUTATION1_NAME_COLOR;255;LINK_LINE_WIDTH;1;LINK_LINE_STYLE;SOLID;LINK_LINE_COLOR;8421504;LINK_ACTIVE;TRUE
LINK_TAXON1;  JM30;LINK_TAXON2;mv   9;LINK_IN_TORSO;TRUE;LINK_TORSO_PART;1;NUMBER_OF_MUTATIONS;1;MUTATION1_NAME;89c     ;MUTATION1_NAME_HEIGHT;8;MUTATION1_NAME_COLOR;255;LINK_LINE_WIDTH;1;LINK_LINE_STYLE;SOLID;LINK_LINE_COLOR;8421504;LINK_ACTIVE;FALSE
LINK_TAXON1;  JM30;LINK_TAXON2;mv  11;LINK_IN_TORSO;TRUE;LINK_TORSO_PART;1;NUMBER_OF_MUTATIONS;1;MUTATION1_NAME;90b     ;MUTATION1_NAME_HEIGHT;8;MUTATION1_NAME_COLOR;255;LINK_LINE_WIDTH;1;LINK_LINE_STYLE;SOLID;LINK_LINE_COLOR;8421504;LINK_ACTIVE;TRUE
LINK_TAXON1; CUN14;LINK_TAXON2;  HL11;LINK_IN_TORSO;FALSE;LINK_TORSO_PART;0;NUMBER_OF_MUTATIONS;1;MUTATION1_NAME;90d     ;MUTATION1_NAME_HEIGHT;8;MUTATION1_NAME_COLOR;255;LINK_LINE_WIDTH;1;LINK_LINE_STYLE;SOLID;LINK_LINE_COLOR;8421504;LINK_ACTIVE;TRUE
LINK_TAXON1;  AM02;LINK_TAXON2;  AM03;LINK_IN_TORSO;TRUE;LINK_TORSO_PART;1;NUMBER_OF_MUTATIONS;1;MUTATION1_NAME;91d     ;MUTATION1_NAME_HEIGHT;8;MUTATION1_NAME_COLOR;255;LINK_LINE_WIDTH;1;LINK_LINE_STYLE;SOLID;LINK_LINE_COLOR;8421504;LINK_ACTIVE;TRUE
LINK_TAXON1;  AM02;LINK_TAXON2;  HL09;LINK_IN_TORSO;TRUE;LINK_TORSO_PART;1;NUMBER_OF_MUTATIONS;1;MUTATION1_NAME;89c     ;MUTATION1_NAME_HEIGHT;8;MUTATION1_NAME_COLOR;255;LINK_LINE_WIDTH;1;LINK_LINE_STYLE;SOLID;LINK_LINE_COLOR;8421504;LINK_ACTIVE;FALSE
LINK_TAXON1;  AM02;LINK_TAXON2;  CL12;LINK_IN_TORSO;TRUE;LINK_TORSO_PART;1;NUMBER_OF_MUTATIONS;1;MUTATION1_NAME;90c     ;MUTATION1_NAME_HEIGHT;8;MUTATION1_NAME_COLOR;255;LINK_LINE_WIDTH;1;LINK_LINE_STYLE;SOLID;LINK_LINE_COLOR;8421504;LINK_ACTIVE;TRUE
LINK_TAXON1;  AM03;LINK_TAXON2;  HL27;LINK_IN_TORSO;TRUE;LINK_TORSO_PART;1;NUMBER_OF_MUTATIONS;1;MUTATION1_NAME;89c     ;MUTATION1_NAME_HEIGHT;8;MUTATION1_NAME_COLOR;255;LINK_LINE_WIDTH;1;LINK_LINE_STYLE;SOLID;LINK_LINE_COLOR;8421504;LINK_ACTIVE;TRUE
LINK_TAXON1;  BN13;LINK_TAXON2;  BN15;LINK_IN_TORSO;FALSE;LINK_TORSO_PART;0;NUMBER_OF_MUTATIONS;1;MUTATION1_NAME;90b     ;MUTATION1_NAME_HEIGHT;8;MUTATION1_NAME_COLOR;255;LINK_LINE_WIDTH;1;LINK_LINE_STYLE;SOLID;LINK_LINE_COLOR;8421504;LINK_ACTIVE;TRUE
LINK_TAXON1;  BN14;LINK_TAXON2;  BN15;LINK_IN_TORSO;TRUE;LINK_TORSO_PART;1;NUMBER_OF_MUTATIONS;1;MUTATION1_NAME;19e     ;MUTATION1_NAME_HEIGHT;8;MUTATION1_NAME_COLOR;255;LINK_LINE_WIDTH;1;LINK_LINE_STYLE;SOLID;LINK_LINE_COLOR;8421504;LINK_ACTIVE;TRUE
LINK_TAXON1;  BN14;LINK_TAXON2;  HL05;LINK_IN_TORSO;TRUE;LINK_TORSO_PART;1;NUMBER_OF_MUTATIONS;1;MUTATION1_NAME;92c     ;MUTATION1_NAME_HEIGHT;8;MUTATION1_NAME_COLOR;255;LINK_LINE_WIDTH;1;LINK_LINE_STYLE;SOLID;LINK_LINE_COLOR;8421504;LINK_ACTIVE;FALSE
LINK_TAXON1;  BN14;LINK_TAXON2; CCX02;LINK_IN_TORSO;TRUE;LINK_TORSO_PART;1;NUMBER_OF_MUTATIONS;1;MUTATION1_NAME;93f     ;MUTATION1_NAME_HEIGHT;8;MUTATION1_NAME_COLOR;255;LINK_LINE_WIDTH;1;LINK_LINE_STYLE;SOLID;LINK_LINE_COLOR;8421504;LINK_ACTIVE;FALSE
LINK_TAXON1;  BN14;LINK_TAXON2; CCX04;LINK_IN_TORSO;TRUE;LINK_TORSO_PART;1;NUMBER_OF_MUTATIONS;1;MUTATION1_NAME;89c     ;MUTATION1_NAME_HEIGHT;8;MUTATION1_NAME_COLOR;255;LINK_LINE_WIDTH;1;LINK_LINE_STYLE;SOLID;LINK_LINE_COLOR;8421504;LINK_ACTIVE;TRUE
LINK_TAXON1;  BN15;LINK_TAXON2;mv  29;LINK_IN_TORSO;TRUE;LINK_TORSO_PART;1;NUMBER_OF_MUTATIONS;1;MUTATION1_NAME;89c     ;MUTATION1_NAME_HEIGHT;8;MUTATION1_NAME_COLOR;255;LINK_LINE_WIDTH;1;LINK_LINE_STYLE;SOLID;LINK_LINE_COLOR;8421504;LINK_ACTIVE;FALSE
LINK_TAXON1; SSA10;LINK_TAXON2;  HL27;LINK_IN_TORSO;FALSE;LINK_TORSO_PART;0;NUMBER_OF_MUTATIONS;2;MUTATION1_NAME;19e     ;MUTATION1_NAME_HEIGHT;8;MUTATION1_NAME_COLOR;255;MUTATION2_NAME;91e     ;MUTATION2_NAME_HEIGHT;8;MUTATION2_NAME_COLOR;255;LINK_LINE_WIDTH;1;LINK_LINE_STYLE;SOLID;LINK_LINE_COLOR;8421504;LINK_ACTIVE;TRUE
LINK_TAXON1; SSA11;LINK_TAXON2; CCX21;LINK_IN_TORSO;FALSE;LINK_TORSO_PART;0;NUMBER_OF_MUTATIONS;3;MUTATION1_NAME;19d     ;MUTATION1_NAME_HEIGHT;8;MUTATION1_NAME_COLOR;255;MUTATION2_NAME;19e     ;MUTATION2_NAME_HEIGHT;8;MUTATION2_NAME_COLOR;255;MUTATION3_NAME;92c     ;MUTATION3_NAME_HEIGHT;8;MUTATION3_NAME_COLOR;255;LINK_LINE_WIDTH;1;LINK_LINE_STYLE;SOLID;LINK_LINE_COLOR;8421504;LINK_ACTIVE;TRUE
LINK_TAXON1;  BZ15;LINK_TAXON2;  BZ19;LINK_IN_TORSO;FALSE;LINK_TORSO_PART;0;NUMBER_OF_MUTATIONS;1;MUTATION1_NAME;93d     ;MUTATION1_NAME_HEIGHT;8;MUTATION1_NAME_COLOR;255;LINK_LINE_WIDTH;1;LINK_LINE_STYLE;SOLID;LINK_LINE_COLOR;8421504;LINK_ACTIVE;TRUE
LINK_TAXON1;  BZ19;LINK_TAXON2;mv  12;LINK_IN_TORSO;TRUE;LINK_TORSO_PART;1;NUMBER_OF_MUTATIONS;1;MUTATION1_NAME;91c     ;MUTATION1_NAME_HEIGHT;8;MUTATION1_NAME_COLOR;255;LINK_LINE_WIDTH;1;LINK_LINE_STYLE;SOLID;LINK_LINE_COLOR;8421504;LINK_ACTIVE;TRUE
LINK_TAXON1;  BZ19;LINK_TAXON2;mv  13;LINK_IN_TORSO;TRUE;LINK_TORSO_PART;1;NUMBER_OF_MUTATIONS;1;MUTATION1_NAME;93e     ;MUTATION1_NAME_HEIGHT;8;MUTATION1_NAME_COLOR;255;LINK_LINE_WIDTH;1;LINK_LINE_STYLE;SOLID;LINK_LINE_COLOR;8421504;LINK_ACTIVE;FALSE
LINK_TAXON1;  SR05;LINK_TAXON2;  CL23;LINK_IN_TORSO;TRUE;LINK_TORSO_PART;1;NUMBER_OF_MUTATIONS;2;MUTATION1_NAME;89c     ;MUTATION1_NAME_HEIGHT;8;MUTATION1_NAME_COLOR;255;MUTATION2_NAME;93c     ;MUTATION2_NAME_HEIGHT;8;MUTATION2_NAME_COLOR;255;LINK_LINE_WIDTH;1;LINK_LINE_STYLE;SOLID;LINK_LINE_COLOR;8421504;LINK_ACTIVE;TRUE
LINK_TAXON1;  SR05;LINK_TAXON2;mv  30;LINK_IN_TORSO;TRUE;LINK_TORSO_PART;1;NUMBER_OF_MUTATIONS;2;MUTATION1_NAME;91d     ;MUTATION1_NAME_HEIGHT;8;MUTATION1_NAME_COLOR;255;MUTATION2_NAME;92b     ;MUTATION2_NAME_HEIGHT;8;MUTATION2_NAME_COLOR;255;LINK_LINE_WIDTH;1;LINK_LINE_STYLE;SOLID;LINK_LINE_COLOR;8421504;LINK_ACTIVE;TRUE
LINK_TAXON1;  SR18;LINK_TAXON2;mv  24;LINK_IN_TORSO;FALSE;LINK_TORSO_PART;0;NUMBER_OF_MUTATIONS;1;MUTATION1_NAME;92b     ;MUTATION1_NAME_HEIGHT;8;MUTATION1_NAME_COLOR;255;LINK_LINE_WIDTH;1;LINK_LINE_STYLE;SOLID;LINK_LINE_COLOR;8421504;LINK_ACTIVE;TRUE
LINK_TAXON1;  HL01;LINK_TAXON2;  HL08;LINK_IN_TORSO;TRUE;LINK_TORSO_PART;1;NUMBER_OF_MUTATIONS;1;MUTATION1_NAME;93e     ;MUTATION1_NAME_HEIGHT;8;MUTATION1_NAME_COLOR;255;LINK_LINE_WIDTH;1;LINK_LINE_STYLE;SOLID;LINK_LINE_COLOR;8421504;LINK_ACTIVE;TRUE
LINK_TAXON1;  HL01;LINK_TAXON2;mv  12;LINK_IN_TORSO;TRUE;LINK_TORSO_PART;1;NUMBER_OF_MUTATIONS;1;MUTATION1_NAME;90b     ;MUTATION1_NAME_HEIGHT;8;MUTATION1_NAME_COLOR;255;LINK_LINE_WIDTH;1;LINK_LINE_STYLE;SOLID;LINK_LINE_COLOR;8421504;LINK_ACTIVE;FALSE
LINK_TAXON1;  HL01;LINK_TAXON2;mv  17;LINK_IN_TORSO;TRUE;LINK_TORSO_PART;1;NUMBER_OF_MUTATIONS;1;MUTATION1_NAME;19e     ;MUTATION1_NAME_HEIGHT;8;MUTATION1_NAME_COLOR;255;LINK_LINE_WIDTH;1;LINK_LINE_STYLE;SOLID;LINK_LINE_COLOR;8421504;LINK_ACTIVE;TRUE
LINK_TAXON1;  HL01;LINK_TAXON2;mv  18;LINK_IN_TORSO;TRUE;LINK_TORSO_PART;1;NUMBER_OF_MUTATIONS;1;MUTATION1_NAME;91d     ;MUTATION1_NAME_HEIGHT;8;MUTATION1_NAME_COLOR;255;LINK_LINE_WIDTH;1;LINK_LINE_STYLE;SOLID;LINK_LINE_COLOR;8421504;LINK_ACTIVE;FALSE
LINK_TAXON1;  HL03;LINK_TAXON2;  HL04;LINK_IN_TORSO;FALSE;LINK_TORSO_PART;0;NUMBER_OF_MUTATIONS;3;MUTATION1_NAME;91d     ;MUTATION1_NAME_HEIGHT;8;MUTATION1_NAME_COLOR;255;MUTATION2_NAME;92a     ;MUTATION2_NAME_HEIGHT;8;MUTATION2_NAME_COLOR;255;MUTATION3_NAME;92b     ;MUTATION3_NAME_HEIGHT;8;MUTATION3_NAME_COLOR;255;LINK_LINE_WIDTH;1;LINK_LINE_STYLE;SOLID;LINK_LINE_COLOR;8421504;LINK_ACTIVE;TRUE
LINK_TAXON1;  HL04;LINK_TAXON2;mv  15;LINK_IN_TORSO;FALSE;LINK_TORSO_PART;0;NUMBER_OF_MUTATIONS;2;MUTATION1_NAME;19d     ;MUTATION1_NAME_HEIGHT;8;MUTATION1_NAME_COLOR;255;MUTATION2_NAME;93e     ;MUTATION2_NAME_HEIGHT;8;MUTATION2_NAME_COLOR;255;LINK_LINE_WIDTH;1;LINK_LINE_STYLE;SOLID;LINK_LINE_COLOR;8421504;LINK_ACTIVE;TRUE
LINK_TAXON1;  HL05;LINK_TAXON2;  HL16;LINK_IN_TORSO;TRUE;LINK_TORSO_PART;1;NUMBER_OF_MUTATIONS;1;MUTATION1_NAME;93f     ;MUTATION1_NAME_HEIGHT;8;MUTATION1_NAME_COLOR;255;LINK_LINE_WIDTH;1;LINK_LINE_STYLE;SOLID;LINK_LINE_COLOR;8421504;LINK_ACTIVE;TRUE
LINK_TAXON1;  HL05;LINK_TAXON2;  HL22;LINK_IN_TORSO;TRUE;LINK_TORSO_PART;1;NUMBER_OF_MUTATIONS;1;MUTATION1_NAME;19f     ;MUTATION1_NAME_HEIGHT;8;MUTATION1_NAME_COLOR;255;LINK_LINE_WIDTH;1;LINK_LINE_STYLE;SOLID;LINK_LINE_COLOR;8421504;LINK_ACTIVE;TRUE
LINK_TAXON1;  HL05;LINK_TAXON2;  WS12;LINK_IN_TORSO;FALSE;LINK_TORSO_PART;0;NUMBER_OF_MUTATIONS;1;MUTATION1_NAME;91d     ;MUTATION1_NAME_HEIGHT;8;MUTATION1_NAME_COLOR;255;LINK_LINE_WIDTH;1;LINK_LINE_STYLE;SOLID;LINK_LINE_COLOR;8421504;LINK_ACTIVE;TRUE
LINK_TAXON1;  HL08;LINK_TAXON2; CCX02;LINK_IN_TORSO;TRUE;LINK_TORSO_PART;1;NUMBER_OF_MUTATIONS;1;MUTATION1_NAME;90b     ;MUTATION1_NAME_HEIGHT;8;MUTATION1_NAME_COLOR;255;LINK_LINE_WIDTH;1;LINK_LINE_STYLE;SOLID;LINK_LINE_COLOR;8421504;LINK_ACTIVE;TRUE
LINK_TAXON1;  HL08;LINK_TAXON2;mv  22;LINK_IN_TORSO;TRUE;LINK_TORSO_PART;1;NUMBER_OF_MUTATIONS;1;MUTATION1_NAME;19f     ;MUTATION1_NAME_HEIGHT;8;MUTATION1_NAME_COLOR;255;LINK_LINE_WIDTH;1;LINK_LINE_STYLE;SOLID;LINK_LINE_COLOR;8421504;LINK_ACTIVE;FALSE
LINK_TAXON1;  HL08;LINK_TAXON2;mv  23;LINK_IN_TORSO;TRUE;LINK_TORSO_PART;1;NUMBER_OF_MUTATIONS;1;MUTATION1_NAME;89c     ;MUTATION1_NAME_HEIGHT;8;MUTATION1_NAME_COLOR;255;LINK_LINE_WIDTH;1;LINK_LINE_STYLE;SOLID;LINK_LINE_COLOR;8421504;LINK_ACTIVE;FALSE
LINK_TAXON1;  HL09;LINK_TAXON2;  HL25;LINK_IN_TORSO;TRUE;LINK_TORSO_PART;1;NUMBER_OF_MUTATIONS;1;MUTATION1_NAME;91c     ;MUTATION1_NAME_HEIGHT;8;MUTATION1_NAME_COLOR;255;LINK_LINE_WIDTH;1;LINK_LINE_STYLE;SOLID;LINK_LINE_COLOR;8421504;LINK_ACTIVE;TRUE
LINK_TAXON1;  HL09;LINK_TAXON2;  HL27;LINK_IN_TORSO;TRUE;LINK_TORSO_PART;1;NUMBER_OF_MUTATIONS;1;MUTATION1_NAME;91d     ;MUTATION1_NAME_HEIGHT;8;MUTATION1_NAME_COLOR;255;LINK_LINE_WIDTH;1;LINK_LINE_STYLE;SOLID;LINK_LINE_COLOR;8421504;LINK_ACTIVE;TRUE
LINK_TAXON1;  HL09;LINK_TAXON2; CCX02;LINK_IN_TORSO;TRUE;LINK_TORSO_PART;1;NUMBER_OF_MUTATIONS;1;MUTATION1_NAME;90c     ;MUTATION1_NAME_HEIGHT;8;MUTATION1_NAME_COLOR;255;LINK_LINE_WIDTH;1;LINK_LINE_STYLE;SOLID;LINK_LINE_COLOR;8421504;LINK_ACTIVE;FALSE
LINK_TAXON1;  HL09;LINK_TAXON2; CCX21;LINK_IN_TORSO;TRUE;LINK_TORSO_PART;1;NUMBER_OF_MUTATIONS;1;MUTATION1_NAME;89d     ;MUTATION1_NAME_HEIGHT;8;MUTATION1_NAME_COLOR;255;LINK_LINE_WIDTH;1;LINK_LINE_STYLE;SOLID;LINK_LINE_COLOR;8421504;LINK_ACTIVE;FALSE
LINK_TAXON1;  HL11;LINK_TAXON2; CCX15;LINK_IN_TORSO;TRUE;LINK_TORSO_PART;1;NUMBER_OF_MUTATIONS;1;MUTATION1_NAME;19g     ;MUTATION1_NAME_HEIGHT;8;MUTATION1_NAME_COLOR;255;LINK_LINE_WIDTH;1;LINK_LINE_STYLE;SOLID;LINK_LINE_COLOR;8421504;LINK_ACTIVE;FALSE
LINK_TAXON1;  HL12;LINK_TAXON2;mv  14;LINK_IN_TORSO;FALSE;LINK_TORSO_PART;0;NUMBER_OF_MUTATIONS;2;MUTATION1_NAME;90b     ;MUTATION1_NAME_HEIGHT;8;MUTATION1_NAME_COLOR;255;MUTATION2_NAME;93d     ;MUTATION2_NAME_HEIGHT;8;MUTATION2_NAME_COLOR;255;LINK_LINE_WIDTH;1;LINK_LINE_STYLE;SOLID;LINK_LINE_COLOR;8421504;LINK_ACTIVE;TRUE
LINK_TAXON1;  HL55;LINK_TAXON2;  CL09;LINK_IN_TORSO;FALSE;LINK_TORSO_PART;0;NUMBER_OF_MUTATIONS;2;MUTATION1_NAME;89a     ;MUTATION1_NAME_HEIGHT;8;MUTATION1_NAME_COLOR;255;MUTATION2_NAME;89b     ;MUTATION2_NAME_HEIGHT;8;MUTATION2_NAME_COLOR;255;LINK_LINE_WIDTH;1;LINK_LINE_STYLE;SOLID;LINK_LINE_COLOR;8421504;LINK_ACTIVE;TRUE
LINK_TAXON1;  HL16;LINK_TAXON2; CCX02;LINK_IN_TORSO;TRUE;LINK_TORSO_PART;1;NUMBER_OF_MUTATIONS;1;MUTATION1_NAME;92c     ;MUTATION1_NAME_HEIGHT;8;MUTATION1_NAME_COLOR;255;LINK_LINE_WIDTH;1;LINK_LINE_STYLE;SOLID;LINK_LINE_COLOR;8421504;LINK_ACTIVE;TRUE
LINK_TAXON1;  HL22;LINK_TAXON2;mv  31;LINK_IN_TORSO;TRUE;LINK_TORSO_PART;1;NUMBER_OF_MUTATIONS;2;MUTATION1_NAME;19g     ;MUTATION1_NAME_HEIGHT;8;MUTATION1_NAME_COLOR;255;MUTATION2_NAME;89c     ;MUTATION2_NAME_HEIGHT;8;MUTATION2_NAME_COLOR;255;LINK_LINE_WIDTH;1;LINK_LINE_STYLE;SOLID;LINK_LINE_COLOR;8421504;LINK_ACTIVE;TRUE
LINK_TAXON1;  HL25;LINK_TAXON2;mv  13;LINK_IN_TORSO;TRUE;LINK_TORSO_PART;1;NUMBER_OF_MUTATIONS;1;MUTATION1_NAME;90c     ;MUTATION1_NAME_HEIGHT;8;MUTATION1_NAME_COLOR;255;LINK_LINE_WIDTH;1;LINK_LINE_STYLE;SOLID;LINK_LINE_COLOR;8421504;LINK_ACTIVE;FALSE
LINK_TAXON1;  HL27;LINK_TAXON2; CCX13;LINK_IN_TORSO;TRUE;LINK_TORSO_PART;1;NUMBER_OF_MUTATIONS;1;MUTATION1_NAME;90c     ;MUTATION1_NAME_HEIGHT;8;MUTATION1_NAME_COLOR;255;LINK_LINE_WIDTH;1;LINK_LINE_STYLE;SOLID;LINK_LINE_COLOR;8421504;LINK_ACTIVE;TRUE
LINK_TAXON1;  HL27;LINK_TAXON2; CCX15;LINK_IN_TORSO;TRUE;LINK_TORSO_PART;1;NUMBER_OF_MUTATIONS;1;MUTATION1_NAME;19f     ;MUTATION1_NAME_HEIGHT;8;MUTATION1_NAME_COLOR;255;LINK_LINE_WIDTH;1;LINK_LINE_STYLE;SOLID;LINK_LINE_COLOR;8421504;LINK_ACTIVE;TRUE
LINK_TAXON1;  HL27;LINK_TAXON2;mv   1;LINK_IN_TORSO;TRUE;LINK_TORSO_PART;1;NUMBER_OF_MUTATIONS;1;MUTATION1_NAME;93e     ;MUTATION1_NAME_HEIGHT;8;MUTATION1_NAME_COLOR;255;LINK_LINE_WIDTH;1;LINK_LINE_STYLE;SOLID;LINK_LINE_COLOR;8421504;LINK_ACTIVE;FALSE
LINK_TAXON1;  HL30;LINK_TAXON2; CCX03;LINK_IN_TORSO;TRUE;LINK_TORSO_PART;1;NUMBER_OF_MUTATIONS;1;MUTATION1_NAME;91d     ;MUTATION1_NAME_HEIGHT;8;MUTATION1_NAME_COLOR;255;LINK_LINE_WIDTH;1;LINK_LINE_STYLE;SOLID;LINK_LINE_COLOR;8421504;LINK_ACTIVE;FALSE
LINK_TAXON1;  HL30;LINK_TAXON2; CCX13;LINK_IN_TORSO;TRUE;LINK_TORSO_PART;1;NUMBER_OF_MUTATIONS;1;MUTATION1_NAME;19f     ;MUTATION1_NAME_HEIGHT;8;MUTATION1_NAME_COLOR;255;LINK_LINE_WIDTH;1;LINK_LINE_STYLE;SOLID;LINK_LINE_COLOR;8421504;LINK_ACTIVE;FALSE
LINK_TAXON1;  HL30;LINK_TAXON2; CCX15;LINK_IN_TORSO;TRUE;LINK_TORSO_PART;1;NUMBER_OF_MUTATIONS;1;MUTATION1_NAME;90c     ;MUTATION1_NAME_HEIGHT;8;MUTATION1_NAME_COLOR;255;LINK_LINE_WIDTH;1;LINK_LINE_STYLE;SOLID;LINK_LINE_COLOR;8421504;LINK_ACTIVE;FALSE
LINK_TAXON1;  HL30;LINK_TAXON2; CCX32;LINK_IN_TORSO;TRUE;LINK_TORSO_PART;1;NUMBER_OF_MUTATIONS;1;MUTATION1_NAME;89d     ;MUTATION1_NAME_HEIGHT;8;MUTATION1_NAME_COLOR;255;LINK_LINE_WIDTH;1;LINK_LINE_STYLE;SOLID;LINK_LINE_COLOR;8421504;LINK_ACTIVE;FALSE
LINK_TAXON1;  HL30;LINK_TAXON2;  WS03;LINK_IN_TORSO;TRUE;LINK_TORSO_PART;1;NUMBER_OF_MUTATIONS;1;MUTATION1_NAME;90b     ;MUTATION1_NAME_HEIGHT;8;MUTATION1_NAME_COLOR;255;LINK_LINE_WIDTH;1;LINK_LINE_STYLE;SOLID;LINK_LINE_COLOR;8421504;LINK_ACTIVE;TRUE
LINK_TAXON1; CCX01;LINK_TAXON2;mv  31;LINK_IN_TORSO;FALSE;LINK_TORSO_PART;0;NUMBER_OF_MUTATIONS;3;MUTATION1_NAME;93g     ;MUTATION1_NAME_HEIGHT;8;MUTATION1_NAME_COLOR;255;MUTATION2_NAME;93h     ;MUTATION2_NAME_HEIGHT;8;MUTATION2_NAME_COLOR;255;MUTATION3_NAME;93i     ;MUTATION3_NAME_HEIGHT;8;MUTATION3_NAME_COLOR;255;LINK_LINE_WIDTH;1;LINK_LINE_STYLE;SOLID;LINK_LINE_COLOR;8421504;LINK_ACTIVE;TRUE
LINK_TAXON1; CCX02;LINK_TAXON2; CCX03;LINK_IN_TORSO;TRUE;LINK_TORSO_PART;1;NUMBER_OF_MUTATIONS;1;MUTATION1_NAME;19f     ;MUTATION1_NAME_HEIGHT;8;MUTATION1_NAME_COLOR;255;LINK_LINE_WIDTH;1;LINK_LINE_STYLE;SOLID;LINK_LINE_COLOR;8421504;LINK_ACTIVE;TRUE
LINK_TAXON1; CCX02;LINK_TAXON2; CCX06;LINK_IN_TORSO;TRUE;LINK_TORSO_PART;1;NUMBER_OF_MUTATIONS;1;MUTATION1_NAME;89d     ;MUTATION1_NAME_HEIGHT;8;MUTATION1_NAME_COLOR;255;LINK_LINE_WIDTH;1;LINK_LINE_STYLE;SOLID;LINK_LINE_COLOR;8421504;LINK_ACTIVE;TRUE
LINK_TAXON1; CCX02;LINK_TAXON2; CCX13;LINK_IN_TORSO;TRUE;LINK_TORSO_PART;1;NUMBER_OF_MUTATIONS;1;MUTATION1_NAME;91d     ;MUTATION1_NAME_HEIGHT;8;MUTATION1_NAME_COLOR;255;LINK_LINE_WIDTH;1;LINK_LINE_STYLE;SOLID;LINK_LINE_COLOR;8421504;LINK_ACTIVE;TRUE
LINK_TAXON1; CCX02;LINK_TAXON2;  CL12;LINK_IN_TORSO;TRUE;LINK_TORSO_PART;1;NUMBER_OF_MUTATIONS;1;MUTATION1_NAME;89c     ;MUTATION1_NAME_HEIGHT;8;MUTATION1_NAME_COLOR;255;LINK_LINE_WIDTH;1;LINK_LINE_STYLE;SOLID;LINK_LINE_COLOR;8421504;LINK_ACTIVE;FALSE
LINK_TAXON1; CCX02;LINK_TAXON2;mv  12;LINK_IN_TORSO;TRUE;LINK_TORSO_PART;1;NUMBER_OF_MUTATIONS;1;MUTATION1_NAME;93e     ;MUTATION1_NAME_HEIGHT;8;MUTATION1_NAME_COLOR;255;LINK_LINE_WIDTH;1;LINK_LINE_STYLE;SOLID;LINK_LINE_COLOR;8421504;LINK_ACTIVE;TRUE
LINK_TAXON1; CCX02;LINK_TAXON2;mv  13;LINK_IN_TORSO;TRUE;LINK_TORSO_PART;1;NUMBER_OF_MUTATIONS;1;MUTATION1_NAME;91c     ;MUTATION1_NAME_HEIGHT;8;MUTATION1_NAME_COLOR;255;LINK_LINE_WIDTH;1;LINK_LINE_STYLE;SOLID;LINK_LINE_COLOR;8421504;LINK_ACTIVE;FALSE
LINK_TAXON1; CCX03;LINK_TAXON2;mv  21;LINK_IN_TORSO;TRUE;LINK_TORSO_PART;1;NUMBER_OF_MUTATIONS;1;MUTATION1_NAME;89c     ;MUTATION1_NAME_HEIGHT;8;MUTATION1_NAME_COLOR;255;LINK_LINE_WIDTH;1;LINK_LINE_STYLE;SOLID;LINK_LINE_COLOR;8421504;LINK_ACTIVE;FALSE
LINK_TAXON1; CCX03;LINK_TAXON2;mv  22;LINK_IN_TORSO;TRUE;LINK_TORSO_PART;1;NUMBER_OF_MUTATIONS;1;MUTATION1_NAME;90b     ;MUTATION1_NAME_HEIGHT;8;MUTATION1_NAME_COLOR;255;LINK_LINE_WIDTH;1;LINK_LINE_STYLE;SOLID;LINK_LINE_COLOR;8421504;LINK_ACTIVE;FALSE
LINK_TAXON1; CCX03;LINK_TAXON2;mv  25;LINK_IN_TORSO;TRUE;LINK_TORSO_PART;1;NUMBER_OF_MUTATIONS;1;MUTATION1_NAME;91c     ;MUTATION1_NAME_HEIGHT;8;MUTATION1_NAME_COLOR;255;LINK_LINE_WIDTH;1;LINK_LINE_STYLE;SOLID;LINK_LINE_COLOR;8421504;LINK_ACTIVE;FALSE
LINK_TAXON1; CCX03;LINK_TAXON2;mv  27;LINK_IN_TORSO;TRUE;LINK_TORSO_PART;1;NUMBER_OF_MUTATIONS;1;MUTATION1_NAME;89d     ;MUTATION1_NAME_HEIGHT;8;MUTATION1_NAME_COLOR;255;LINK_LINE_WIDTH;1;LINK_LINE_STYLE;SOLID;LINK_LINE_COLOR;8421504;LINK_ACTIVE;FALSE
LINK_TAXON1; CCX04;LINK_TAXON2;  CL12;LINK_IN_TORSO;TRUE;LINK_TORSO_PART;1;NUMBER_OF_MUTATIONS;1;MUTATION1_NAME;93f     ;MUTATION1_NAME_HEIGHT;8;MUTATION1_NAME_COLOR;255;LINK_LINE_WIDTH;1;LINK_LINE_STYLE;SOLID;LINK_LINE_COLOR;8421504;LINK_ACTIVE;TRUE
LINK_TAXON1; CCX04;LINK_TAXON2;mv  29;LINK_IN_TORSO;TRUE;LINK_TORSO_PART;1;NUMBER_OF_MUTATIONS;1;MUTATION1_NAME;19e     ;MUTATION1_NAME_HEIGHT;8;MUTATION1_NAME_COLOR;255;LINK_LINE_WIDTH;1;LINK_LINE_STYLE;SOLID;LINK_LINE_COLOR;8421504;LINK_ACTIVE;TRUE
LINK_TAXON1; CCX06;LINK_TAXON2; CCX21;LINK_IN_TORSO;TRUE;LINK_TORSO_PART;1;NUMBER_OF_MUTATIONS;1;MUTATION1_NAME;90c     ;MUTATION1_NAME_HEIGHT;8;MUTATION1_NAME_COLOR;255;LINK_LINE_WIDTH;1;LINK_LINE_STYLE;SOLID;LINK_LINE_COLOR;8421504;LINK_ACTIVE;TRUE
LINK_TAXON1; CCX06;LINK_TAXON2;mv  26;LINK_IN_TORSO;TRUE;LINK_TORSO_PART;1;NUMBER_OF_MUTATIONS;1;MUTATION1_NAME;91c     ;MUTATION1_NAME_HEIGHT;8;MUTATION1_NAME_COLOR;255;LINK_LINE_WIDTH;1;LINK_LINE_STYLE;SOLID;LINK_LINE_COLOR;8421504;LINK_ACTIVE;TRUE
LINK_TAXON1; CCX06;LINK_TAXON2;mv  27;LINK_IN_TORSO;TRUE;LINK_TORSO_PART;1;NUMBER_OF_MUTATIONS;1;MUTATION1_NAME;19f     ;MUTATION1_NAME_HEIGHT;8;MUTATION1_NAME_COLOR;255;LINK_LINE_WIDTH;1;LINK_LINE_STYLE;SOLID;LINK_LINE_COLOR;8421504;LINK_ACTIVE;FALSE
LINK_TAXON1; CCX13;LINK_TAXON2;  WS15;LINK_IN_TORSO;TRUE;LINK_TORSO_PART;1;NUMBER_OF_MUTATIONS;1;MUTATION1_NAME;93e     ;MUTATION1_NAME_HEIGHT;8;MUTATION1_NAME_COLOR;255;LINK_LINE_WIDTH;1;LINK_LINE_STYLE;SOLID;LINK_LINE_COLOR;8421504;LINK_ACTIVE;TRUE
LINK_TAXON1; CCX22;LINK_TAXON2;mv  29;LINK_IN_TORSO;FALSE;LINK_TORSO_PART;0;NUMBER_OF_MUTATIONS;4;MUTATION1_NAME;19a     ;MUTATION1_NAME_HEIGHT;8;MUTATION1_NAME_COLOR;255;MUTATION2_NAME;19b     ;MUTATION2_NAME_HEIGHT;8;MUTATION2_NAME_COLOR;255;MUTATION3_NAME;19c     ;MUTATION3_NAME_HEIGHT;8;MUTATION3_NAME_COLOR;255;MUTATION4_NAME;19d     ;MUTATION4_NAME_HEIGHT;8;MUTATION4_NAME_COLOR;255;LINK_LINE_WIDTH;1;LINK_LINE_STYLE;SOLID;LINK_LINE_COLOR;8421504;LINK_ACTIVE;TRUE
LINK_TAXON1; CCX32;LINK_TAXON2;mv  27;LINK_IN_TORSO;TRUE;LINK_TORSO_PART;1;NUMBER_OF_MUTATIONS;1;MUTATION1_NAME;91d     ;MUTATION1_NAME_HEIGHT;8;MUTATION1_NAME_COLOR;255;LINK_LINE_WIDTH;1;LINK_LINE_STYLE;SOLID;LINK_LINE_COLOR;8421504;LINK_ACTIVE;FALSE
LINK_TAXON1;  CL09;LINK_TAXON2;mv  14;LINK_IN_TORSO;FALSE;LINK_TORSO_PART;0;NUMBER_OF_MUTATIONS;1;MUTATION1_NAME;89c     ;MUTATION1_NAME_HEIGHT;8;MUTATION1_NAME_COLOR;255;LINK_LINE_WIDTH;1;LINK_LINE_STYLE;SOLID;LINK_LINE_COLOR;8421504;LINK_ACTIVE;TRUE
LINK_TAXON1;  CL12;LINK_TAXON2;mv  21;LINK_IN_TORSO;TRUE;LINK_TORSO_PART;1;NUMBER_OF_MUTATIONS;1;MUTATION1_NAME;19f     ;MUTATION1_NAME_HEIGHT;8;MUTATION1_NAME_COLOR;255;LINK_LINE_WIDTH;1;LINK_LINE_STYLE;SOLID;LINK_LINE_COLOR;8421504;LINK_ACTIVE;FALSE
LINK_TAXON1;  CL12;LINK_TAXON2;mv  23;LINK_IN_TORSO;TRUE;LINK_TORSO_PART;1;NUMBER_OF_MUTATIONS;1;MUTATION1_NAME;90b     ;MUTATION1_NAME_HEIGHT;8;MUTATION1_NAME_COLOR;255;LINK_LINE_WIDTH;1;LINK_LINE_STYLE;SOLID;LINK_LINE_COLOR;8421504;LINK_ACTIVE;TRUE
LINK_TAXON1;  CL19;LINK_TAXON2;mv  28;LINK_IN_TORSO;FALSE;LINK_TORSO_PART;0;NUMBER_OF_MUTATIONS;2;MUTATION1_NAME;91a     ;MUTATION1_NAME_HEIGHT;8;MUTATION1_NAME_COLOR;255;MUTATION2_NAME;91b     ;MUTATION2_NAME_HEIGHT;8;MUTATION2_NAME_COLOR;255;LINK_LINE_WIDTH;1;LINK_LINE_STYLE;SOLID;LINK_LINE_COLOR;8421504;LINK_ACTIVE;TRUE
LINK_TAXON1;  CL23;LINK_TAXON2;  WS26;LINK_IN_TORSO;TRUE;LINK_TORSO_PART;1;NUMBER_OF_MUTATIONS;1;MUTATION1_NAME;91d     ;MUTATION1_NAME_HEIGHT;8;MUTATION1_NAME_COLOR;255;LINK_LINE_WIDTH;1;LINK_LINE_STYLE;SOLID;LINK_LINE_COLOR;8421504;LINK_ACTIVE;TRUE
LINK_TAXON1;  CL26;LINK_TAXON2;mv  30;LINK_IN_TORSO;FALSE;LINK_TORSO_PART;0;NUMBER_OF_MUTATIONS;3;MUTATION1_NAME;19f     ;MUTATION1_NAME_HEIGHT;8;MUTATION1_NAME_COLOR;255;MUTATION2_NAME;93a     ;MUTATION2_NAME_HEIGHT;8;MUTATION2_NAME_COLOR;255;MUTATION3_NAME;93b     ;MUTATION3_NAME_HEIGHT;8;MUTATION3_NAME_COLOR;255;LINK_LINE_WIDTH;1;LINK_LINE_STYLE;SOLID;LINK_LINE_COLOR;8421504;LINK_ACTIVE;TRUE
LINK_TAXON1;  CL30;LINK_TAXON2;  WS23;LINK_IN_TORSO;FALSE;LINK_TORSO_PART;0;NUMBER_OF_MUTATIONS;1;MUTATION1_NAME;90a     ;MUTATION1_NAME_HEIGHT;8;MUTATION1_NAME_COLOR;255;LINK_LINE_WIDTH;1;LINK_LINE_STYLE;SOLID;LINK_LINE_COLOR;8421504;LINK_ACTIVE;TRUE
LINK_TAXON1;  WS01;LINK_TAXON2;mv  15;LINK_IN_TORSO;TRUE;LINK_TORSO_PART;1;NUMBER_OF_MUTATIONS;1;MUTATION1_NAME;93d     ;MUTATION1_NAME_HEIGHT;8;MUTATION1_NAME_COLOR;255;LINK_LINE_WIDTH;1;LINK_LINE_STYLE;SOLID;LINK_LINE_COLOR;8421504;LINK_ACTIVE;TRUE
LINK_TAXON1;  WS01;LINK_TAXON2;mv  19;LINK_IN_TORSO;TRUE;LINK_TORSO_PART;1;NUMBER_OF_MUTATIONS;1;MUTATION1_NAME;19e     ;MUTATION1_NAME_HEIGHT;8;MUTATION1_NAME_COLOR;255;LINK_LINE_WIDTH;1;LINK_LINE_STYLE;SOLID;LINK_LINE_COLOR;8421504;LINK_ACTIVE;TRUE
LINK_TAXON1;  WS02;LINK_TAXON2;mv   1;LINK_IN_TORSO;FALSE;LINK_TORSO_PART;0;NUMBER_OF_MUTATIONS;1;MUTATION1_NAME;93d     ;MUTATION1_NAME_HEIGHT;8;MUTATION1_NAME_COLOR;255;LINK_LINE_WIDTH;1;LINK_LINE_STYLE;SOLID;LINK_LINE_COLOR;8421504;LINK_ACTIVE;TRUE
LINK_TAXON1;  WS03;LINK_TAXON2;mv  22;LINK_IN_TORSO;TRUE;LINK_TORSO_PART;1;NUMBER_OF_MUTATIONS;1;MUTATION1_NAME;91d     ;MUTATION1_NAME_HEIGHT;8;MUTATION1_NAME_COLOR;255;LINK_LINE_WIDTH;1;LINK_LINE_STYLE;SOLID;LINK_LINE_COLOR;8421504;LINK_ACTIVE;FALSE
LINK_TAXON1;  WS05;LINK_TAXON2;mv  14;LINK_IN_TORSO;TRUE;LINK_TORSO_PART;1;NUMBER_OF_MUTATIONS;1;MUTATION1_NAME;91d     ;MUTATION1_NAME_HEIGHT;8;MUTATION1_NAME_COLOR;255;LINK_LINE_WIDTH;1;LINK_LINE_STYLE;SOLID;LINK_LINE_COLOR;8421504;LINK_ACTIVE;TRUE
LINK_TAXON1;  WS05;LINK_TAXON2;mv  15;LINK_IN_TORSO;TRUE;LINK_TORSO_PART;1;NUMBER_OF_MUTATIONS;1;MUTATION1_NAME;92c     ;MUTATION1_NAME_HEIGHT;8;MUTATION1_NAME_COLOR;255;LINK_LINE_WIDTH;1;LINK_LINE_STYLE;SOLID;LINK_LINE_COLOR;8421504;LINK_ACTIVE;TRUE
LINK_TAXON1;  WS05;LINK_TAXON2;mv  16;LINK_IN_TORSO;TRUE;LINK_TORSO_PART;1;NUMBER_OF_MUTATIONS;1;MUTATION1_NAME;91e     ;MUTATION1_NAME_HEIGHT;8;MUTATION1_NAME_COLOR;255;LINK_LINE_WIDTH;1;LINK_LINE_STYLE;SOLID;LINK_LINE_COLOR;8421504;LINK_ACTIVE;TRUE
LINK_TAXON1;  WS14;LINK_TAXON2;mv  15;LINK_IN_TORSO;TRUE;LINK_TORSO_PART;1;NUMBER_OF_MUTATIONS;1;MUTATION1_NAME;91e     ;MUTATION1_NAME_HEIGHT;8;MUTATION1_NAME_COLOR;255;LINK_LINE_WIDTH;1;LINK_LINE_STYLE;SOLID;LINK_LINE_COLOR;8421504;LINK_ACTIVE;TRUE
LINK_TAXON1;  WS14;LINK_TAXON2;mv  16;LINK_IN_TORSO;TRUE;LINK_TORSO_PART;1;NUMBER_OF_MUTATIONS;1;MUTATION1_NAME;92c     ;MUTATION1_NAME_HEIGHT;8;MUTATION1_NAME_COLOR;255;LINK_LINE_WIDTH;1;LINK_LINE_STYLE;SOLID;LINK_LINE_COLOR;8421504;LINK_ACTIVE;FALSE
LINK_TAXON1;  WS15;LINK_TAXON2;mv   1;LINK_IN_TORSO;TRUE;LINK_TORSO_PART;1;NUMBER_OF_MUTATIONS;1;MUTATION1_NAME;90c     ;MUTATION1_NAME_HEIGHT;8;MUTATION1_NAME_COLOR;255;LINK_LINE_WIDTH;1;LINK_LINE_STYLE;SOLID;LINK_LINE_COLOR;8421504;LINK_ACTIVE;TRUE
LINK_TAXON1;  WS15;LINK_TAXON2;mv  12;LINK_IN_TORSO;TRUE;LINK_TORSO_PART;1;NUMBER_OF_MUTATIONS;1;MUTATION1_NAME;91d     ;MUTATION1_NAME_HEIGHT;8;MUTATION1_NAME_COLOR;255;LINK_LINE_WIDTH;1;LINK_LINE_STYLE;SOLID;LINK_LINE_COLOR;8421504;LINK_ACTIVE;FALSE
LINK_TAXON1;  WS15;LINK_TAXON2;mv  18;LINK_IN_TORSO;TRUE;LINK_TORSO_PART;1;NUMBER_OF_MUTATIONS;1;MUTATION1_NAME;90b     ;MUTATION1_NAME_HEIGHT;8;MUTATION1_NAME_COLOR;255;LINK_LINE_WIDTH;1;LINK_LINE_STYLE;SOLID;LINK_LINE_COLOR;8421504;LINK_ACTIVE;FALSE
LINK_TAXON1;  WS16;LINK_TAXON2;mv  14;LINK_IN_TORSO;FALSE;LINK_TORSO_PART;0;NUMBER_OF_MUTATIONS;1;MUTATION1_NAME;90a     ;MUTATION1_NAME_HEIGHT;8;MUTATION1_NAME_COLOR;255;LINK_LINE_WIDTH;1;LINK_LINE_STYLE;SOLID;LINK_LINE_COLOR;8421504;LINK_ACTIVE;TRUE
LINK_TAXON1;  WS23;LINK_TAXON2;mv  16;LINK_IN_TORSO;FALSE;LINK_TORSO_PART;0;NUMBER_OF_MUTATIONS;1;MUTATION1_NAME;19e     ;MUTATION1_NAME_HEIGHT;8;MUTATION1_NAME_COLOR;255;LINK_LINE_WIDTH;1;LINK_LINE_STYLE;SOLID;LINK_LINE_COLOR;8421504;LINK_ACTIVE;TRUE
LINK_TAXON1;  WS26;LINK_TAXON2;mv  19;LINK_IN_TORSO;TRUE;LINK_TORSO_PART;1;NUMBER_OF_MUTATIONS;1;MUTATION1_NAME;92b     ;MUTATION1_NAME_HEIGHT;8;MUTATION1_NAME_COLOR;255;LINK_LINE_WIDTH;1;LINK_LINE_STYLE;SOLID;LINK_LINE_COLOR;8421504;LINK_ACTIVE;TRUE
LINK_TAXON1;mv   4;LINK_TAXON2;mv   5;LINK_IN_TORSO;TRUE;LINK_TORSO_PART;1;NUMBER_OF_MUTATIONS;1;MUTATION1_NAME;90c     ;MUTATION1_NAME_HEIGHT;8;MUTATION1_NAME_COLOR;255;LINK_LINE_WIDTH;1;LINK_LINE_STYLE;SOLID;LINK_LINE_COLOR;8421504;LINK_ACTIVE;FALSE
LINK_TAXON1;mv   8;LINK_TAXON2;mv  20;LINK_IN_TORSO;TRUE;LINK_TORSO_PART;1;NUMBER_OF_MUTATIONS;1;MUTATION1_NAME;19h     ;MUTATION1_NAME_HEIGHT;8;MUTATION1_NAME_COLOR;255;LINK_LINE_WIDTH;1;LINK_LINE_STYLE;SOLID;LINK_LINE_COLOR;8421504;LINK_ACTIVE;FALSE
LINK_TAXON1;mv  13;LINK_TAXON2;mv  25;LINK_IN_TORSO;TRUE;LINK_TORSO_PART;1;NUMBER_OF_MUTATIONS;1;MUTATION1_NAME;19f     ;MUTATION1_NAME_HEIGHT;8;MUTATION1_NAME_COLOR;255;LINK_LINE_WIDTH;1;LINK_LINE_STYLE;SOLID;LINK_LINE_COLOR;8421504;LINK_ACTIVE;FALSE
LINK_TAXON1;mv  13;LINK_TAXON2;mv  26;LINK_IN_TORSO;TRUE;LINK_TORSO_PART;1;NUMBER_OF_MUTATIONS;1;MUTATION1_NAME;89d     ;MUTATION1_NAME_HEIGHT;8;MUTATION1_NAME_COLOR;255;LINK_LINE_WIDTH;1;LINK_LINE_STYLE;SOLID;LINK_LINE_COLOR;8421504;LINK_ACTIVE;FALSE
LINK_TAXON1;mv  14;LINK_TAXON2;mv  17;LINK_IN_TORSO;TRUE;LINK_TORSO_PART;1;NUMBER_OF_MUTATIONS;1;MUTATION1_NAME;92c     ;MUTATION1_NAME_HEIGHT;8;MUTATION1_NAME_COLOR;255;LINK_LINE_WIDTH;1;LINK_LINE_STYLE;SOLID;LINK_LINE_COLOR;8421504;LINK_ACTIVE;FALSE
LINK_TAXON1;mv  15;LINK_TAXON2;mv  17;LINK_IN_TORSO;TRUE;LINK_TORSO_PART;1;NUMBER_OF_MUTATIONS;1;MUTATION1_NAME;91d     ;MUTATION1_NAME_HEIGHT;8;MUTATION1_NAME_COLOR;255;LINK_LINE_WIDTH;1;LINK_LINE_STYLE;SOLID;LINK_LINE_COLOR;8421504;LINK_ACTIVE;TRUE
LINK_TAXON1;mv  15;LINK_TAXON2;mv  18;LINK_IN_TORSO;TRUE;LINK_TORSO_PART;1;NUMBER_OF_MUTATIONS;1;MUTATION1_NAME;19e     ;MUTATION1_NAME_HEIGHT;8;MUTATION1_NAME_COLOR;255;LINK_LINE_WIDTH;1;LINK_LINE_STYLE;SOLID;LINK_LINE_COLOR;8421504;LINK_ACTIVE;FALSE
LINK_TAXON1;mv  18;LINK_TAXON2;mv  19;LINK_IN_TORSO;TRUE;LINK_TORSO_PART;1;NUMBER_OF_MUTATIONS;1;MUTATION1_NAME;93d     ;MUTATION1_NAME_HEIGHT;8;MUTATION1_NAME_COLOR;255;LINK_LINE_WIDTH;1;LINK_LINE_STYLE;SOLID;LINK_LINE_COLOR;8421504;LINK_ACTIVE;FALSE
LINK_TAXON1;mv  19;LINK_TAXON2;mv  30;LINK_IN_TORSO;TRUE;LINK_TORSO_PART;1;NUMBER_OF_MUTATIONS;2;MUTATION1_NAME;89c     ;MUTATION1_NAME_HEIGHT;8;MUTATION1_NAME_COLOR;255;MUTATION2_NAME;93c     ;MUTATION2_NAME_HEIGHT;8;MUTATION2_NAME_COLOR;255;LINK_LINE_WIDTH;1;LINK_LINE_STYLE;SOLID;LINK_LINE_COLOR;8421504;LINK_ACTIVE;FALSE
LINK_TAXON1;mv  20;LINK_TAXON2;mv  24;LINK_IN_TORSO;TRUE;LINK_TORSO_PART;1;NUMBER_OF_MUTATIONS;1;MUTATION1_NAME;19g     ;MUTATION1_NAME_HEIGHT;8;MUTATION1_NAME_COLOR;255;LINK_LINE_WIDTH;1;LINK_LINE_STYLE;SOLID;LINK_LINE_COLOR;8421504;LINK_ACTIVE;FALSE
LINK_TAXON1;mv  21;LINK_TAXON2;mv  24;LINK_IN_TORSO;TRUE;LINK_TORSO_PART;1;NUMBER_OF_MUTATIONS;1;MUTATION1_NAME;90b     ;MUTATION1_NAME_HEIGHT;8;MUTATION1_NAME_COLOR;255;LINK_LINE_WIDTH;1;LINK_LINE_STYLE;SOLID;LINK_LINE_COLOR;8421504;LINK_ACTIVE;FALSE
LINK_TAXON1;mv  22;LINK_TAXON2;mv  24;LINK_IN_TORSO;TRUE;LINK_TORSO_PART;1;NUMBER_OF_MUTATIONS;1;MUTATION1_NAME;89c     ;MUTATION1_NAME_HEIGHT;8;MUTATION1_NAME_COLOR;255;LINK_LINE_WIDTH;1;LINK_LINE_STYLE;SOLID;LINK_LINE_COLOR;8421504;LINK_ACTIVE;FALSE
LINK_TAXON1;mv  23;LINK_TAXON2;mv  24;LINK_IN_TORSO;TRUE;LINK_TORSO_PART;1;NUMBER_OF_MUTATIONS;1;MUTATION1_NAME;19f     ;MUTATION1_NAME_HEIGHT;8;MUTATION1_NAME_COLOR;255;LINK_LINE_WIDTH;1;LINK_LINE_STYLE;SOLID;LINK_LINE_COLOR;8421504;LINK_ACTIVE;TRUE
LINK_TAXON1;mv  25;LINK_TAXON2;mv  28;LINK_IN_TORSO;TRUE;LINK_TORSO_PART;1;NUMBER_OF_MUTATIONS;1;MUTATION1_NAME;89d     ;MUTATION1_NAME_HEIGHT;8;MUTATION1_NAME_COLOR;255;LINK_LINE_WIDTH;1;LINK_LINE_STYLE;SOLID;LINK_LINE_COLOR;8421504;LINK_ACTIVE;FALSE
LINK_TAXON1;mv  26;LINK_TAXON2;mv  28;LINK_IN_TORSO;TRUE;LINK_TORSO_PART;1;NUMBER_OF_MUTATIONS;1;MUTATION1_NAME;19f     ;MUTATION1_NAME_HEIGHT;8;MUTATION1_NAME_COLOR;255;LINK_LINE_WIDTH;1;LINK_LINE_STYLE;SOLID;LINK_LINE_COLOR;8421504;LINK_ACTIVE;TRUE
LINK_TAXON1;mv  27;LINK_TAXON2;mv  28;LINK_IN_TORSO;TRUE;LINK_TORSO_PART;1;NUMBER_OF_MUTATIONS;1;MUTATION1_NAME;91c     ;MUTATION1_NAME_HEIGHT;8;MUTATION1_NAME_COLOR;255;LINK_LINE_WIDTH;1;LINK_LINE_STYLE;SOLID;LINK_LINE_COLOR;8421504;LINK_ACTIVE;FALSE

NUMBER_OF_HELP_POINT_LINKS;5
HELP_POINT_LINK_TAXON1;  HA44;HELP_POINT_LINK_TAXON2;  JM25;NUMBER_OF_HELP_POINTS;1;HELP_POINT1_X;250;HELP_POINT1_Y;5;
HELP_POINT_LINK_TAXON1; ZWN12;HELP_POINT_LINK_TAXON2;mv  31;NUMBER_OF_HELP_POINTS;1;HELP_POINT1_X;342;HELP_POINT1_Y;5;
HELP_POINT_LINK_TAXON1; ZWN38;HELP_POINT_LINK_TAXON2; ZWN47;NUMBER_OF_HELP_POINTS;1;HELP_POINT1_X;240;HELP_POINT1_Y;5;
HELP_POINT_LINK_TAXON1;mv  19;HELP_POINT_LINK_TAXON2;mv  30;NUMBER_OF_HELP_POINTS;1;HELP_POINT1_X;402;HELP_POINT1_Y;5;
HELP_POINT_LINK_TAXON1;  CL23;HELP_POINT_LINK_TAXON2;  SR05;NUMBER_OF_HELP_POINTS;1;HELP_POINT1_X;394;HELP_POINT1_Y;5;

LONG_EDGES;0
TOTAL_TAXA;290
TOTAL_HAPLOTYPES;108
NUMBER_EQUIVALENT_TAXA;84
EQUIVALENT_TAXA;  HA12;  HA18
EQUIVALENT_TAXA;  HA12;  HA20
EQUIVALENT_TAXA;  HA13;  HA19
EQUIVALENT_TAXA;  HA13;  HA21
EQUIVALENT_TAXA;  HA13;  MF08
EQUIVALENT_TAXA;  HA13; GEI05
EQUIVALENT_TAXA;  HA13; GEI09
EQUIVALENT_TAXA;  HA13; ZWN18
EQUIVALENT_TAXA;  HA13; ZWN23
EQUIVALENT_TAXA;  HA13;  JM11
EQUIVALENT_TAXA;  HA13;  JM14
EQUIVALENT_TAXA;  HA13;  JM16
EQUIVALENT_TAXA;  HA16;  HA23
EQUIVALENT_TAXA;  HA16;  JM15
EQUIVALENT_TAXA;  HA14;  HA24
EQUIVALENT_TAXA;  HA14; GEI10
EQUIVALENT_TAXA;  HA27;  HA31
EQUIVALENT_TAXA;  HA41;  HA45
EQUIVALENT_TAXA;  HA42;  HA47
EQUIVALENT_TAXA;  HA42;  HA49
EQUIVALENT_TAXA;  HA42;  MF22
EQUIVALENT_TAXA;  HA42; ZWN45
EQUIVALENT_TAXA;  HA44;  HA48
EQUIVALENT_TAXA;  HA44; GEI17
EQUIVALENT_TAXA;  HA44; ZWN35
EQUIVALENT_TAXA;  HA44; ZWN46
EQUIVALENT_TAXA;  HA44;  JM18
EQUIVALENT_TAXA;  HA44;  JM24
EQUIVALENT_TAXA;  HA25;  MF07
EQUIVALENT_TAXA;  HA25; GEI06
EQUIVALENT_TAXA;  HA25; GEI11
EQUIVALENT_TAXA;  HA25; ZWN14
EQUIVALENT_TAXA;  HA25; ZWN19
EQUIVALENT_TAXA;  HA26;  MF10
EQUIVALENT_TAXA;  HA26;  MF12
EQUIVALENT_TAXA;  HA26;  MF15
EQUIVALENT_TAXA;  HA26; GEI12
EQUIVALENT_TAXA;  HA26; ZWN25
EQUIVALENT_TAXA;  HA28;  MF16
EQUIVALENT_TAXA;  HA28; ZWN26
EQUIVALENT_TAXA;  HA28; ZWN27
EQUIVALENT_TAXA;  HA46;  MF23
EQUIVALENT_TAXA;  HA46; GEI18
EQUIVALENT_TAXA;  HA46; GEI19
EQUIVALENT_TAXA;  HA46; CUN25
EQUIVALENT_TAXA;  MF26;  MF27
EQUIVALENT_TAXA;  MF09; GEI07
EQUIVALENT_TAXA;  MF09; ZWN15
EQUIVALENT_TAXA;  MF09; ZWN21
EQUIVALENT_TAXA;  MF09;  JM13
EQUIVALENT_TAXA;  MF13; GEI14
EQUIVALENT_TAXA; GEI16; ZWN34
EQUIVALENT_TAXA; GEI16;  JM20
EQUIVALENT_TAXA; GEI16;  JM22
EQUIVALENT_TAXA; ZWN36; ZWN39
EQUIVALENT_TAXA; ZWN37; ZWN41
EQUIVALENT_TAXA;  HA52; ZWN48
EQUIVALENT_TAXA; ZWN20;  JM12
EQUIVALENT_TAXA;  JM28;  JM29
EQUIVALENT_TAXA; ZWN38; CUN21
EQUIVALENT_TAXA;  BZ15;  BZ21
EQUIVALENT_TAXA;  HL09;  HL41
EQUIVALENT_TAXA;  HL09;  HL15
EQUIVALENT_TAXA; CCX04; CCX07
EQUIVALENT_TAXA; CCX04; CCX29
EQUIVALENT_TAXA; CCX04; CCX30
EQUIVALENT_TAXA; CCX04; CCX36
EQUIVALENT_TAXA; CCX15; CCX24
EQUIVALENT_TAXA; CCX15; CCY10
EQUIVALENT_TAXA;  HL30; CCX33
EQUIVALENT_TAXA;  HL30;  WS08
EQUIVALENT_TAXA;  HL27; CCY02
EQUIVALENT_TAXA;  HL27; CCY04
EQUIVALENT_TAXA;  HL27; CCY06
EQUIVALENT_TAXA;  HL27; CCY09
EQUIVALENT_TAXA;  HL27; CCY11
EQUIVALENT_TAXA;  HL27; CCY13
EQUIVALENT_TAXA;  HL27; CCY14
EQUIVALENT_TAXA; CCX02; CCY03
EQUIVALENT_TAXA; CCX02;  WS21
EQUIVALENT_TAXA; CCX13;  WS06
EQUIVALENT_TAXA;  WS05;  WS17
EQUIVALENT_TAXA;  WS15;  WS19
EQUIVALENT_TAXA;  WS12;  WS22
STEINER_LENGTH;1470
NUMBER_OF_STEINER_TREES;71
STEINER_TREE;1;2;5;24;8;19;10;12;18;22;23;82;32;26;72;36;30;31;33;38;41;86;44;51;46;47;50;53;52;59;57;58;60;88;61;62;110;64;91;81;68;70;77;95;74;118;75;111;78;83;84;98;90;120;94;100;101;109;103;108;116;112;113;117;121;122;124;163;153;125;126;127;171;181;130;182;132;133;134;175;135;137;138;139;149;140;142;144;216;145;159;146;160;147;148;223;191;152;157;189;158;173;162;169;170;183;172;184;205;186;187;225;192;193;194;195;196;210;197;198;201;200;209;202;203;208;
STEINER_TREE;1;2;3;5;24;8;19;10;12;18;22;23;82;32;26;72;36;30;31;33;38;41;86;44;51;46;47;50;53;52;59;57;58;60;88;61;62;110;64;91;81;68;70;77;95;74;118;75;111;78;83;84;98;90;120;94;100;101;109;103;108;116;112;113;117;121;122;124;163;153;125;126;127;171;181;130;182;132;133;134;175;135;137;138;139;149;140;142;144;216;145;159;146;160;147;148;223;191;152;157;189;158;173;162;169;170;183;172;184;186;187;225;192;193;194;195;196;210;197;198;201;200;209;202;203;208;
STEINER_TREE;1;3;5;24;25;8;19;10;12;18;22;23;82;26;72;36;167;33;43;66;38;41;86;44;51;46;47;50;53;52;57;58;60;88;61;62;110;64;91;81;68;70;95;73;74;118;75;111;78;83;84;98;90;120;94;100;101;109;103;108;116;112;113;117;121;122;124;163;153;125;126;127;128;171;181;130;182;132;133;134;175;135;137;138;139;149;140;142;144;216;145;146;160;147;148;223;191;152;157;189;158;173;162;169;170;183;172;184;205;186;187;225;192;193;194;195;196;210;197;198;201;200;209;202;203;208;
STEINER_TREE;1;3;5;24;8;19;10;12;18;22;23;82;26;27;72;36;167;33;43;66;38;41;86;44;51;46;47;48;53;52;59;57;58;60;61;62;110;64;91;81;68;69;70;95;73;74;118;75;111;78;83;84;98;90;120;94;100;101;109;103;108;116;113;117;121;122;124;163;153;125;126;127;128;171;181;130;182;132;133;134;175;135;137;138;139;149;140;142;144;216;145;146;160;147;148;223;191;152;157;189;158;173;162;169;170;183;172;184;205;186;187;225;192;193;194;195;196;210;197;198;201;200;209;202;203;208;
STEINER_TREE;1;3;5;24;8;19;10;12;18;22;23;82;26;28;72;36;167;33;43;66;38;41;86;44;51;46;47;49;53;52;59;57;58;60;61;62;110;64;91;81;68;70;95;73;74;118;75;111;78;83;84;98;90;120;94;100;101;109;103;108;116;112;113;117;121;122;124;163;153;125;126;127;128;171;181;130;182;132;133;134;175;135;137;138;139;149;140;142;144;216;145;146;160;147;148;223;191;152;157;189;158;173;162;169;170;183;172;184;205;186;187;225;192;193;194;195;196;210;197;198;201;200;209;202;203;208;
STEINER_TREE;1;3;5;24;8;19;10;12;18;22;23;156;82;26;72;36;33;43;66;38;41;86;44;51;46;47;50;53;52;59;57;58;60;88;61;62;110;64;91;81;68;70;95;73;74;118;75;111;78;83;84;98;90;120;94;100;101;109;103;108;116;112;113;117;121;122;124;153;125;126;127;128;171;181;130;182;132;133;134;175;135;137;138;139;149;140;142;144;216;145;146;160;147;148;223;191;152;157;189;158;173;166;162;169;170;183;172;184;205;186;187;225;192;193;194;195;196;210;197;198;201;200;209;202;203;208;
STEINER_TREE;1;3;5;24;8;19;10;12;18;22;23;82;26;72;36;31;167;33;37;38;41;40;86;44;51;46;47;50;53;52;59;57;58;60;88;61;62;110;64;91;81;68;70;95;74;118;75;111;78;83;84;98;90;120;94;100;101;109;103;108;116;112;113;117;121;122;124;164;163;153;125;126;127;128;171;181;130;182;132;133;134;175;135;137;138;139;149;140;142;144;216;145;146;160;147;148;223;191;152;157;189;158;173;162;169;170;183;172;184;186;187;225;192;193;194;195;196;210;197;198;201;200;209;202;203;208;
STEINER_TREE;1;3;4;24;8;19;10;12;14;18;22;23;82;32;26;72;30;31;167;37;38;41;86;44;51;46;47;50;53;52;59;57;58;60;88;61;62;110;64;91;81;68;70;95;74;118;75;111;78;83;84;98;90;120;94;100;101;109;103;108;116;112;113;117;121;122;124;163;153;125;126;127;171;181;130;182;132;133;134;175;135;137;138;139;149;140;142;144;216;145;159;146;160;147;148;223;191;152;157;189;158;173;162;169;170;183;172;184;205;186;187;225;192;193;194;195;196;210;197;198;201;200;209;202;203;208;
STEINER_TREE;1;3;5;24;8;13;19;10;12;22;23;82;32;26;72;85;167;43;66;38;41;86;44;51;46;47;50;53;52;59;57;58;60;88;61;62;110;64;91;81;68;70;95;73;74;118;75;111;78;83;84;98;90;120;94;100;101;109;103;108;116;112;113;117;121;122;124;163;153;125;126;127;171;181;130;182;132;133;134;175;135;137;138;139;149;140;142;144;216;145;159;146;160;147;148;223;191;152;157;189;158;173;162;169;170;183;172;184;205;186;187;225;192;193;194;195;196;210;197;198;201;200;209;202;203;208;
STEINER_TREE;1;3;5;24;8;20;10;12;14;18;22;23;82;32;26;72;36;167;66;38;41;86;44;51;46;47;50;53;52;59;57;58;60;88;61;62;110;64;91;81;68;70;95;73;74;118;75;111;78;83;84;98;90;120;94;100;101;109;103;108;116;112;113;117;121;122;124;163;153;125;126;127;171;181;130;182;132;133;134;175;135;137;138;139;149;140;142;144;216;145;159;146;160;147;148;223;191;152;157;189;158;173;162;169;170;183;172;184;205;186;187;225;192;193;194;195;196;210;197;198;201;200;209;202;203;208;
STEINER_TREE;1;3;5;24;8;19;10;12;14;18;22;23;82;26;72;29;30;31;167;66;38;41;86;44;51;46;47;50;53;52;59;57;58;60;88;61;62;110;64;91;81;68;70;95;74;118;75;111;78;83;84;98;90;120;94;100;101;109;103;108;116;112;113;117;121;122;124;163;153;125;126;127;171;181;130;182;132;133;134;175;135;137;138;139;149;140;142;144;216;145;159;146;160;147;148;223;191;152;157;189;158;173;162;169;170;183;172;184;205;186;187;225;192;193;194;195;196;210;197;198;201;200;209;202;203;208;
STEINER_TREE;1;3;5;104;24;8;17;19;10;12;14;18;22;23;82;26;72;36;31;167;33;37;38;41;86;44;51;46;47;50;52;59;57;58;60;88;61;62;110;64;91;81;68;70;95;74;118;75;111;78;83;84;98;90;120;94;101;109;103;108;116;112;113;117;121;122;124;163;153;125;126;127;171;181;130;182;132;133;134;175;135;137;138;139;149;140;142;144;216;145;159;146;160;147;148;223;191;152;157;189;158;173;162;169;170;183;172;184;205;186;187;225;192;193;194;195;196;210;197;198;201;200;209;202;203;208;
STEINER_TREE;1;3;5;104;24;8;19;10;12;18;22;23;82;26;72;36;30;31;167;33;38;41;86;44;51;46;47;50;52;59;57;58;60;88;61;62;110;64;91;81;68;69;70;77;95;74;118;75;111;78;83;84;98;90;120;94;100;101;106;109;103;108;116;113;117;121;122;124;163;153;125;126;127;128;171;181;130;182;132;133;134;175;135;137;138;221;139;149;140;142;144;216;145;146;160;147;148;152;157;189;158;173;162;169;170;183;172;184;205;186;187;225;192;193;194;195;196;210;197;198;201;200;209;202;203;208;
STEINER_TREE;1;3;5;104;24;8;19;10;12;18;22;23;82;26;72;36;30;31;167;33;66;38;180;41;86;44;51;46;47;50;52;59;57;58;60;88;61;62;110;64;91;81;68;70;95;74;118;75;111;78;83;84;98;90;120;94;100;101;109;103;105;108;116;112;113;117;121;122;124;163;153;125;126;127;128;171;181;130;182;132;133;134;175;135;137;138;220;139;149;140;142;144;216;145;146;160;147;148;152;157;189;158;173;162;169;170;183;172;205;186;187;226;192;193;194;195;196;210;197;198;201;200;209;202;203;208;
STEINER_TREE;1;3;5;24;8;19;10;12;18;22;23;82;26;72;36;167;33;43;66;38;41;86;44;51;46;47;50;53;52;59;57;58;60;88;61;62;110;64;91;81;68;70;95;73;74;118;75;111;78;83;84;98;90;120;94;100;101;109;103;107;108;116;112;113;117;121;122;124;163;153;125;126;127;128;171;181;130;182;132;133;134;175;135;137;138;139;149;140;142;144;216;145;146;147;148;223;191;152;157;189;158;173;162;169;170;183;172;184;205;186;187;225;192;193;194;195;196;210;197;198;201;200;209;202;203;208;
STEINER_TREE;1;3;5;104;6;24;25;19;10;12;14;18;22;82;26;72;36;167;33;66;38;41;86;44;51;46;47;50;53;52;59;57;58;60;88;61;62;110;64;91;81;68;70;95;73;74;118;75;111;78;83;84;98;90;120;94;101;109;103;108;116;112;113;117;121;122;124;163;153;125;126;127;171;181;130;182;132;133;134;175;135;137;138;139;149;140;142;144;216;145;159;146;160;147;148;223;191;152;157;189;158;173;162;169;170;183;172;184;205;186;187;225;192;193;194;195;196;210;197;198;201;200;209;202;203;208;
STEINER_TREE;1;3;5;24;7;25;19;10;12;18;22;82;26;72;36;167;33;43;66;38;41;86;44;51;46;47;50;53;52;59;57;58;60;88;61;62;110;64;91;81;68;70;95;73;74;118;75;111;78;83;84;98;90;120;94;100;101;109;103;108;116;112;113;117;121;122;124;163;153;125;126;127;128;171;181;130;182;132;133;134;175;135;137;138;139;149;140;142;144;216;145;146;160;147;148;223;191;152;157;189;158;173;162;169;170;183;172;184;205;186;187;225;192;193;194;195;196;210;197;198;201;200;209;202;203;208;
STEINER_TREE;1;3;5;24;8;17;19;10;12;14;79;18;22;23;82;26;72;36;167;33;66;38;41;86;44;51;46;47;50;53;52;59;57;58;60;88;61;62;110;64;91;68;70;95;73;74;118;75;111;78;83;84;98;90;120;94;101;109;103;108;116;112;113;117;121;122;124;163;153;125;126;127;171;181;130;182;132;133;134;175;135;137;138;139;149;140;142;144;216;145;159;146;160;147;148;223;191;152;157;189;158;173;162;169;170;183;172;184;205;186;187;225;192;193;194;195;196;210;197;198;201;200;209;202;203;208;
STEINER_TREE;1;3;5;24;8;11;19;12;18;22;23;82;26;72;36;167;33;43;66;38;41;86;44;51;46;47;50;53;52;59;57;58;60;88;61;62;110;64;91;81;68;70;95;73;74;118;75;111;78;83;84;98;90;120;94;100;101;109;103;108;116;112;113;117;121;122;124;163;153;125;126;127;128;171;181;130;182;132;133;134;175;135;137;138;139;149;140;142;144;216;145;146;160;147;148;223;191;152;157;189;158;173;162;169;170;183;172;184;205;186;187;225;192;193;194;195;196;210;197;198;201;200;209;202;203;208;
STEINER_TREE;1;3;5;104;24;8;19;10;12;80;18;22;23;26;72;36;30;31;167;33;38;41;86;44;51;46;47;50;53;52;59;57;58;60;88;61;62;110;64;91;68;70;77;95;74;118;75;111;78;83;84;98;90;120;94;100;101;109;103;108;116;112;113;117;121;122;124;163;153;125;126;127;128;171;181;130;182;132;133;134;175;135;137;138;139;149;140;142;144;216;145;146;160;147;148;223;191;152;157;189;158;173;162;169;170;183;172;184;205;186;187;225;192;193;194;195;196;210;197;198;201;200;209;202;203;208;
STEINER_TREE;1;3;5;24;8;17;9;19;12;22;23;82;26;72;36;167;33;43;66;38;41;86;44;51;46;47;50;53;52;59;57;58;60;88;61;62;110;64;91;81;68;70;95;73;74;118;75;111;78;83;84;98;90;120;94;100;101;109;103;108;116;112;113;117;121;122;124;163;153;125;126;127;128;171;181;130;182;132;133;134;175;135;137;138;139;149;140;142;144;216;145;146;160;147;148;223;191;152;157;189;158;173;162;169;170;183;172;184;205;186;187;225;192;193;194;195;196;210;197;198;201;200;209;202;203;208;
STEINER_TREE;1;3;5;24;8;19;10;12;14;15;22;23;82;26;72;36;167;33;66;38;41;86;44;51;46;47;50;53;52;59;57;58;60;88;61;62;110;64;91;81;68;70;95;73;74;118;75;111;78;83;84;98;90;120;94;100;101;109;103;108;116;112;113;117;121;122;124;163;153;125;126;127;128;171;181;130;182;132;133;134;175;135;137;138;139;149;140;142;144;216;145;146;160;147;148;223;191;152;157;189;158;173;162;169;170;183;172;184;205;186;187;225;192;193;194;195;196;210;197;198;201;200;209;202;203;208;
STEINER_TREE;1;3;5;104;24;8;19;10;12;16;22;23;82;26;72;36;167;33;66;38;41;86;44;45;51;46;47;50;53;52;59;57;58;60;88;61;62;110;64;91;68;70;95;73;74;118;75;111;78;83;84;98;90;120;94;100;101;109;103;108;116;112;113;117;121;122;124;163;153;125;126;127;128;171;181;130;182;132;133;134;175;135;137;138;139;149;140;142;144;216;145;146;160;147;148;223;191;152;157;189;158;173;162;169;170;183;172;184;205;186;187;225;192;193;194;195;196;210;197;198;201;200;209;202;203;208;
STEINER_TREE;1;3;5;24;8;19;10;12;18;21;22;23;82;26;36;167;33;43;66;38;41;86;44;51;46;47;50;53;52;59;57;58;60;88;61;62;110;64;91;81;68;70;95;73;74;118;75;111;78;83;84;98;90;120;94;100;101;109;103;108;116;112;113;117;121;122;124;163;153;125;126;127;128;171;181;130;182;132;133;134;175;135;137;138;139;149;140;142;144;216;145;146;160;147;148;223;191;152;157;189;158;173;162;169;170;183;172;184;205;186;187;225;192;193;194;195;196;210;197;198;201;200;209;202;203;208;
STEINER_TREE;1;3;5;24;8;19;10;12;18;22;23;82;26;72;167;33;43;34;66;39;41;86;44;51;46;47;50;53;52;59;57;58;60;88;61;62;110;64;91;81;68;69;70;76;95;73;74;118;75;111;78;83;84;98;90;120;94;100;101;109;103;108;116;113;117;121;122;124;163;153;125;126;127;128;171;181;130;182;132;133;134;175;135;137;138;139;149;140;143;144;217;145;146;160;147;148;223;191;152;157;189;158;173;162;169;170;183;172;205;186;187;226;192;193;194;195;196;218;210;198;201;200;209;202;203;208;
STEINER_TREE;1;3;5;24;8;19;10;12;18;22;23;82;26;72;167;33;43;34;35;66;41;86;44;46;47;50;53;52;59;57;58;60;88;61;62;110;64;91;81;68;70;76;95;73;74;118;75;111;78;83;84;98;90;120;94;100;101;109;103;108;116;112;113;117;121;122;124;163;153;125;126;127;128;171;181;130;182;132;133;134;175;135;137;138;139;149;140;142;144;216;145;146;160;147;148;223;191;152;157;189;158;173;162;169;170;183;172;184;205;186;187;225;192;193;194;195;196;210;197;198;201;200;209;202;203;208;
STEINER_TREE;1;3;5;24;8;19;10;12;18;22;23;82;26;72;65;36;167;33;43;66;38;41;86;44;51;46;47;50;53;52;59;57;58;60;88;61;62;110;64;91;81;68;95;73;74;118;75;111;78;83;84;98;90;120;94;100;101;109;103;108;116;112;113;117;121;122;124;163;153;125;126;127;128;171;181;130;182;132;133;134;175;135;137;138;139;149;140;142;144;216;145;146;160;147;148;223;191;152;157;189;158;173;162;169;170;183;172;184;205;186;187;225;192;193;194;195;196;210;197;198;201;200;209;202;203;208;
STEINER_TREE;1;3;5;24;8;19;10;12;18;22;23;82;26;72;36;167;33;43;66;38;41;86;44;51;46;47;50;53;52;59;57;58;60;88;61;62;110;64;67;91;81;68;95;73;96;74;118;75;111;78;83;84;90;120;94;100;101;109;103;108;116;112;113;117;121;122;124;163;153;125;126;127;128;171;181;130;182;132;133;134;175;135;137;138;139;149;140;142;144;216;145;146;160;147;148;223;191;152;157;189;158;173;162;169;170;183;172;184;205;186;187;225;192;193;194;195;196;210;197;198;201;200;209;202;203;208;
STEINER_TREE;1;3;5;24;8;19;10;12;18;22;23;82;26;72;36;167;165;33;43;66;38;41;86;44;51;46;47;50;53;52;59;57;58;60;88;61;62;110;64;91;81;68;70;95;73;74;118;75;111;78;83;84;98;90;120;94;100;101;109;103;108;116;112;113;117;121;122;124;163;153;125;126;127;128;181;130;182;132;133;134;175;135;137;138;139;149;140;142;144;216;145;146;160;147;148;223;191;152;157;189;158;173;162;169;170;183;172;184;205;186;187;225;192;193;194;195;196;210;197;198;201;200;209;202;203;208;
STEINER_TREE;1;3;5;24;8;17;19;10;12;18;22;23;82;26;72;36;167;33;43;66;38;41;86;44;51;46;47;50;53;52;59;57;58;60;88;61;62;110;64;91;81;68;69;70;95;73;74;118;75;111;78;83;84;98;90;120;94;100;101;177;109;103;108;116;113;117;121;122;124;163;153;125;126;127;128;181;130;182;132;133;134;175;135;137;138;221;139;149;140;142;144;216;145;146;160;147;148;152;157;189;158;173;162;169;170;183;172;184;205;186;187;225;192;193;194;195;196;210;197;198;201;200;209;202;203;208;
STEINER_TREE;1;3;5;24;8;17;19;10;12;18;22;23;82;26;72;36;167;33;43;66;38;41;86;44;51;46;47;50;53;52;59;57;58;60;88;61;62;110;64;91;81;68;69;70;95;73;74;118;75;111;78;83;84;98;90;120;94;100;101;109;103;108;116;113;117;121;122;124;163;153;125;126;127;128;181;130;182;132;133;134;175;135;137;138;139;149;140;142;144;216;145;146;160;147;148;222;178;152;157;189;158;173;162;169;170;183;172;184;205;186;187;225;192;193;194;195;196;210;197;198;201;200;209;202;203;208;
STEINER_TREE;1;3;5;24;8;17;19;10;12;18;22;23;82;26;72;36;167;33;43;66;38;41;86;44;51;46;47;50;53;52;59;57;58;60;88;61;62;110;64;91;81;68;70;95;73;74;118;75;111;78;83;84;98;90;120;94;100;101;109;103;108;116;112;113;117;121;122;124;163;153;125;126;127;128;181;130;182;132;133;134;175;135;137;138;139;149;140;142;144;216;145;146;160;147;148;223;191;152;157;189;158;173;162;169;170;183;172;179;205;186;187;224;192;193;194;195;196;210;197;198;201;200;209;202;203;208;
STEINER_TREE;1;3;5;24;8;19;10;12;18;22;63;23;82;26;36;167;33;43;66;38;41;86;44;51;46;47;50;53;52;59;57;58;60;88;61;62;110;64;91;81;68;70;95;73;74;118;75;111;78;83;84;98;90;120;94;100;101;109;103;108;116;112;113;117;121;122;124;163;153;125;126;127;128;171;181;130;182;132;133;134;175;135;137;138;139;149;140;142;144;216;145;146;160;147;148;223;191;152;157;189;158;173;162;169;170;183;172;184;205;186;187;225;192;193;194;195;196;210;197;198;201;200;209;202;203;208;
STEINER_TREE;1;3;5;24;8;19;10;12;18;22;23;82;26;211;72;36;167;33;43;66;38;41;86;44;51;46;47;48;53;52;59;57;58;60;61;62;110;64;91;81;68;69;70;95;73;74;118;75;111;78;83;84;98;90;120;94;100;101;109;103;108;116;113;117;121;122;124;163;153;125;126;127;128;171;181;130;182;132;133;134;175;135;137;138;139;149;140;142;144;216;145;146;160;147;148;223;191;152;157;189;158;173;162;169;170;183;172;184;205;186;187;225;192;193;194;195;196;210;197;198;201;200;209;202;203;208;
STEINER_TREE;1;3;5;24;8;19;10;12;18;22;23;82;26;72;36;167;33;43;66;38;41;86;44;51;46;47;50;53;52;59;56;57;60;88;61;62;110;64;91;81;68;70;95;73;74;118;75;111;78;83;84;98;90;120;94;100;101;109;103;108;116;112;113;117;121;122;124;163;153;125;126;127;128;171;181;130;182;132;133;134;175;135;137;138;139;149;140;142;144;216;145;146;160;147;148;223;191;152;157;189;158;173;162;169;170;183;172;184;205;186;187;225;192;193;194;195;196;210;197;198;201;200;209;202;203;208;
STEINER_TREE;1;3;5;24;8;19;10;12;18;22;23;82;26;72;36;167;33;43;66;38;42;41;86;44;51;46;47;48;53;52;59;57;58;60;61;62;110;64;91;81;68;69;70;95;73;74;118;75;111;78;83;84;98;90;120;94;100;101;109;103;108;116;113;117;121;122;124;163;153;125;126;127;128;171;181;130;182;132;133;134;175;135;137;138;139;149;140;142;144;216;145;146;160;147;148;223;191;152;157;189;158;173;162;169;170;183;172;184;205;186;187;225;192;193;194;195;196;210;197;198;201;200;209;202;203;208;
STEINER_TREE;1;3;5;24;8;19;10;12;18;22;23;82;26;72;36;167;33;43;66;38;41;86;44;51;46;47;48;53;52;59;57;58;60;87;61;62;110;64;91;81;68;69;70;95;73;74;118;75;111;78;83;84;98;90;120;94;100;101;109;103;108;116;113;117;121;122;124;163;153;125;126;127;128;171;181;130;182;132;133;134;175;135;137;138;139;149;140;142;144;216;145;146;160;147;148;223;191;152;157;189;158;173;162;169;170;183;172;184;205;186;187;225;192;193;194;195;196;210;197;198;201;200;209;202;203;208;
STEINER_TREE;1;3;5;24;8;19;10;12;18;22;23;82;26;72;36;167;33;43;66;38;41;86;44;51;46;47;49;53;52;59;57;58;60;61;62;114;110;64;91;81;68;70;95;73;74;118;75;111;78;83;84;98;90;120;94;100;101;109;103;108;116;112;113;117;121;122;124;163;153;125;126;127;128;171;181;130;182;132;133;134;175;135;137;138;139;149;140;142;144;216;145;146;160;147;148;223;191;152;157;189;158;173;162;169;170;183;172;184;205;186;187;225;192;193;194;195;196;210;197;198;201;200;209;202;203;208;
STEINER_TREE;1;3;5;24;8;19;10;12;18;22;23;82;26;72;167;33;43;66;38;41;86;44;51;46;47;50;53;52;59;57;58;60;88;61;62;110;64;91;81;68;70;76;71;95;74;118;75;111;78;83;84;98;90;120;94;100;101;109;103;108;116;112;113;117;121;122;124;163;153;125;126;127;128;171;181;130;182;132;133;134;175;135;137;138;139;149;140;142;144;216;145;146;160;147;148;223;191;152;157;189;158;173;162;169;170;183;172;184;205;186;187;225;192;193;194;195;196;210;197;198;201;200;209;202;203;208;
STEINER_TREE;1;3;5;24;8;19;10;12;18;22;23;82;26;72;167;33;43;66;38;41;86;44;51;46;47;50;53;52;59;57;58;60;88;61;62;110;64;91;81;68;70;95;73;74;118;75;111;78;83;168;84;98;90;120;94;100;101;109;103;108;116;112;113;117;121;122;124;163;153;125;126;127;128;171;181;130;182;132;133;134;175;135;137;138;139;149;140;142;144;216;145;146;160;147;148;223;191;152;157;189;158;173;162;169;170;183;172;184;205;186;187;225;192;193;194;195;196;210;197;198;201;200;209;202;203;208;
STEINER_TREE;1;3;5;24;8;19;10;12;18;22;23;82;26;72;36;167;33;43;66;38;41;86;44;89;51;46;47;50;53;52;59;57;58;60;88;61;62;110;64;81;68;70;95;73;74;118;75;111;78;83;84;98;90;120;94;100;101;109;103;108;116;112;113;117;121;122;124;163;153;125;126;127;128;171;181;130;182;132;133;134;175;135;137;138;139;149;140;142;144;216;145;146;160;147;148;223;191;152;157;189;158;173;162;169;170;183;172;184;205;186;187;225;192;193;194;195;196;210;197;198;201;200;209;202;203;208;
STEINER_TREE;1;3;5;24;8;19;10;12;18;22;23;82;26;72;36;167;33;43;66;38;41;86;44;51;46;47;50;53;52;59;57;58;60;88;61;62;110;64;91;81;68;69;70;95;73;74;118;75;111;78;83;188;84;98;90;120;94;100;101;109;103;108;116;113;117;121;122;124;163;153;125;126;127;128;171;181;130;182;132;133;134;175;135;137;138;139;149;140;143;144;217;145;146;160;147;148;223;191;152;157;189;158;173;162;169;170;183;172;205;186;187;226;192;193;194;195;196;218;210;198;201;200;209;202;203;208;
STEINER_TREE;1;3;5;24;8;19;10;12;18;22;23;82;26;72;36;167;33;43;66;38;41;86;44;51;46;47;50;53;52;59;57;58;60;88;61;62;110;64;91;81;68;69;70;95;73;74;118;75;111;78;83;84;98;90;120;94;100;101;109;103;108;116;113;117;121;122;124;163;153;125;126;127;128;171;181;130;182;132;133;134;175;135;137;138;139;149;140;143;144;217;145;146;160;147;148;223;191;152;157;189;158;173;162;169;170;185;183;172;205;186;187;226;192;193;194;195;196;218;210;198;201;200;209;202;203;208;
STEINER_TREE;1;3;5;24;8;19;10;12;18;22;23;82;26;72;36;167;33;43;66;38;41;86;44;51;46;47;50;53;52;59;57;58;60;61;62;115;110;64;91;81;68;70;95;73;74;118;75;111;78;83;84;98;90;120;94;100;101;109;103;108;116;112;113;117;121;122;124;163;153;125;126;127;128;171;181;130;182;132;133;134;175;135;137;138;139;149;140;142;144;216;145;146;160;147;148;223;191;152;157;189;158;173;162;169;170;183;172;184;205;186;187;225;192;193;194;195;196;210;197;198;201;200;209;202;203;208;
STEINER_TREE;1;3;5;104;24;8;19;10;12;18;22;23;82;26;72;30;31;167;33;66;38;180;41;86;44;45;51;46;47;50;53;54;59;57;58;60;88;61;62;110;64;91;81;68;70;95;74;118;75;111;78;83;84;98;90;92;100;101;109;103;108;116;112;113;117;121;122;124;163;153;125;126;127;128;171;181;130;182;132;133;134;175;135;137;138;139;149;140;142;144;216;145;146;160;147;148;223;191;152;157;189;158;173;162;169;170;183;172;205;186;187;226;192;193;194;195;196;210;197;198;201;200;209;202;203;208;
STEINER_TREE;1;3;5;104;24;8;19;10;12;18;22;23;82;26;72;36;167;33;66;38;41;40;86;44;51;46;47;50;53;55;59;57;58;60;88;61;62;110;64;91;81;68;70;95;73;74;118;75;111;78;83;84;98;90;93;100;101;109;103;108;116;112;113;117;121;122;124;163;153;125;126;127;128;171;181;130;182;132;133;134;175;135;137;138;139;149;140;142;144;216;145;146;160;147;148;223;191;152;157;189;158;173;162;169;170;183;172;184;205;186;187;225;192;193;194;195;196;210;197;198;201;200;209;202;203;208;
STEINER_TREE;1;3;5;24;8;19;10;12;18;22;23;82;26;72;36;167;33;43;66;38;180;41;86;44;51;46;47;50;53;52;59;57;58;60;88;61;62;110;64;97;67;91;81;68;70;95;73;74;118;75;111;78;83;84;90;92;100;101;109;103;108;116;112;113;117;121;122;124;163;153;125;126;127;128;171;181;130;182;132;133;134;175;135;137;138;139;149;140;142;144;216;145;146;160;147;148;223;191;152;157;189;158;173;162;169;170;183;172;205;186;187;226;192;193;194;195;196;210;197;198;201;200;209;202;203;208;
STEINER_TREE;1;3;5;24;8;19;10;12;18;22;23;82;26;72;36;167;33;43;66;38;180;41;86;44;51;46;47;50;53;52;54;59;57;58;60;88;61;62;110;64;91;81;68;70;95;73;74;118;75;111;78;83;84;98;90;92;100;101;109;103;212;108;116;112;113;117;121;122;124;163;153;125;126;127;128;171;181;130;182;132;133;134;175;135;137;138;220;139;149;140;142;144;216;145;146;160;147;148;152;157;189;158;173;162;169;170;183;172;205;186;187;226;192;193;194;195;196;210;197;198;201;200;209;202;203;208;
STEINER_TREE;1;3;5;24;8;19;10;12;18;22;23;82;26;72;36;167;33;43;66;38;41;86;44;51;46;47;50;53;52;59;57;58;60;88;61;62;110;64;91;81;68;119;70;95;73;74;118;75;111;78;83;84;98;90;93;100;101;109;103;108;116;112;113;117;121;122;124;163;153;125;126;127;128;171;181;130;182;132;133;134;175;135;137;138;139;149;140;142;144;216;145;146;160;147;148;223;191;152;157;189;158;173;162;169;170;183;172;184;205;186;187;225;192;193;194;195;196;210;197;198;201;200;209;202;203;208;
STEINER_TREE;1;3;5;24;8;19;10;12;18;22;23;82;26;72;36;167;33;43;66;38;41;86;44;51;46;47;50;53;52;59;57;58;60;88;61;62;110;64;67;91;81;68;70;95;73;74;118;75;111;78;83;84;90;99;94;100;101;109;103;108;116;112;113;117;121;122;124;163;153;125;126;127;128;171;181;130;182;132;133;134;175;135;137;138;139;149;140;142;144;216;145;146;160;147;148;223;191;152;157;189;158;173;162;169;170;183;172;184;205;186;187;225;192;193;194;195;196;210;197;198;201;200;209;202;203;208;
STEINER_TREE;1;3;5;104;24;8;19;10;12;14;18;22;23;82;26;72;36;167;33;66;38;41;86;44;51;46;47;50;53;52;59;57;58;60;88;61;62;110;64;91;81;68;69;70;95;73;74;118;75;111;78;83;84;98;90;120;94;100;102;109;103;108;116;113;117;121;122;124;163;153;125;126;127;171;181;130;182;132;133;134;175;135;137;138;221;139;149;140;142;144;216;145;159;146;160;147;148;152;157;189;158;173;162;169;170;183;172;184;205;186;187;225;192;193;194;195;196;210;197;198;201;200;209;202;203;208;
STEINER_TREE;1;3;5;24;8;19;10;12;18;22;23;82;26;72;167;33;43;66;38;41;86;44;51;46;47;50;53;52;59;57;58;60;88;61;62;110;64;91;81;68;70;76;95;73;74;118;75;111;78;83;84;98;90;120;94;100;101;109;103;108;116;112;113;117;121;123;124;163;153;125;126;127;128;171;181;130;182;132;133;134;175;135;137;138;139;149;140;142;144;216;145;146;160;147;148;223;191;152;157;189;158;173;162;169;170;183;172;184;205;186;187;225;192;193;194;195;196;210;197;198;201;200;209;202;203;208;
STEINER_TREE;1;3;5;24;8;19;10;12;18;22;23;82;26;72;36;167;33;43;66;38;41;86;44;51;46;47;50;53;52;59;57;58;60;88;61;62;110;64;91;81;68;69;70;95;73;74;118;75;111;78;83;84;98;90;120;94;100;101;109;103;108;116;113;117;121;122;190;124;163;153;125;126;127;128;171;181;130;182;132;133;134;175;135;137;138;221;139;149;140;142;144;216;145;146;160;147;148;152;157;189;158;173;162;169;170;183;172;184;205;186;187;225;192;193;194;195;196;210;197;198;201;200;209;202;203;208;
STEINER_TREE;1;3;5;24;8;19;10;12;18;22;23;82;26;72;167;33;43;66;38;41;86;44;51;46;47;50;53;52;59;57;58;60;88;61;62;110;64;91;81;68;70;76;95;73;74;118;75;111;78;83;84;98;90;120;94;100;101;109;103;108;116;112;113;117;121;122;124;163;125;126;127;128;171;154;181;130;182;132;133;134;175;135;137;138;139;149;140;142;144;216;145;146;160;147;148;223;191;152;157;189;158;173;162;169;170;183;172;184;205;186;187;225;192;193;194;195;196;210;197;198;201;200;209;202;203;208;
STEINER_TREE;1;3;5;24;8;19;10;12;18;22;23;82;26;72;36;167;33;43;66;38;41;86;44;51;46;47;50;53;52;59;57;58;60;88;61;62;110;64;91;81;68;70;95;73;74;118;75;111;78;83;84;98;90;120;94;100;101;109;103;108;116;112;113;117;121;122;124;163;153;125;126;127;128;171;181;130;182;132;155;133;134;175;135;137;138;139;149;140;142;144;216;145;146;160;147;148;223;191;152;157;189;158;173;162;169;170;172;184;205;186;187;225;192;193;194;195;196;210;197;198;201;200;209;202;203;208;
STEINER_TREE;1;3;5;24;8;19;10;12;14;18;22;23;82;26;72;30;167;33;66;38;41;86;44;51;46;47;50;53;52;59;57;58;60;88;61;62;110;64;91;81;68;70;95;73;74;118;75;111;78;83;84;98;90;120;94;100;101;109;103;108;116;112;113;117;121;124;163;153;125;126;127;174;171;181;130;182;132;133;134;175;135;137;138;139;149;140;142;144;216;145;159;146;160;147;148;223;191;152;157;189;158;173;162;169;170;183;172;184;205;186;187;225;192;193;194;195;196;210;197;198;201;200;209;202;203;208;
STEINER_TREE;1;3;5;24;8;19;10;12;18;22;23;82;26;72;36;167;33;43;66;38;41;86;44;51;46;47;50;53;52;59;57;58;60;88;61;62;110;64;91;81;68;70;95;73;74;118;75;111;78;83;84;98;90;120;94;100;101;109;103;108;116;112;113;117;121;122;124;163;153;125;126;128;171;181;130;182;131;132;133;134;175;135;137;138;139;149;140;142;144;216;145;146;160;147;148;223;191;152;157;189;158;173;162;169;170;183;172;184;205;186;187;225;192;193;194;195;196;210;197;198;201;200;209;202;203;208;
STEINER_TREE;1;3;5;24;8;19;10;12;14;18;22;23;82;26;72;30;167;33;66;38;41;86;44;51;46;47;50;53;52;59;57;58;60;88;61;62;110;64;91;81;68;70;95;73;74;118;75;111;78;83;84;98;90;120;94;100;101;109;103;108;116;112;113;117;121;124;163;153;125;126;127;171;129;181;182;131;132;133;134;175;135;137;138;139;149;140;142;144;216;145;159;146;160;147;148;223;191;152;157;189;158;173;162;169;170;183;172;184;205;186;187;225;192;193;194;195;196;210;197;198;201;200;209;202;203;208;
STEINER_TREE;1;3;5;24;8;19;10;12;18;22;23;82;26;72;36;167;33;43;66;38;180;41;86;44;51;46;47;50;53;52;59;57;58;60;88;61;62;110;64;91;81;68;70;95;73;74;118;75;111;78;83;84;98;90;120;94;100;101;109;103;108;116;112;113;117;121;122;124;163;153;125;126;127;128;171;181;130;182;132;133;134;176;136;137;138;139;149;140;142;144;216;145;146;160;147;148;223;191;152;157;189;158;173;162;169;170;183;172;205;186;187;226;192;193;194;195;196;210;197;198;201;200;209;202;203;208;
STEINER_TREE;1;3;5;24;8;19;10;12;18;22;23;82;26;72;36;167;33;43;66;38;41;86;44;51;46;47;50;53;52;59;57;58;60;88;61;62;110;64;91;81;68;69;70;95;73;74;118;75;111;78;83;84;98;90;120;94;100;101;109;103;108;116;113;117;121;122;124;163;153;125;126;127;128;171;181;130;182;132;133;134;135;137;138;139;141;149;140;142;144;216;145;146;160;147;148;223;191;152;157;189;158;173;162;169;170;183;172;184;205;186;187;225;192;193;194;195;196;210;197;198;201;200;209;202;203;208;
STEINER_TREE;1;3;5;24;8;19;10;12;18;22;23;82;26;72;36;30;31;167;33;38;41;86;44;51;46;47;50;53;52;59;57;58;60;88;61;62;110;64;91;81;68;69;70;77;95;74;118;75;111;78;83;84;98;90;120;94;100;101;109;103;108;116;113;117;121;122;124;163;153;125;126;127;128;171;181;130;182;132;133;134;135;137;138;139;149;140;142;144;216;145;146;160;147;148;223;191;152;157;189;158;173;162;169;170;183;172;184;206;205;186;187;225;192;193;194;195;196;210;197;198;201;200;209;202;203;208;
STEINER_TREE;1;3;5;24;8;19;10;12;18;22;23;82;26;72;36;167;33;43;66;38;180;41;86;44;51;46;47;50;53;52;59;57;58;60;88;61;62;110;64;91;81;68;70;95;73;74;118;75;111;78;83;84;98;90;120;94;100;101;109;103;108;116;112;113;117;121;122;124;163;153;125;126;127;128;171;181;130;182;132;133;134;136;137;138;139;149;140;142;144;216;145;146;160;147;148;223;191;161;152;157;189;158;173;162;169;170;183;172;205;186;187;226;192;193;194;195;196;210;197;198;201;200;209;202;203;208;
STEINER_TREE;1;3;5;24;8;19;10;12;18;22;23;82;26;72;36;167;33;43;66;38;41;86;44;51;46;47;50;53;52;59;57;58;60;88;61;62;110;64;91;81;68;70;95;73;74;118;75;111;78;83;84;98;90;120;94;100;101;109;103;108;116;112;113;117;121;122;124;163;153;125;126;127;128;171;181;130;182;132;133;134;176;136;137;138;139;149;140;142;144;216;145;146;160;147;148;223;191;152;157;189;158;173;162;169;170;183;172;213;205;186;187;224;192;193;194;195;196;210;197;198;201;200;209;202;203;208;
STEINER_TREE;1;3;5;24;8;19;10;12;18;22;23;82;26;72;36;167;33;43;66;38;41;86;44;51;46;47;50;53;52;59;57;58;60;88;61;62;110;64;91;81;68;70;95;73;74;118;75;111;78;83;84;98;90;120;94;100;101;109;103;108;116;112;113;117;121;122;124;163;153;125;126;127;128;171;181;130;182;132;133;134;176;136;137;138;139;149;140;142;144;216;145;146;160;147;148;223;191;152;157;189;158;173;162;169;170;183;172;214;205;186;187;225;192;193;194;195;196;210;197;198;201;200;209;202;203;208;
STEINER_TREE;1;3;5;24;8;19;10;12;18;22;23;82;26;72;36;167;33;43;66;38;41;86;44;51;46;47;50;53;52;59;57;58;60;88;61;62;110;64;91;81;68;70;95;73;74;118;75;111;78;83;84;98;90;120;94;100;101;109;103;108;116;112;113;117;121;122;124;163;153;125;126;127;128;171;181;130;182;132;133;134;175;135;138;139;149;140;142;144;216;145;146;160;147;148;223;191;152;157;189;158;173;162;169;170;183;172;184;205;186;187;225;192;193;194;195;196;219;210;197;198;201;200;209;202;203;208;
STEINER_TREE;1;3;5;24;8;19;10;12;18;22;23;82;26;72;36;167;33;43;66;38;41;86;44;51;46;47;50;53;52;59;57;58;60;88;61;62;110;64;91;81;68;69;70;95;73;74;118;75;111;78;83;84;98;90;120;94;100;101;109;103;108;116;113;117;121;122;124;163;153;125;126;127;128;171;181;130;182;132;133;134;175;135;137;138;139;149;140;142;144;216;145;146;160;147;148;222;150;152;157;189;158;173;162;169;170;183;172;184;205;186;187;225;192;193;194;195;196;210;197;198;201;200;209;202;203;208;
STEINER_TREE;1;3;5;24;8;19;10;12;18;22;23;82;26;72;36;167;33;43;66;38;41;86;44;51;46;47;50;53;52;59;57;58;60;88;61;62;110;64;91;81;68;70;95;73;74;118;75;111;78;83;84;98;90;120;94;100;101;109;103;108;116;112;113;117;121;122;124;163;153;125;126;127;128;171;181;130;182;132;133;134;175;135;137;138;139;149;140;142;144;216;145;146;160;147;148;223;151;152;157;189;158;173;162;169;170;183;172;184;205;186;187;225;192;193;194;195;196;210;197;198;201;200;209;202;203;208;
STEINER_TREE;1;3;5;24;8;19;10;12;18;22;23;82;26;72;36;167;33;43;66;38;41;86;44;51;46;47;50;53;52;59;57;58;60;88;61;62;110;64;91;81;68;70;95;73;74;118;75;111;78;83;84;98;90;120;94;100;101;109;103;108;116;112;113;117;121;122;124;163;153;125;126;127;128;171;181;130;182;132;133;134;175;135;137;138;139;149;140;142;144;145;146;160;147;148;223;191;152;215;157;189;158;173;162;169;170;183;172;184;205;186;187;225;192;193;194;195;196;210;197;198;201;200;209;202;203;208;
STEINER_TREE;1;3;5;104;6;24;8;19;10;12;18;22;26;72;85;167;33;37;38;180;41;40;86;44;51;46;47;50;53;52;59;57;58;60;88;61;62;110;64;91;81;68;70;76;95;74;118;75;111;78;83;84;98;90;120;94;100;101;109;103;108;116;112;113;117;121;122;124;163;153;125;126;127;128;171;181;130;182;132;133;134;175;135;137;138;139;149;140;144;217;145;146;160;147;148;223;191;152;157;189;158;173;162;169;170;183;172;207;205;186;187;226;192;193;194;195;196;218;210;198;201;200;209;202;203;208;
STEINER_TREE;1;3;5;24;8;19;10;12;18;22;23;82;26;72;36;167;33;43;66;38;41;86;44;51;46;47;50;53;52;59;57;58;60;88;61;62;110;64;91;81;68;69;70;95;73;74;118;75;111;78;83;84;98;90;120;94;100;101;109;103;108;116;113;117;121;122;124;163;153;125;126;127;128;171;181;130;182;132;133;134;175;135;137;138;139;149;140;142;144;216;145;146;160;147;148;222;152;157;189;158;173;162;199;169;170;183;172;184;205;186;187;225;192;193;194;195;196;210;197;198;201;200;209;202;203;208;
STEINER_TREE;1;3;5;24;8;19;10;12;18;22;23;82;26;72;36;167;33;43;66;38;41;86;44;51;46;47;50;53;52;59;57;58;60;88;61;62;110;64;91;81;68;70;95;73;74;118;75;111;78;83;84;98;90;120;94;100;101;109;103;108;116;112;113;117;121;122;124;163;153;125;126;127;128;171;181;130;182;132;133;134;175;135;137;138;139;149;140;142;144;216;145;146;160;147;148;223;191;152;157;189;158;173;162;169;170;183;172;184;205;186;187;225;192;193;194;195;196;210;197;198;201;200;209;202;204;208;
STEINER_NETWORK;1;2;3;4;5;6;7;8;9;10;11;12;13;14;15;16;17;18;19;20;21;22;23;24;25;26;27;28;29;30;31;32;33;34;35;36;37;38;39;40;41;42;43;44;45;46;47;48;49;50;51;52;53;54;55;56;57;58;59;60;61;62;63;64;65;66;67;68;69;70;71;72;73;74;75;76;77;78;79;80;81;82;83;84;85;86;87;88;89;90;91;92;93;94;95;96;97;98;99;100;101;102;103;104;105;106;107;108;109;110;111;112;113;114;115;116;117;118;119;120;121;122;123;124;125;126;127;128;129;130;131;132;133;134;135;136;137;138;139;140;141;142;143;144;145;146;147;148;149;150;151;152;153;154;155;156;157;158;159;160;161;162;163;164;165;166;167;168;169;170;171;172;173;174;175;176;177;178;179;180;181;182;183;184;185;186;187;188;189;190;191;192;193;194;195;196;197;198;199;200;201;202;203;204;205;206;207;208;209;210;211;212;213;214;215;216;217;218;219;220;221;222;223;224;225;226;
