# Supplementary material for: Paternal Genetic Structure of Hainan Aborigines Isolated at the Entrance to East Asia
Source: PLoS One. 2008 May 14;3(5):e2168. doi: 10.1371/journal.pone.0002168 (PMC2374892; doi:10.1371/journal.pone.0002168)
Supplement: Dataset S1 — The original networks of O1a* and O2a*. (0.01 MB ZIP) [file pone.0002168.s002.zip › networkO1a.fdi]

SHOW_NODENAMES;FALSE
NODES_PROPORTIONAL;TRUE
SHOW_ONLY_TORSO;FALSE
SHOW_MEDIANS;TRUE
SHOW_CHARACTERS;FALSE
MIN_CIRC_RADIUS;7
MAX_CIRC_RADIUS;50
MED_RADIUS;3

SPECIAL_FILE_TYPE;FALSE
DIAGRAM_CENTER;468;222
IMAGE_CENTER;552;400
NUMBER_OF_TAXA;265
TAXON_NAME;  HA03;TAXON_NAME_HEIGHT;6;TAXON_NAME_COLOR;0;TAXON_FREQUENCY;1;TAXON_ORIG_FREQUENCY;1;TAXON_REGION;;TAXON_ETHNIC_GROUP;;TAXON_HAPLOGROUP;;TAXON_X;212;TAXON_Y;382;TAXON_COLOR_PIE1;16711808;TAXON_PIE_FREQUENCY1;1;TAXON_STYLE_PIE1;SOLID;TAXON_LINE_WIDTH;1;TAXON_LINE_COLOR;0;TAXON_LINE_STYLE;SOLID;TAXON_ACTIVE;TRUE
TAXON_NAME;  HA04;TAXON_NAME_HEIGHT;6;TAXON_NAME_COLOR;0;TAXON_FREQUENCY;24;TAXON_ORIG_FREQUENCY;24;TAXON_REGION;;TAXON_ETHNIC_GROUP;;TAXON_HAPLOGROUP;;TAXON_X;155;TAXON_Y;197;TAXON_COLOR_PIE1;16711808;TAXON_PIE_FREQUENCY1;24;TAXON_STYLE_PIE1;SOLID;TAXON_COLOR_PIE2;0;TAXON_PIE_FREQUENCY2;0;TAXON_STYLE_PIE2;SOLID;TAXON_LINE_WIDTH;1;TAXON_LINE_COLOR;0;TAXON_LINE_STYLE;SOLID;TAXON_ACTIVE;TRUE
TAXON_NAME;  HA05;TAXON_NAME_HEIGHT;6;TAXON_NAME_COLOR;0;TAXON_FREQUENCY;3;TAXON_ORIG_FREQUENCY;3;TAXON_REGION;;TAXON_ETHNIC_GROUP;;TAXON_HAPLOGROUP;;TAXON_X;114;TAXON_Y;257;TAXON_COLOR_PIE1;16711808;TAXON_PIE_FREQUENCY1;3;TAXON_STYLE_PIE1;SOLID;TAXON_COLOR_PIE2;0;TAXON_PIE_FREQUENCY2;0;TAXON_STYLE_PIE2;SOLID;TAXON_LINE_WIDTH;1;TAXON_LINE_COLOR;0;TAXON_LINE_STYLE;SOLID;TAXON_ACTIVE;TRUE
TAXON_NAME;  HA06;TAXON_NAME_HEIGHT;6;TAXON_NAME_COLOR;0;TAXON_FREQUENCY;1;TAXON_ORIG_FREQUENCY;1;TAXON_REGION;;TAXON_ETHNIC_GROUP;;TAXON_HAPLOGROUP;;TAXON_X;140;TAXON_Y;123;TAXON_COLOR_PIE1;16711808;TAXON_PIE_FREQUENCY1;1;TAXON_STYLE_PIE1;SOLID;TAXON_LINE_WIDTH;1;TAXON_LINE_COLOR;0;TAXON_LINE_STYLE;SOLID;TAXON_ACTIVE;TRUE
TAXON_NAME;  HA08;TAXON_NAME_HEIGHT;6;TAXON_NAME_COLOR;0;TAXON_FREQUENCY;3;TAXON_ORIG_FREQUENCY;3;TAXON_REGION;;TAXON_ETHNIC_GROUP;;TAXON_HAPLOGROUP;;TAXON_X;88;TAXON_Y;221;TAXON_COLOR_PIE1;16711808;TAXON_PIE_FREQUENCY1;3;TAXON_STYLE_PIE1;SOLID;TAXON_COLOR_PIE2;0;TAXON_PIE_FREQUENCY2;0;TAXON_STYLE_PIE2;SOLID;TAXON_LINE_WIDTH;1;TAXON_LINE_COLOR;0;TAXON_LINE_STYLE;SOLID;TAXON_ACTIVE;TRUE
TAXON_NAME;  HA09;TAXON_NAME_HEIGHT;6;TAXON_NAME_COLOR;0;TAXON_FREQUENCY;1;TAXON_ORIG_FREQUENCY;1;TAXON_REGION;;TAXON_ETHNIC_GROUP;;TAXON_HAPLOGROUP;;TAXON_X;76;TAXON_Y;262;TAXON_COLOR_PIE1;16711808;TAXON_PIE_FREQUENCY1;1;TAXON_STYLE_PIE1;SOLID;TAXON_LINE_WIDTH;1;TAXON_LINE_COLOR;0;TAXON_LINE_STYLE;SOLID;TAXON_ACTIVE;TRUE
TAXON_NAME;  HA22;TAXON_NAME_HEIGHT;6;TAXON_NAME_COLOR;0;TAXON_FREQUENCY;1;TAXON_ORIG_FREQUENCY;1;TAXON_REGION;;TAXON_ETHNIC_GROUP;;TAXON_HAPLOGROUP;;TAXON_X;-18;TAXON_Y;33;TAXON_COLOR_PIE1;16711808;TAXON_PIE_FREQUENCY1;1;TAXON_STYLE_PIE1;SOLID;TAXON_LINE_WIDTH;1;TAXON_LINE_COLOR;0;TAXON_LINE_STYLE;SOLID;TAXON_ACTIVE;TRUE
TAXON_NAME;  HA34;TAXON_NAME_HEIGHT;6;TAXON_NAME_COLOR;0;TAXON_FREQUENCY;11;TAXON_ORIG_FREQUENCY;11;TAXON_REGION;;TAXON_ETHNIC_GROUP;;TAXON_HAPLOGROUP;;TAXON_X;27;TAXON_Y;102;TAXON_COLOR_PIE1;16711808;TAXON_PIE_FREQUENCY1;11;TAXON_STYLE_PIE1;SOLID;TAXON_COLOR_PIE2;0;TAXON_PIE_FREQUENCY2;0;TAXON_STYLE_PIE2;SOLID;TAXON_LINE_WIDTH;1;TAXON_LINE_COLOR;0;TAXON_LINE_STYLE;SOLID;TAXON_ACTIVE;TRUE
TAXON_NAME;  HA38;TAXON_NAME_HEIGHT;6;TAXON_NAME_COLOR;0;TAXON_FREQUENCY;3;TAXON_ORIG_FREQUENCY;3;TAXON_REGION;;TAXON_ETHNIC_GROUP;;TAXON_HAPLOGROUP;;TAXON_X;300;TAXON_Y;141;TAXON_COLOR_PIE1;65535;TAXON_PIE_FREQUENCY1;3;TAXON_STYLE_PIE1;SOLID;TAXON_LINE_WIDTH;1;TAXON_LINE_COLOR;0;TAXON_LINE_STYLE;SOLID;TAXON_ACTIVE;FALSE
TAXON_NAME;  HA40;TAXON_NAME_HEIGHT;6;TAXON_NAME_COLOR;0;TAXON_FREQUENCY;1;TAXON_ORIG_FREQUENCY;1;TAXON_REGION;;TAXON_ETHNIC_GROUP;;TAXON_HAPLOGROUP;;TAXON_X;100;TAXON_Y;118;TAXON_COLOR_PIE1;16711808;TAXON_PIE_FREQUENCY1;1;TAXON_STYLE_PIE1;SOLID;TAXON_LINE_WIDTH;1;TAXON_LINE_COLOR;0;TAXON_LINE_STYLE;SOLID;TAXON_ACTIVE;TRUE
TAXON_NAME;  MF01;TAXON_NAME_HEIGHT;6;TAXON_NAME_COLOR;0;TAXON_FREQUENCY;4;TAXON_ORIG_FREQUENCY;4;TAXON_REGION;;TAXON_ETHNIC_GROUP;;TAXON_HAPLOGROUP;;TAXON_X;300;TAXON_Y;141;TAXON_COLOR_PIE1;65535;TAXON_PIE_FREQUENCY1;4;TAXON_STYLE_PIE1;SOLID;TAXON_LINE_WIDTH;1;TAXON_LINE_COLOR;0;TAXON_LINE_STYLE;SOLID;TAXON_ACTIVE;FALSE
TAXON_NAME;  MF03;TAXON_NAME_HEIGHT;6;TAXON_NAME_COLOR;0;TAXON_FREQUENCY;1;TAXON_ORIG_FREQUENCY;1;TAXON_REGION;;TAXON_ETHNIC_GROUP;;TAXON_HAPLOGROUP;;TAXON_X;300;TAXON_Y;141;TAXON_COLOR_PIE1;65535;TAXON_PIE_FREQUENCY1;1;TAXON_STYLE_PIE1;SOLID;TAXON_LINE_WIDTH;1;TAXON_LINE_COLOR;0;TAXON_LINE_STYLE;SOLID;TAXON_ACTIVE;FALSE
TAXON_NAME;  MF04;TAXON_NAME_HEIGHT;6;TAXON_NAME_COLOR;0;TAXON_FREQUENCY;13;TAXON_ORIG_FREQUENCY;13;TAXON_REGION;;TAXON_ETHNIC_GROUP;;TAXON_HAPLOGROUP;;TAXON_X;198;TAXON_Y;131;TAXON_COLOR_PIE1;16711808;TAXON_PIE_FREQUENCY1;13;TAXON_STYLE_PIE1;SOLID;TAXON_COLOR_PIE2;0;TAXON_PIE_FREQUENCY2;0;TAXON_STYLE_PIE2;SOLID;TAXON_LINE_WIDTH;1;TAXON_LINE_COLOR;0;TAXON_LINE_STYLE;SOLID;TAXON_ACTIVE;TRUE
TAXON_NAME;  MF05;TAXON_NAME_HEIGHT;6;TAXON_NAME_COLOR;0;TAXON_FREQUENCY;2;TAXON_ORIG_FREQUENCY;2;TAXON_REGION;;TAXON_ETHNIC_GROUP;;TAXON_HAPLOGROUP;;TAXON_X;114;TAXON_Y;82;TAXON_COLOR_PIE1;16711808;TAXON_PIE_FREQUENCY1;2;TAXON_STYLE_PIE1;SOLID;TAXON_COLOR_PIE2;0;TAXON_PIE_FREQUENCY2;0;TAXON_STYLE_PIE2;SOLID;TAXON_LINE_WIDTH;1;TAXON_LINE_COLOR;0;TAXON_LINE_STYLE;SOLID;TAXON_ACTIVE;TRUE
TAXON_NAME;  MF06;TAXON_NAME_HEIGHT;6;TAXON_NAME_COLOR;0;TAXON_FREQUENCY;2;TAXON_ORIG_FREQUENCY;2;TAXON_REGION;;TAXON_ETHNIC_GROUP;;TAXON_HAPLOGROUP;;TAXON_X;300;TAXON_Y;141;TAXON_COLOR_PIE1;65535;TAXON_PIE_FREQUENCY1;2;TAXON_STYLE_PIE1;SOLID;TAXON_LINE_WIDTH;1;TAXON_LINE_COLOR;0;TAXON_LINE_STYLE;SOLID;TAXON_ACTIVE;FALSE
TAXON_NAME;  MF18;TAXON_NAME_HEIGHT;6;TAXON_NAME_COLOR;0;TAXON_FREQUENCY;3;TAXON_ORIG_FREQUENCY;3;TAXON_REGION;;TAXON_ETHNIC_GROUP;;TAXON_HAPLOGROUP;;TAXON_X;300;TAXON_Y;141;TAXON_COLOR_PIE1;65535;TAXON_PIE_FREQUENCY1;3;TAXON_STYLE_PIE1;SOLID;TAXON_LINE_WIDTH;1;TAXON_LINE_COLOR;0;TAXON_LINE_STYLE;SOLID;TAXON_ACTIVE;FALSE
TAXON_NAME;  MF19;TAXON_NAME_HEIGHT;6;TAXON_NAME_COLOR;0;TAXON_FREQUENCY;7;TAXON_ORIG_FREQUENCY;7;TAXON_REGION;;TAXON_ETHNIC_GROUP;;TAXON_HAPLOGROUP;;TAXON_X;45;TAXON_Y;198;TAXON_COLOR_PIE1;16711808;TAXON_PIE_FREQUENCY1;7;TAXON_STYLE_PIE1;SOLID;TAXON_COLOR_PIE2;0;TAXON_PIE_FREQUENCY2;0;TAXON_STYLE_PIE2;SOLID;TAXON_LINE_WIDTH;1;TAXON_LINE_COLOR;0;TAXON_LINE_STYLE;SOLID;TAXON_ACTIVE;TRUE
TAXON_NAME; GEI01;TAXON_NAME_HEIGHT;6;TAXON_NAME_COLOR;0;TAXON_FREQUENCY;1;TAXON_ORIG_FREQUENCY;1;TAXON_REGION;;TAXON_ETHNIC_GROUP;;TAXON_HAPLOGROUP;;TAXON_X;698;TAXON_Y;189;TAXON_COLOR_PIE1;16711808;TAXON_PIE_FREQUENCY1;1;TAXON_STYLE_PIE1;SOLID;TAXON_LINE_WIDTH;1;TAXON_LINE_COLOR;0;TAXON_LINE_STYLE;SOLID;TAXON_ACTIVE;TRUE
TAXON_NAME; GEI02;TAXON_NAME_HEIGHT;6;TAXON_NAME_COLOR;0;TAXON_FREQUENCY;1;TAXON_ORIG_FREQUENCY;1;TAXON_REGION;;TAXON_ETHNIC_GROUP;;TAXON_HAPLOGROUP;;TAXON_X;300;TAXON_Y;141;TAXON_COLOR_PIE1;65535;TAXON_PIE_FREQUENCY1;1;TAXON_STYLE_PIE1;SOLID;TAXON_LINE_WIDTH;1;TAXON_LINE_COLOR;0;TAXON_LINE_STYLE;SOLID;TAXON_ACTIVE;FALSE
TAXON_NAME; GEI03;TAXON_NAME_HEIGHT;6;TAXON_NAME_COLOR;0;TAXON_FREQUENCY;1;TAXON_ORIG_FREQUENCY;1;TAXON_REGION;;TAXON_ETHNIC_GROUP;;TAXON_HAPLOGROUP;;TAXON_X;300;TAXON_Y;141;TAXON_COLOR_PIE1;65535;TAXON_PIE_FREQUENCY1;1;TAXON_STYLE_PIE1;SOLID;TAXON_LINE_WIDTH;1;TAXON_LINE_COLOR;0;TAXON_LINE_STYLE;SOLID;TAXON_ACTIVE;FALSE
TAXON_NAME; GEI04;TAXON_NAME_HEIGHT;6;TAXON_NAME_COLOR;0;TAXON_FREQUENCY;3;TAXON_ORIG_FREQUENCY;3;TAXON_REGION;;TAXON_ETHNIC_GROUP;;TAXON_HAPLOGROUP;;TAXON_X;559;TAXON_Y;141;TAXON_COLOR_PIE1;16711808;TAXON_PIE_FREQUENCY1;3;TAXON_STYLE_PIE1;SOLID;TAXON_COLOR_PIE2;0;TAXON_PIE_FREQUENCY2;0;TAXON_STYLE_PIE2;SOLID;TAXON_LINE_WIDTH;1;TAXON_LINE_COLOR;0;TAXON_LINE_STYLE;SOLID;TAXON_ACTIVE;TRUE
TAXON_NAME; GEI15;TAXON_NAME_HEIGHT;6;TAXON_NAME_COLOR;0;TAXON_FREQUENCY;1;TAXON_ORIG_FREQUENCY;1;TAXON_REGION;;TAXON_ETHNIC_GROUP;;TAXON_HAPLOGROUP;;TAXON_X;300;TAXON_Y;141;TAXON_COLOR_PIE1;65535;TAXON_PIE_FREQUENCY1;1;TAXON_STYLE_PIE1;SOLID;TAXON_LINE_WIDTH;1;TAXON_LINE_COLOR;0;TAXON_LINE_STYLE;SOLID;TAXON_ACTIVE;FALSE
TAXON_NAME; ZWN03;TAXON_NAME_HEIGHT;6;TAXON_NAME_COLOR;0;TAXON_FREQUENCY;2;TAXON_ORIG_FREQUENCY;2;TAXON_REGION;;TAXON_ETHNIC_GROUP;;TAXON_HAPLOGROUP;;TAXON_X;300;TAXON_Y;141;TAXON_COLOR_PIE1;65535;TAXON_PIE_FREQUENCY1;2;TAXON_STYLE_PIE1;SOLID;TAXON_LINE_WIDTH;1;TAXON_LINE_COLOR;0;TAXON_LINE_STYLE;SOLID;TAXON_ACTIVE;FALSE
TAXON_NAME; ZWN04;TAXON_NAME_HEIGHT;6;TAXON_NAME_COLOR;0;TAXON_FREQUENCY;9;TAXON_ORIG_FREQUENCY;9;TAXON_REGION;;TAXON_ETHNIC_GROUP;;TAXON_HAPLOGROUP;;TAXON_X;24;TAXON_Y;22;TAXON_COLOR_PIE1;16711808;TAXON_PIE_FREQUENCY1;9;TAXON_STYLE_PIE1;SOLID;TAXON_COLOR_PIE2;0;TAXON_PIE_FREQUENCY2;0;TAXON_STYLE_PIE2;SOLID;TAXON_LINE_WIDTH;1;TAXON_LINE_COLOR;0;TAXON_LINE_STYLE;SOLID;TAXON_ACTIVE;TRUE
TAXON_NAME; ZWN06;TAXON_NAME_HEIGHT;6;TAXON_NAME_COLOR;0;TAXON_FREQUENCY;3;TAXON_ORIG_FREQUENCY;3;TAXON_REGION;;TAXON_ETHNIC_GROUP;;TAXON_HAPLOGROUP;;TAXON_X;42;TAXON_Y;-19;TAXON_COLOR_PIE1;16711808;TAXON_PIE_FREQUENCY1;3;TAXON_STYLE_PIE1;SOLID;TAXON_COLOR_PIE2;0;TAXON_PIE_FREQUENCY2;0;TAXON_STYLE_PIE2;SOLID;TAXON_LINE_WIDTH;1;TAXON_LINE_COLOR;0;TAXON_LINE_STYLE;SOLID;TAXON_ACTIVE;TRUE
TAXON_NAME; ZWN07;TAXON_NAME_HEIGHT;6;TAXON_NAME_COLOR;0;TAXON_FREQUENCY;8;TAXON_ORIG_FREQUENCY;8;TAXON_REGION;;TAXON_ETHNIC_GROUP;;TAXON_HAPLOGROUP;;TAXON_X;300;TAXON_Y;141;TAXON_COLOR_PIE1;65535;TAXON_PIE_FREQUENCY1;8;TAXON_STYLE_PIE1;SOLID;TAXON_LINE_WIDTH;1;TAXON_LINE_COLOR;0;TAXON_LINE_STYLE;SOLID;TAXON_ACTIVE;FALSE
TAXON_NAME; ZWN09;TAXON_NAME_HEIGHT;6;TAXON_NAME_COLOR;0;TAXON_FREQUENCY;3;TAXON_ORIG_FREQUENCY;3;TAXON_REGION;;TAXON_ETHNIC_GROUP;;TAXON_HAPLOGROUP;;TAXON_X;300;TAXON_Y;141;TAXON_COLOR_PIE1;65535;TAXON_PIE_FREQUENCY1;3;TAXON_STYLE_PIE1;SOLID;TAXON_LINE_WIDTH;1;TAXON_LINE_COLOR;0;TAXON_LINE_STYLE;SOLID;TAXON_ACTIVE;FALSE
TAXON_NAME; ZWN10;TAXON_NAME_HEIGHT;6;TAXON_NAME_COLOR;0;TAXON_FREQUENCY;1;TAXON_ORIG_FREQUENCY;1;TAXON_REGION;;TAXON_ETHNIC_GROUP;;TAXON_HAPLOGROUP;;TAXON_X;300;TAXON_Y;141;TAXON_COLOR_PIE1;65535;TAXON_PIE_FREQUENCY1;1;TAXON_STYLE_PIE1;SOLID;TAXON_LINE_WIDTH;1;TAXON_LINE_COLOR;0;TAXON_LINE_STYLE;SOLID;TAXON_ACTIVE;FALSE
TAXON_NAME; ZWN11;TAXON_NAME_HEIGHT;6;TAXON_NAME_COLOR;0;TAXON_FREQUENCY;2;TAXON_ORIG_FREQUENCY;2;TAXON_REGION;;TAXON_ETHNIC_GROUP;;TAXON_HAPLOGROUP;;TAXON_X;300;TAXON_Y;141;TAXON_COLOR_PIE1;65535;TAXON_PIE_FREQUENCY1;2;TAXON_STYLE_PIE1;SOLID;TAXON_LINE_WIDTH;1;TAXON_LINE_COLOR;0;TAXON_LINE_STYLE;SOLID;TAXON_ACTIVE;FALSE
TAXON_NAME; ZWN22;TAXON_NAME_HEIGHT;6;TAXON_NAME_COLOR;0;TAXON_FREQUENCY;1;TAXON_ORIG_FREQUENCY;1;TAXON_REGION;;TAXON_ETHNIC_GROUP;;TAXON_HAPLOGROUP;;TAXON_X;300;TAXON_Y;141;TAXON_COLOR_PIE1;65535;TAXON_PIE_FREQUENCY1;1;TAXON_STYLE_PIE1;SOLID;TAXON_LINE_WIDTH;1;TAXON_LINE_COLOR;0;TAXON_LINE_STYLE;SOLID;TAXON_ACTIVE;FALSE
TAXON_NAME; ZWN24;TAXON_NAME_HEIGHT;6;TAXON_NAME_COLOR;0;TAXON_FREQUENCY;1;TAXON_ORIG_FREQUENCY;1;TAXON_REGION;;TAXON_ETHNIC_GROUP;;TAXON_HAPLOGROUP;;TAXON_X;682;TAXON_Y;111;TAXON_COLOR_PIE1;16711808;TAXON_PIE_FREQUENCY1;1;TAXON_STYLE_PIE1;SOLID;TAXON_LINE_WIDTH;1;TAXON_LINE_COLOR;0;TAXON_LINE_STYLE;SOLID;TAXON_ACTIVE;TRUE
TAXON_NAME; ZWN29;TAXON_NAME_HEIGHT;6;TAXON_NAME_COLOR;0;TAXON_FREQUENCY;1;TAXON_ORIG_FREQUENCY;1;TAXON_REGION;;TAXON_ETHNIC_GROUP;;TAXON_HAPLOGROUP;;TAXON_X;-19;TAXON_Y;102;TAXON_COLOR_PIE1;16711808;TAXON_PIE_FREQUENCY1;1;TAXON_STYLE_PIE1;SOLID;TAXON_LINE_WIDTH;1;TAXON_LINE_COLOR;0;TAXON_LINE_STYLE;SOLID;TAXON_ACTIVE;TRUE
TAXON_NAME; ZWN30;TAXON_NAME_HEIGHT;6;TAXON_NAME_COLOR;0;TAXON_FREQUENCY;1;TAXON_ORIG_FREQUENCY;1;TAXON_REGION;;TAXON_ETHNIC_GROUP;;TAXON_HAPLOGROUP;;TAXON_X;38;TAXON_Y;159;TAXON_COLOR_PIE1;16711808;TAXON_PIE_FREQUENCY1;1;TAXON_STYLE_PIE1;SOLID;TAXON_LINE_WIDTH;1;TAXON_LINE_COLOR;0;TAXON_LINE_STYLE;SOLID;TAXON_ACTIVE;TRUE
TAXON_NAME; ZWN31;TAXON_NAME_HEIGHT;6;TAXON_NAME_COLOR;0;TAXON_FREQUENCY;1;TAXON_ORIG_FREQUENCY;1;TAXON_REGION;;TAXON_ETHNIC_GROUP;;TAXON_HAPLOGROUP;;TAXON_X;79;TAXON_Y;93;TAXON_COLOR_PIE1;16711808;TAXON_PIE_FREQUENCY1;1;TAXON_STYLE_PIE1;SOLID;TAXON_LINE_WIDTH;1;TAXON_LINE_COLOR;0;TAXON_LINE_STYLE;SOLID;TAXON_ACTIVE;TRUE
TAXON_NAME;  JM02;TAXON_NAME_HEIGHT;6;TAXON_NAME_COLOR;0;TAXON_FREQUENCY;1;TAXON_ORIG_FREQUENCY;1;TAXON_REGION;;TAXON_ETHNIC_GROUP;;TAXON_HAPLOGROUP;;TAXON_X;300;TAXON_Y;141;TAXON_COLOR_PIE1;65535;TAXON_PIE_FREQUENCY1;1;TAXON_STYLE_PIE1;SOLID;TAXON_LINE_WIDTH;1;TAXON_LINE_COLOR;0;TAXON_LINE_STYLE;SOLID;TAXON_ACTIVE;FALSE
TAXON_NAME;  JM03;TAXON_NAME_HEIGHT;6;TAXON_NAME_COLOR;0;TAXON_FREQUENCY;1;TAXON_ORIG_FREQUENCY;1;TAXON_REGION;;TAXON_ETHNIC_GROUP;;TAXON_HAPLOGROUP;;TAXON_X;300;TAXON_Y;141;TAXON_COLOR_PIE1;65535;TAXON_PIE_FREQUENCY1;1;TAXON_STYLE_PIE1;SOLID;TAXON_LINE_WIDTH;1;TAXON_LINE_COLOR;0;TAXON_LINE_STYLE;SOLID;TAXON_ACTIVE;FALSE
TAXON_NAME;  JM04;TAXON_NAME_HEIGHT;6;TAXON_NAME_COLOR;0;TAXON_FREQUENCY;7;TAXON_ORIG_FREQUENCY;7;TAXON_REGION;;TAXON_ETHNIC_GROUP;;TAXON_HAPLOGROUP;;TAXON_X;300;TAXON_Y;141;TAXON_COLOR_PIE1;65535;TAXON_PIE_FREQUENCY1;7;TAXON_STYLE_PIE1;SOLID;TAXON_LINE_WIDTH;1;TAXON_LINE_COLOR;0;TAXON_LINE_STYLE;SOLID;TAXON_ACTIVE;FALSE
TAXON_NAME;  JM06;TAXON_NAME_HEIGHT;6;TAXON_NAME_COLOR;0;TAXON_FREQUENCY;7;TAXON_ORIG_FREQUENCY;7;TAXON_REGION;;TAXON_ETHNIC_GROUP;;TAXON_HAPLOGROUP;;TAXON_X;300;TAXON_Y;141;TAXON_COLOR_PIE1;65535;TAXON_PIE_FREQUENCY1;7;TAXON_STYLE_PIE1;SOLID;TAXON_LINE_WIDTH;1;TAXON_LINE_COLOR;0;TAXON_LINE_STYLE;SOLID;TAXON_ACTIVE;FALSE
TAXON_NAME;  JM07;TAXON_NAME_HEIGHT;6;TAXON_NAME_COLOR;0;TAXON_FREQUENCY;1;TAXON_ORIG_FREQUENCY;1;TAXON_REGION;;TAXON_ETHNIC_GROUP;;TAXON_HAPLOGROUP;;TAXON_X;300;TAXON_Y;141;TAXON_COLOR_PIE1;65535;TAXON_PIE_FREQUENCY1;1;TAXON_STYLE_PIE1;SOLID;TAXON_LINE_WIDTH;1;TAXON_LINE_COLOR;0;TAXON_LINE_STYLE;SOLID;TAXON_ACTIVE;FALSE
TAXON_NAME;  JM08;TAXON_NAME_HEIGHT;6;TAXON_NAME_COLOR;0;TAXON_FREQUENCY;1;TAXON_ORIG_FREQUENCY;1;TAXON_REGION;;TAXON_ETHNIC_GROUP;;TAXON_HAPLOGROUP;;TAXON_X;300;TAXON_Y;141;TAXON_COLOR_PIE1;65535;TAXON_PIE_FREQUENCY1;1;TAXON_STYLE_PIE1;SOLID;TAXON_LINE_WIDTH;1;TAXON_LINE_COLOR;0;TAXON_LINE_STYLE;SOLID;TAXON_ACTIVE;FALSE
TAXON_NAME;  JM17;TAXON_NAME_HEIGHT;6;TAXON_NAME_COLOR;0;TAXON_FREQUENCY;2;TAXON_ORIG_FREQUENCY;2;TAXON_REGION;;TAXON_ETHNIC_GROUP;;TAXON_HAPLOGROUP;;TAXON_X;50;TAXON_Y;62;TAXON_COLOR_PIE1;16711808;TAXON_PIE_FREQUENCY1;2;TAXON_STYLE_PIE1;SOLID;TAXON_COLOR_PIE2;0;TAXON_PIE_FREQUENCY2;0;TAXON_STYLE_PIE2;SOLID;TAXON_LINE_WIDTH;1;TAXON_LINE_COLOR;0;TAXON_LINE_STYLE;SOLID;TAXON_ACTIVE;TRUE
TAXON_NAME; CUN02;TAXON_NAME_HEIGHT;6;TAXON_NAME_COLOR;0;TAXON_FREQUENCY;32;TAXON_ORIG_FREQUENCY;32;TAXON_REGION;;TAXON_ETHNIC_GROUP;;TAXON_HAPLOGROUP;;TAXON_X;529;TAXON_Y;196;TAXON_COLOR_PIE1;16711808;TAXON_PIE_FREQUENCY1;32;TAXON_STYLE_PIE1;SOLID;TAXON_COLOR_PIE2;0;TAXON_PIE_FREQUENCY2;0;TAXON_STYLE_PIE2;SOLID;TAXON_LINE_WIDTH;1;TAXON_LINE_COLOR;0;TAXON_LINE_STYLE;SOLID;TAXON_ACTIVE;TRUE
TAXON_NAME; CUN03;TAXON_NAME_HEIGHT;6;TAXON_NAME_COLOR;0;TAXON_FREQUENCY;4;TAXON_ORIG_FREQUENCY;4;TAXON_REGION;;TAXON_ETHNIC_GROUP;;TAXON_HAPLOGROUP;;TAXON_X;300;TAXON_Y;141;TAXON_COLOR_PIE1;65535;TAXON_PIE_FREQUENCY1;4;TAXON_STYLE_PIE1;SOLID;TAXON_LINE_WIDTH;1;TAXON_LINE_COLOR;0;TAXON_LINE_STYLE;SOLID;TAXON_ACTIVE;FALSE
TAXON_NAME; CUN04;TAXON_NAME_HEIGHT;6;TAXON_NAME_COLOR;0;TAXON_FREQUENCY;3;TAXON_ORIG_FREQUENCY;3;TAXON_REGION;;TAXON_ETHNIC_GROUP;;TAXON_HAPLOGROUP;;TAXON_X;585;TAXON_Y;187;TAXON_COLOR_PIE1;16711808;TAXON_PIE_FREQUENCY1;3;TAXON_STYLE_PIE1;SOLID;TAXON_COLOR_PIE2;0;TAXON_PIE_FREQUENCY2;0;TAXON_STYLE_PIE2;SOLID;TAXON_LINE_WIDTH;1;TAXON_LINE_COLOR;0;TAXON_LINE_STYLE;SOLID;TAXON_ACTIVE;TRUE
TAXON_NAME; CUN05;TAXON_NAME_HEIGHT;6;TAXON_NAME_COLOR;0;TAXON_FREQUENCY;2;TAXON_ORIG_FREQUENCY;2;TAXON_REGION;;TAXON_ETHNIC_GROUP;;TAXON_HAPLOGROUP;;TAXON_X;300;TAXON_Y;141;TAXON_COLOR_PIE1;65535;TAXON_PIE_FREQUENCY1;2;TAXON_STYLE_PIE1;SOLID;TAXON_LINE_WIDTH;1;TAXON_LINE_COLOR;0;TAXON_LINE_STYLE;SOLID;TAXON_ACTIVE;FALSE
TAXON_NAME; CUN07;TAXON_NAME_HEIGHT;6;TAXON_NAME_COLOR;0;TAXON_FREQUENCY;1;TAXON_ORIG_FREQUENCY;1;TAXON_REGION;;TAXON_ETHNIC_GROUP;;TAXON_HAPLOGROUP;;TAXON_X;70;TAXON_Y;166;TAXON_COLOR_PIE1;16711808;TAXON_PIE_FREQUENCY1;1;TAXON_STYLE_PIE1;SOLID;TAXON_LINE_WIDTH;1;TAXON_LINE_COLOR;0;TAXON_LINE_STYLE;SOLID;TAXON_ACTIVE;TRUE
TAXON_NAME; CUN08;TAXON_NAME_HEIGHT;6;TAXON_NAME_COLOR;0;TAXON_FREQUENCY;4;TAXON_ORIG_FREQUENCY;4;TAXON_REGION;;TAXON_ETHNIC_GROUP;;TAXON_HAPLOGROUP;;TAXON_X;300;TAXON_Y;141;TAXON_COLOR_PIE1;65535;TAXON_PIE_FREQUENCY1;4;TAXON_STYLE_PIE1;SOLID;TAXON_LINE_WIDTH;1;TAXON_LINE_COLOR;0;TAXON_LINE_STYLE;SOLID;TAXON_ACTIVE;FALSE
TAXON_NAME; CUN09;TAXON_NAME_HEIGHT;6;TAXON_NAME_COLOR;0;TAXON_FREQUENCY;2;TAXON_ORIG_FREQUENCY;2;TAXON_REGION;;TAXON_ETHNIC_GROUP;;TAXON_HAPLOGROUP;;TAXON_X;93;TAXON_Y;48;TAXON_COLOR_PIE1;16711808;TAXON_PIE_FREQUENCY1;2;TAXON_STYLE_PIE1;SOLID;TAXON_COLOR_PIE2;0;TAXON_PIE_FREQUENCY2;0;TAXON_STYLE_PIE2;SOLID;TAXON_LINE_WIDTH;1;TAXON_LINE_COLOR;0;TAXON_LINE_STYLE;SOLID;TAXON_ACTIVE;TRUE
TAXON_NAME; CUN11;TAXON_NAME_HEIGHT;6;TAXON_NAME_COLOR;0;TAXON_FREQUENCY;3;TAXON_ORIG_FREQUENCY;3;TAXON_REGION;;TAXON_ETHNIC_GROUP;;TAXON_HAPLOGROUP;;TAXON_X;36;TAXON_Y;237;TAXON_COLOR_PIE1;16711808;TAXON_PIE_FREQUENCY1;3;TAXON_STYLE_PIE1;SOLID;TAXON_COLOR_PIE2;0;TAXON_PIE_FREQUENCY2;0;TAXON_STYLE_PIE2;SOLID;TAXON_LINE_WIDTH;1;TAXON_LINE_COLOR;0;TAXON_LINE_STYLE;SOLID;TAXON_ACTIVE;TRUE
TAXON_NAME; CUN13;TAXON_NAME_HEIGHT;6;TAXON_NAME_COLOR;0;TAXON_FREQUENCY;1;TAXON_ORIG_FREQUENCY;1;TAXON_REGION;;TAXON_ETHNIC_GROUP;;TAXON_HAPLOGROUP;;TAXON_X;300;TAXON_Y;141;TAXON_COLOR_PIE1;65535;TAXON_PIE_FREQUENCY1;1;TAXON_STYLE_PIE1;SOLID;TAXON_LINE_WIDTH;1;TAXON_LINE_COLOR;0;TAXON_LINE_STYLE;SOLID;TAXON_ACTIVE;FALSE
TAXON_NAME;  HL02;TAXON_NAME_HEIGHT;6;TAXON_NAME_COLOR;0;TAXON_FREQUENCY;1;TAXON_ORIG_FREQUENCY;1;TAXON_REGION;;TAXON_ETHNIC_GROUP;;TAXON_HAPLOGROUP;;TAXON_X;425;TAXON_Y;-86;TAXON_COLOR_PIE1;16711808;TAXON_PIE_FREQUENCY1;1;TAXON_STYLE_PIE1;SOLID;TAXON_LINE_WIDTH;1;TAXON_LINE_COLOR;0;TAXON_LINE_STYLE;SOLID;TAXON_ACTIVE;TRUE
TAXON_NAME;  HL10;TAXON_NAME_HEIGHT;6;TAXON_NAME_COLOR;0;TAXON_FREQUENCY;1;TAXON_ORIG_FREQUENCY;1;TAXON_REGION;;TAXON_ETHNIC_GROUP;;TAXON_HAPLOGROUP;;TAXON_X;407;TAXON_Y;1;TAXON_COLOR_PIE1;16711808;TAXON_PIE_FREQUENCY1;1;TAXON_STYLE_PIE1;SOLID;TAXON_LINE_WIDTH;1;TAXON_LINE_COLOR;0;TAXON_LINE_STYLE;SOLID;TAXON_ACTIVE;TRUE
TAXON_NAME;  HL13;TAXON_NAME_HEIGHT;6;TAXON_NAME_COLOR;0;TAXON_FREQUENCY;1;TAXON_ORIG_FREQUENCY;1;TAXON_REGION;;TAXON_ETHNIC_GROUP;;TAXON_HAPLOGROUP;;TAXON_X;171;TAXON_Y;287;TAXON_COLOR_PIE1;16711808;TAXON_PIE_FREQUENCY1;1;TAXON_STYLE_PIE1;SOLID;TAXON_LINE_WIDTH;1;TAXON_LINE_COLOR;0;TAXON_LINE_STYLE;SOLID;TAXON_ACTIVE;TRUE
TAXON_NAME;  HL14;TAXON_NAME_HEIGHT;6;TAXON_NAME_COLOR;0;TAXON_FREQUENCY;1;TAXON_ORIG_FREQUENCY;1;TAXON_REGION;;TAXON_ETHNIC_GROUP;;TAXON_HAPLOGROUP;;TAXON_X;691;TAXON_Y;18;TAXON_COLOR_PIE1;16711808;TAXON_PIE_FREQUENCY1;1;TAXON_STYLE_PIE1;SOLID;TAXON_LINE_WIDTH;1;TAXON_LINE_COLOR;0;TAXON_LINE_STYLE;SOLID;TAXON_ACTIVE;TRUE
TAXON_NAME;  HL43;TAXON_NAME_HEIGHT;6;TAXON_NAME_COLOR;0;TAXON_FREQUENCY;1;TAXON_ORIG_FREQUENCY;1;TAXON_REGION;;TAXON_ETHNIC_GROUP;;TAXON_HAPLOGROUP;;TAXON_X;303;TAXON_Y;352;TAXON_COLOR_PIE1;16711808;TAXON_PIE_FREQUENCY1;1;TAXON_STYLE_PIE1;SOLID;TAXON_LINE_WIDTH;1;TAXON_LINE_COLOR;0;TAXON_LINE_STYLE;SOLID;TAXON_ACTIVE;TRUE
TAXON_NAME;  HL46;TAXON_NAME_HEIGHT;6;TAXON_NAME_COLOR;0;TAXON_FREQUENCY;1;TAXON_ORIG_FREQUENCY;1;TAXON_REGION;;TAXON_ETHNIC_GROUP;;TAXON_HAPLOGROUP;;TAXON_X;644;TAXON_Y;397;TAXON_COLOR_PIE1;16711808;TAXON_PIE_FREQUENCY1;1;TAXON_STYLE_PIE1;SOLID;TAXON_LINE_WIDTH;1;TAXON_LINE_COLOR;0;TAXON_LINE_STYLE;SOLID;TAXON_ACTIVE;TRUE
TAXON_NAME;  HL47;TAXON_NAME_HEIGHT;6;TAXON_NAME_COLOR;0;TAXON_FREQUENCY;1;TAXON_ORIG_FREQUENCY;1;TAXON_REGION;;TAXON_ETHNIC_GROUP;;TAXON_HAPLOGROUP;;TAXON_X;741;TAXON_Y;-23;TAXON_COLOR_PIE1;16711808;TAXON_PIE_FREQUENCY1;1;TAXON_STYLE_PIE1;SOLID;TAXON_LINE_WIDTH;1;TAXON_LINE_COLOR;0;TAXON_LINE_STYLE;SOLID;TAXON_ACTIVE;TRUE
TAXON_NAME;  HL48;TAXON_NAME_HEIGHT;6;TAXON_NAME_COLOR;0;TAXON_FREQUENCY;1;TAXON_ORIG_FREQUENCY;1;TAXON_REGION;;TAXON_ETHNIC_GROUP;;TAXON_HAPLOGROUP;;TAXON_X;49;TAXON_Y;341;TAXON_COLOR_PIE1;16711808;TAXON_PIE_FREQUENCY1;1;TAXON_STYLE_PIE1;SOLID;TAXON_LINE_WIDTH;1;TAXON_LINE_COLOR;0;TAXON_LINE_STYLE;SOLID;TAXON_ACTIVE;TRUE
TAXON_NAME;  HL49;TAXON_NAME_HEIGHT;6;TAXON_NAME_COLOR;0;TAXON_FREQUENCY;2;TAXON_ORIG_FREQUENCY;2;TAXON_REGION;;TAXON_ETHNIC_GROUP;;TAXON_HAPLOGROUP;;TAXON_X;526;TAXON_Y;259;TAXON_COLOR_PIE1;16711808;TAXON_PIE_FREQUENCY1;1;TAXON_STYLE_PIE1;SOLID;TAXON_COLOR_PIE2;16777088;TAXON_PIE_FREQUENCY2;1;TAXON_STYLE_PIE2;SOLID;TAXON_LINE_WIDTH;1;TAXON_LINE_COLOR;0;TAXON_LINE_STYLE;SOLID;TAXON_ACTIVE;TRUE
TAXON_NAME;  HL54;TAXON_NAME_HEIGHT;6;TAXON_NAME_COLOR;0;TAXON_FREQUENCY;1;TAXON_ORIG_FREQUENCY;1;TAXON_REGION;;TAXON_ETHNIC_GROUP;;TAXON_HAPLOGROUP;;TAXON_X;415;TAXON_Y;124;TAXON_COLOR_PIE1;16711808;TAXON_PIE_FREQUENCY1;1;TAXON_STYLE_PIE1;SOLID;TAXON_LINE_WIDTH;1;TAXON_LINE_COLOR;0;TAXON_LINE_STYLE;SOLID;TAXON_ACTIVE;TRUE
TAXON_NAME;  HL61;TAXON_NAME_HEIGHT;6;TAXON_NAME_COLOR;0;TAXON_FREQUENCY;1;TAXON_ORIG_FREQUENCY;1;TAXON_REGION;;TAXON_ETHNIC_GROUP;;TAXON_HAPLOGROUP;;TAXON_X;140;TAXON_Y;370;TAXON_COLOR_PIE1;16711808;TAXON_PIE_FREQUENCY1;1;TAXON_STYLE_PIE1;SOLID;TAXON_LINE_WIDTH;1;TAXON_LINE_COLOR;0;TAXON_LINE_STYLE;SOLID;TAXON_ACTIVE;TRUE
TAXON_NAME;  HL06;TAXON_NAME_HEIGHT;6;TAXON_NAME_COLOR;0;TAXON_FREQUENCY;1;TAXON_ORIG_FREQUENCY;1;TAXON_REGION;;TAXON_ETHNIC_GROUP;;TAXON_HAPLOGROUP;;TAXON_X;308;TAXON_Y;-43;TAXON_COLOR_PIE1;16711808;TAXON_PIE_FREQUENCY1;1;TAXON_STYLE_PIE1;SOLID;TAXON_LINE_WIDTH;1;TAXON_LINE_COLOR;0;TAXON_LINE_STYLE;SOLID;TAXON_ACTIVE;TRUE
TAXON_NAME;  HL07;TAXON_NAME_HEIGHT;6;TAXON_NAME_COLOR;0;TAXON_FREQUENCY;1;TAXON_ORIG_FREQUENCY;1;TAXON_REGION;;TAXON_ETHNIC_GROUP;;TAXON_HAPLOGROUP;;TAXON_X;244;TAXON_Y;406;TAXON_COLOR_PIE1;16711808;TAXON_PIE_FREQUENCY1;1;TAXON_STYLE_PIE1;SOLID;TAXON_LINE_WIDTH;1;TAXON_LINE_COLOR;0;TAXON_LINE_STYLE;SOLID;TAXON_ACTIVE;TRUE
TAXON_NAME;  HL17;TAXON_NAME_HEIGHT;6;TAXON_NAME_COLOR;0;TAXON_FREQUENCY;1;TAXON_ORIG_FREQUENCY;1;TAXON_REGION;;TAXON_ETHNIC_GROUP;;TAXON_HAPLOGROUP;;TAXON_X;274;TAXON_Y;327;TAXON_COLOR_PIE1;16711808;TAXON_PIE_FREQUENCY1;1;TAXON_STYLE_PIE1;SOLID;TAXON_LINE_WIDTH;1;TAXON_LINE_COLOR;0;TAXON_LINE_STYLE;SOLID;TAXON_ACTIVE;TRUE
TAXON_NAME;  HL18;TAXON_NAME_HEIGHT;6;TAXON_NAME_COLOR;0;TAXON_FREQUENCY;1;TAXON_ORIG_FREQUENCY;1;TAXON_REGION;;TAXON_ETHNIC_GROUP;;TAXON_HAPLOGROUP;;TAXON_X;230;TAXON_Y;449;TAXON_COLOR_PIE1;16711808;TAXON_PIE_FREQUENCY1;1;TAXON_STYLE_PIE1;SOLID;TAXON_LINE_WIDTH;1;TAXON_LINE_COLOR;0;TAXON_LINE_STYLE;SOLID;TAXON_ACTIVE;TRUE
TAXON_NAME;  HL19;TAXON_NAME_HEIGHT;6;TAXON_NAME_COLOR;0;TAXON_FREQUENCY;1;TAXON_ORIG_FREQUENCY;1;TAXON_REGION;;TAXON_ETHNIC_GROUP;;TAXON_HAPLOGROUP;;TAXON_X;254;TAXON_Y;48;TAXON_COLOR_PIE1;16711808;TAXON_PIE_FREQUENCY1;1;TAXON_STYLE_PIE1;SOLID;TAXON_LINE_WIDTH;1;TAXON_LINE_COLOR;0;TAXON_LINE_STYLE;SOLID;TAXON_ACTIVE;TRUE
TAXON_NAME;  HL23;TAXON_NAME_HEIGHT;6;TAXON_NAME_COLOR;0;TAXON_FREQUENCY;1;TAXON_ORIG_FREQUENCY;1;TAXON_REGION;;TAXON_ETHNIC_GROUP;;TAXON_HAPLOGROUP;;TAXON_X;746;TAXON_Y;74;TAXON_COLOR_PIE1;16711808;TAXON_PIE_FREQUENCY1;1;TAXON_STYLE_PIE1;SOLID;TAXON_LINE_WIDTH;1;TAXON_LINE_COLOR;0;TAXON_LINE_STYLE;SOLID;TAXON_ACTIVE;TRUE
TAXON_NAME;  HL24;TAXON_NAME_HEIGHT;6;TAXON_NAME_COLOR;0;TAXON_FREQUENCY;1;TAXON_ORIG_FREQUENCY;1;TAXON_REGION;;TAXON_ETHNIC_GROUP;;TAXON_HAPLOGROUP;;TAXON_X;698;TAXON_Y;225;TAXON_COLOR_PIE1;16711808;TAXON_PIE_FREQUENCY1;1;TAXON_STYLE_PIE1;SOLID;TAXON_LINE_WIDTH;1;TAXON_LINE_COLOR;0;TAXON_LINE_STYLE;SOLID;TAXON_ACTIVE;TRUE
TAXON_NAME;  HL26;TAXON_NAME_HEIGHT;6;TAXON_NAME_COLOR;0;TAXON_FREQUENCY;2;TAXON_ORIG_FREQUENCY;2;TAXON_REGION;;TAXON_ETHNIC_GROUP;;TAXON_HAPLOGROUP;;TAXON_X;262;TAXON_Y;161;TAXON_COLOR_PIE1;16711808;TAXON_PIE_FREQUENCY1;1;TAXON_STYLE_PIE1;SOLID;TAXON_COLOR_PIE2;8388863;TAXON_PIE_FREQUENCY2;1;TAXON_STYLE_PIE2;SOLID;TAXON_LINE_WIDTH;1;TAXON_LINE_COLOR;0;TAXON_LINE_STYLE;SOLID;TAXON_ACTIVE;TRUE
TAXON_NAME;  HL31;TAXON_NAME_HEIGHT;6;TAXON_NAME_COLOR;0;TAXON_FREQUENCY;1;TAXON_ORIG_FREQUENCY;1;TAXON_REGION;;TAXON_ETHNIC_GROUP;;TAXON_HAPLOGROUP;;TAXON_X;103;TAXON_Y;19;TAXON_COLOR_PIE1;16711808;TAXON_PIE_FREQUENCY1;1;TAXON_STYLE_PIE1;SOLID;TAXON_LINE_WIDTH;1;TAXON_LINE_COLOR;0;TAXON_LINE_STYLE;SOLID;TAXON_ACTIVE;TRUE
TAXON_NAME;  HL34;TAXON_NAME_HEIGHT;6;TAXON_NAME_COLOR;0;TAXON_FREQUENCY;1;TAXON_ORIG_FREQUENCY;1;TAXON_REGION;;TAXON_ETHNIC_GROUP;;TAXON_HAPLOGROUP;;TAXON_X;181;TAXON_Y;316;TAXON_COLOR_PIE1;16711808;TAXON_PIE_FREQUENCY1;1;TAXON_STYLE_PIE1;SOLID;TAXON_LINE_WIDTH;1;TAXON_LINE_COLOR;0;TAXON_LINE_STYLE;SOLID;TAXON_ACTIVE;TRUE
TAXON_NAME;  HL35;TAXON_NAME_HEIGHT;6;TAXON_NAME_COLOR;0;TAXON_FREQUENCY;1;TAXON_ORIG_FREQUENCY;1;TAXON_REGION;;TAXON_ETHNIC_GROUP;;TAXON_HAPLOGROUP;;TAXON_X;224;TAXON_Y;278;TAXON_COLOR_PIE1;16711808;TAXON_PIE_FREQUENCY1;1;TAXON_STYLE_PIE1;SOLID;TAXON_LINE_WIDTH;1;TAXON_LINE_COLOR;0;TAXON_LINE_STYLE;SOLID;TAXON_ACTIVE;TRUE
TAXON_NAME;  HL36;TAXON_NAME_HEIGHT;6;TAXON_NAME_COLOR;0;TAXON_FREQUENCY;1;TAXON_ORIG_FREQUENCY;1;TAXON_REGION;;TAXON_ETHNIC_GROUP;;TAXON_HAPLOGROUP;;TAXON_X;627;TAXON_Y;103;TAXON_COLOR_PIE1;16711808;TAXON_PIE_FREQUENCY1;1;TAXON_STYLE_PIE1;SOLID;TAXON_LINE_WIDTH;1;TAXON_LINE_COLOR;0;TAXON_LINE_STYLE;SOLID;TAXON_ACTIVE;TRUE
TAXON_NAME;  HL37;TAXON_NAME_HEIGHT;6;TAXON_NAME_COLOR;0;TAXON_FREQUENCY;1;TAXON_ORIG_FREQUENCY;1;TAXON_REGION;;TAXON_ETHNIC_GROUP;;TAXON_HAPLOGROUP;;TAXON_X;223;TAXON_Y;164;TAXON_COLOR_PIE1;16711808;TAXON_PIE_FREQUENCY1;1;TAXON_STYLE_PIE1;SOLID;TAXON_LINE_WIDTH;1;TAXON_LINE_COLOR;0;TAXON_LINE_STYLE;SOLID;TAXON_ACTIVE;TRUE
TAXON_NAME;  HL38;TAXON_NAME_HEIGHT;6;TAXON_NAME_COLOR;0;TAXON_FREQUENCY;3;TAXON_ORIG_FREQUENCY;3;TAXON_REGION;;TAXON_ETHNIC_GROUP;;TAXON_HAPLOGROUP;;TAXON_X;502;TAXON_Y;292;TAXON_COLOR_PIE1;8388863;TAXON_PIE_FREQUENCY1;2;TAXON_STYLE_PIE1;SOLID;TAXON_COLOR_PIE2;16711808;TAXON_PIE_FREQUENCY2;1;TAXON_STYLE_PIE2;SOLID;TAXON_LINE_WIDTH;1;TAXON_LINE_COLOR;0;TAXON_LINE_STYLE;SOLID;TAXON_ACTIVE;TRUE
TAXON_NAME;  AM01;TAXON_NAME_HEIGHT;6;TAXON_NAME_COLOR;0;TAXON_FREQUENCY;1;TAXON_ORIG_FREQUENCY;1;TAXON_REGION;;TAXON_ETHNIC_GROUP;;TAXON_HAPLOGROUP;;TAXON_X;651;TAXON_Y;161;TAXON_COLOR_PIE1;8388863;TAXON_PIE_FREQUENCY1;1;TAXON_STYLE_PIE1;SOLID;TAXON_LINE_WIDTH;1;TAXON_LINE_COLOR;0;TAXON_LINE_STYLE;SOLID;TAXON_ACTIVE;TRUE
TAXON_NAME;  AM05;TAXON_NAME_HEIGHT;6;TAXON_NAME_COLOR;0;TAXON_FREQUENCY;5;TAXON_ORIG_FREQUENCY;5;TAXON_REGION;;TAXON_ETHNIC_GROUP;;TAXON_HAPLOGROUP;;TAXON_X;346;TAXON_Y;196;TAXON_COLOR_PIE1;8388863;TAXON_PIE_FREQUENCY1;5;TAXON_STYLE_PIE1;SOLID;TAXON_COLOR_PIE2;0;TAXON_PIE_FREQUENCY2;0;TAXON_STYLE_PIE2;SOLID;TAXON_LINE_WIDTH;1;TAXON_LINE_COLOR;0;TAXON_LINE_STYLE;SOLID;TAXON_ACTIVE;TRUE
TAXON_NAME;  AM06;TAXON_NAME_HEIGHT;6;TAXON_NAME_COLOR;0;TAXON_FREQUENCY;1;TAXON_ORIG_FREQUENCY;1;TAXON_REGION;;TAXON_ETHNIC_GROUP;;TAXON_HAPLOGROUP;;TAXON_X;235;TAXON_Y;370;TAXON_COLOR_PIE1;8388863;TAXON_PIE_FREQUENCY1;1;TAXON_STYLE_PIE1;SOLID;TAXON_LINE_WIDTH;1;TAXON_LINE_COLOR;0;TAXON_LINE_STYLE;SOLID;TAXON_ACTIVE;TRUE
TAXON_NAME;  AM07;TAXON_NAME_HEIGHT;6;TAXON_NAME_COLOR;0;TAXON_FREQUENCY;1;TAXON_ORIG_FREQUENCY;1;TAXON_REGION;;TAXON_ETHNIC_GROUP;;TAXON_HAPLOGROUP;;TAXON_X;142;TAXON_Y;326;TAXON_COLOR_PIE1;8388863;TAXON_PIE_FREQUENCY1;1;TAXON_STYLE_PIE1;SOLID;TAXON_LINE_WIDTH;1;TAXON_LINE_COLOR;0;TAXON_LINE_STYLE;SOLID;TAXON_ACTIVE;TRUE
TAXON_NAME;  AM08;TAXON_NAME_HEIGHT;6;TAXON_NAME_COLOR;0;TAXON_FREQUENCY;15;TAXON_ORIG_FREQUENCY;15;TAXON_REGION;;TAXON_ETHNIC_GROUP;;TAXON_HAPLOGROUP;;TAXON_X;470;TAXON_Y;252;TAXON_COLOR_PIE1;8388863;TAXON_PIE_FREQUENCY1;15;TAXON_STYLE_PIE1;SOLID;TAXON_COLOR_PIE2;0;TAXON_PIE_FREQUENCY2;0;TAXON_STYLE_PIE2;SOLID;TAXON_LINE_WIDTH;1;TAXON_LINE_COLOR;0;TAXON_LINE_STYLE;SOLID;TAXON_ACTIVE;TRUE
TAXON_NAME;AMIS01;TAXON_NAME_HEIGHT;6;TAXON_NAME_COLOR;0;TAXON_FREQUENCY;7;TAXON_ORIG_FREQUENCY;7;TAXON_REGION;;TAXON_ETHNIC_GROUP;;TAXON_HAPLOGROUP;;TAXON_X;613;TAXON_Y;74;TAXON_COLOR_PIE1;8388863;TAXON_PIE_FREQUENCY1;7;TAXON_STYLE_PIE1;SOLID;TAXON_COLOR_PIE2;0;TAXON_PIE_FREQUENCY2;0;TAXON_STYLE_PIE2;SOLID;TAXON_LINE_WIDTH;1;TAXON_LINE_COLOR;0;TAXON_LINE_STYLE;SOLID;TAXON_ACTIVE;TRUE
TAXON_NAME;AMIS02;TAXON_NAME_HEIGHT;6;TAXON_NAME_COLOR;0;TAXON_FREQUENCY;2;TAXON_ORIG_FREQUENCY;2;TAXON_REGION;;TAXON_ETHNIC_GROUP;;TAXON_HAPLOGROUP;;TAXON_X;652;TAXON_Y;21;TAXON_COLOR_PIE1;8388863;TAXON_PIE_FREQUENCY1;2;TAXON_STYLE_PIE1;SOLID;TAXON_COLOR_PIE2;0;TAXON_PIE_FREQUENCY2;0;TAXON_STYLE_PIE2;SOLID;TAXON_LINE_WIDTH;1;TAXON_LINE_COLOR;0;TAXON_LINE_STYLE;SOLID;TAXON_ACTIVE;TRUE
TAXON_NAME;AMIS03;TAXON_NAME_HEIGHT;6;TAXON_NAME_COLOR;0;TAXON_FREQUENCY;14;TAXON_ORIG_FREQUENCY;14;TAXON_REGION;;TAXON_ETHNIC_GROUP;;TAXON_HAPLOGROUP;;TAXON_X;463;TAXON_Y;65;TAXON_COLOR_PIE1;8388863;TAXON_PIE_FREQUENCY1;14;TAXON_STYLE_PIE1;SOLID;TAXON_COLOR_PIE2;0;TAXON_PIE_FREQUENCY2;0;TAXON_STYLE_PIE2;SOLID;TAXON_LINE_WIDTH;1;TAXON_LINE_COLOR;0;TAXON_LINE_STYLE;SOLID;TAXON_ACTIVE;TRUE
TAXON_NAME;AMIS04;TAXON_NAME_HEIGHT;6;TAXON_NAME_COLOR;0;TAXON_FREQUENCY;2;TAXON_ORIG_FREQUENCY;2;TAXON_REGION;;TAXON_ETHNIC_GROUP;;TAXON_HAPLOGROUP;;TAXON_X;456;TAXON_Y;-42;TAXON_COLOR_PIE1;8388863;TAXON_PIE_FREQUENCY1;2;TAXON_STYLE_PIE1;SOLID;TAXON_COLOR_PIE2;0;TAXON_PIE_FREQUENCY2;0;TAXON_STYLE_PIE2;SOLID;TAXON_LINE_WIDTH;1;TAXON_LINE_COLOR;0;TAXON_LINE_STYLE;SOLID;TAXON_ACTIVE;TRUE
TAXON_NAME;AMIS05;TAXON_NAME_HEIGHT;6;TAXON_NAME_COLOR;0;TAXON_FREQUENCY;1;TAXON_ORIG_FREQUENCY;1;TAXON_REGION;;TAXON_ETHNIC_GROUP;;TAXON_HAPLOGROUP;;TAXON_X;300;TAXON_Y;141;TAXON_COLOR_PIE1;65535;TAXON_PIE_FREQUENCY1;1;TAXON_STYLE_PIE1;SOLID;TAXON_LINE_WIDTH;1;TAXON_LINE_COLOR;0;TAXON_LINE_STYLE;SOLID;TAXON_ACTIVE;FALSE
TAXON_NAME;AMIS06;TAXON_NAME_HEIGHT;6;TAXON_NAME_COLOR;0;TAXON_FREQUENCY;1;TAXON_ORIG_FREQUENCY;1;TAXON_REGION;;TAXON_ETHNIC_GROUP;;TAXON_HAPLOGROUP;;TAXON_X;427;TAXON_Y;15;TAXON_COLOR_PIE1;8388863;TAXON_PIE_FREQUENCY1;1;TAXON_STYLE_PIE1;SOLID;TAXON_LINE_WIDTH;1;TAXON_LINE_COLOR;0;TAXON_LINE_STYLE;SOLID;TAXON_ACTIVE;TRUE
TAXON_NAME;AMIS07;TAXON_NAME_HEIGHT;6;TAXON_NAME_COLOR;0;TAXON_FREQUENCY;1;TAXON_ORIG_FREQUENCY;1;TAXON_REGION;;TAXON_ETHNIC_GROUP;;TAXON_HAPLOGROUP;;TAXON_X;216;TAXON_Y;306;TAXON_COLOR_PIE1;8388863;TAXON_PIE_FREQUENCY1;1;TAXON_STYLE_PIE1;SOLID;TAXON_LINE_WIDTH;1;TAXON_LINE_COLOR;0;TAXON_LINE_STYLE;SOLID;TAXON_ACTIVE;TRUE
TAXON_NAME;AMIS08;TAXON_NAME_HEIGHT;6;TAXON_NAME_COLOR;0;TAXON_FREQUENCY;3;TAXON_ORIG_FREQUENCY;3;TAXON_REGION;;TAXON_ETHNIC_GROUP;;TAXON_HAPLOGROUP;;TAXON_X;358;TAXON_Y;46;TAXON_COLOR_PIE1;8388863;TAXON_PIE_FREQUENCY1;3;TAXON_STYLE_PIE1;SOLID;TAXON_COLOR_PIE2;0;TAXON_PIE_FREQUENCY2;0;TAXON_STYLE_PIE2;SOLID;TAXON_LINE_WIDTH;1;TAXON_LINE_COLOR;0;TAXON_LINE_STYLE;SOLID;TAXON_ACTIVE;TRUE
TAXON_NAME;AMIS09;TAXON_NAME_HEIGHT;6;TAXON_NAME_COLOR;0;TAXON_FREQUENCY;1;TAXON_ORIG_FREQUENCY;1;TAXON_REGION;;TAXON_ETHNIC_GROUP;;TAXON_HAPLOGROUP;;TAXON_X;300;TAXON_Y;141;TAXON_COLOR_PIE1;65535;TAXON_PIE_FREQUENCY1;1;TAXON_STYLE_PIE1;SOLID;TAXON_LINE_WIDTH;1;TAXON_LINE_COLOR;0;TAXON_LINE_STYLE;SOLID;TAXON_ACTIVE;FALSE
TAXON_NAME;AMIS10;TAXON_NAME_HEIGHT;6;TAXON_NAME_COLOR;0;TAXON_FREQUENCY;1;TAXON_ORIG_FREQUENCY;1;TAXON_REGION;;TAXON_ETHNIC_GROUP;;TAXON_HAPLOGROUP;;TAXON_X;300;TAXON_Y;141;TAXON_COLOR_PIE1;65535;TAXON_PIE_FREQUENCY1;1;TAXON_STYLE_PIE1;SOLID;TAXON_LINE_WIDTH;1;TAXON_LINE_COLOR;0;TAXON_LINE_STYLE;SOLID;TAXON_ACTIVE;FALSE
TAXON_NAME;AMIS11;TAXON_NAME_HEIGHT;6;TAXON_NAME_COLOR;0;TAXON_FREQUENCY;1;TAXON_ORIG_FREQUENCY;1;TAXON_REGION;;TAXON_ETHNIC_GROUP;;TAXON_HAPLOGROUP;;TAXON_X;554;TAXON_Y;63;TAXON_COLOR_PIE1;8388863;TAXON_PIE_FREQUENCY1;1;TAXON_STYLE_PIE1;SOLID;TAXON_LINE_WIDTH;1;TAXON_LINE_COLOR;0;TAXON_LINE_STYLE;SOLID;TAXON_ACTIVE;TRUE
TAXON_NAME;AMIS12;TAXON_NAME_HEIGHT;6;TAXON_NAME_COLOR;0;TAXON_FREQUENCY;1;TAXON_ORIG_FREQUENCY;1;TAXON_REGION;;TAXON_ETHNIC_GROUP;;TAXON_HAPLOGROUP;;TAXON_X;590;TAXON_Y;397;TAXON_COLOR_PIE1;8388863;TAXON_PIE_FREQUENCY1;1;TAXON_STYLE_PIE1;SOLID;TAXON_LINE_WIDTH;1;TAXON_LINE_COLOR;0;TAXON_LINE_STYLE;SOLID;TAXON_ACTIVE;TRUE
TAXON_NAME;AMIS13;TAXON_NAME_HEIGHT;6;TAXON_NAME_COLOR;0;TAXON_FREQUENCY;1;TAXON_ORIG_FREQUENCY;1;TAXON_REGION;;TAXON_ETHNIC_GROUP;;TAXON_HAPLOGROUP;;TAXON_X;372;TAXON_Y;8;TAXON_COLOR_PIE1;8388863;TAXON_PIE_FREQUENCY1;1;TAXON_STYLE_PIE1;SOLID;TAXON_LINE_WIDTH;1;TAXON_LINE_COLOR;0;TAXON_LINE_STYLE;SOLID;TAXON_ACTIVE;TRUE
TAXON_NAME;AMIS14;TAXON_NAME_HEIGHT;6;TAXON_NAME_COLOR;0;TAXON_FREQUENCY;1;TAXON_ORIG_FREQUENCY;1;TAXON_REGION;;TAXON_ETHNIC_GROUP;;TAXON_HAPLOGROUP;;TAXON_X;300;TAXON_Y;141;TAXON_COLOR_PIE1;65535;TAXON_PIE_FREQUENCY1;1;TAXON_STYLE_PIE1;SOLID;TAXON_LINE_WIDTH;1;TAXON_LINE_COLOR;0;TAXON_LINE_STYLE;SOLID;TAXON_ACTIVE;FALSE
TAXON_NAME;AMIS15;TAXON_NAME_HEIGHT;6;TAXON_NAME_COLOR;0;TAXON_FREQUENCY;1;TAXON_ORIG_FREQUENCY;1;TAXON_REGION;;TAXON_ETHNIC_GROUP;;TAXON_HAPLOGROUP;;TAXON_X;335;TAXON_Y;10;TAXON_COLOR_PIE1;8388863;TAXON_PIE_FREQUENCY1;1;TAXON_STYLE_PIE1;SOLID;TAXON_LINE_WIDTH;1;TAXON_LINE_COLOR;0;TAXON_LINE_STYLE;SOLID;TAXON_ACTIVE;TRUE
TAXON_NAME;AMIS16;TAXON_NAME_HEIGHT;6;TAXON_NAME_COLOR;0;TAXON_FREQUENCY;1;TAXON_ORIG_FREQUENCY;1;TAXON_REGION;;TAXON_ETHNIC_GROUP;;TAXON_HAPLOGROUP;;TAXON_X;384;TAXON_Y;260;TAXON_COLOR_PIE1;8388863;TAXON_PIE_FREQUENCY1;1;TAXON_STYLE_PIE1;SOLID;TAXON_LINE_WIDTH;1;TAXON_LINE_COLOR;0;TAXON_LINE_STYLE;SOLID;TAXON_ACTIVE;TRUE
TAXON_NAME;AMIS17;TAXON_NAME_HEIGHT;6;TAXON_NAME_COLOR;0;TAXON_FREQUENCY;1;TAXON_ORIG_FREQUENCY;1;TAXON_REGION;;TAXON_ETHNIC_GROUP;;TAXON_HAPLOGROUP;;TAXON_X;300;TAXON_Y;141;TAXON_COLOR_PIE1;65535;TAXON_PIE_FREQUENCY1;1;TAXON_STYLE_PIE1;SOLID;TAXON_LINE_WIDTH;1;TAXON_LINE_COLOR;0;TAXON_LINE_STYLE;SOLID;TAXON_ACTIVE;FALSE
TAXON_NAME; AYL01;TAXON_NAME_HEIGHT;6;TAXON_NAME_COLOR;0;TAXON_FREQUENCY;1;TAXON_ORIG_FREQUENCY;1;TAXON_REGION;;TAXON_ETHNIC_GROUP;;TAXON_HAPLOGROUP;;TAXON_X;300;TAXON_Y;141;TAXON_COLOR_PIE1;65535;TAXON_PIE_FREQUENCY1;1;TAXON_STYLE_PIE1;SOLID;TAXON_LINE_WIDTH;1;TAXON_LINE_COLOR;0;TAXON_LINE_STYLE;SOLID;TAXON_ACTIVE;FALSE
TAXON_NAME; AYL02;TAXON_NAME_HEIGHT;6;TAXON_NAME_COLOR;0;TAXON_FREQUENCY;5;TAXON_ORIG_FREQUENCY;5;TAXON_REGION;;TAXON_ETHNIC_GROUP;;TAXON_HAPLOGROUP;;TAXON_X;455;TAXON_Y;147;TAXON_COLOR_PIE1;8388863;TAXON_PIE_FREQUENCY1;5;TAXON_STYLE_PIE1;SOLID;TAXON_COLOR_PIE2;0;TAXON_PIE_FREQUENCY2;0;TAXON_STYLE_PIE2;SOLID;TAXON_LINE_WIDTH;1;TAXON_LINE_COLOR;0;TAXON_LINE_STYLE;SOLID;TAXON_ACTIVE;TRUE
TAXON_NAME; AYL03;TAXON_NAME_HEIGHT;6;TAXON_NAME_COLOR;0;TAXON_FREQUENCY;3;TAXON_ORIG_FREQUENCY;3;TAXON_REGION;;TAXON_ETHNIC_GROUP;;TAXON_HAPLOGROUP;;TAXON_X;476;TAXON_Y;118;TAXON_COLOR_PIE1;8388863;TAXON_PIE_FREQUENCY1;3;TAXON_STYLE_PIE1;SOLID;TAXON_COLOR_PIE2;0;TAXON_PIE_FREQUENCY2;0;TAXON_STYLE_PIE2;SOLID;TAXON_LINE_WIDTH;1;TAXON_LINE_COLOR;0;TAXON_LINE_STYLE;SOLID;TAXON_ACTIVE;TRUE
TAXON_NAME; AYL04;TAXON_NAME_HEIGHT;6;TAXON_NAME_COLOR;0;TAXON_FREQUENCY;1;TAXON_ORIG_FREQUENCY;1;TAXON_REGION;;TAXON_ETHNIC_GROUP;;TAXON_HAPLOGROUP;;TAXON_X;300;TAXON_Y;141;TAXON_COLOR_PIE1;65535;TAXON_PIE_FREQUENCY1;1;TAXON_STYLE_PIE1;SOLID;TAXON_LINE_WIDTH;1;TAXON_LINE_COLOR;0;TAXON_LINE_STYLE;SOLID;TAXON_ACTIVE;FALSE
TAXON_NAME; AYL05;TAXON_NAME_HEIGHT;6;TAXON_NAME_COLOR;0;TAXON_FREQUENCY;1;TAXON_ORIG_FREQUENCY;1;TAXON_REGION;;TAXON_ETHNIC_GROUP;;TAXON_HAPLOGROUP;;TAXON_X;300;TAXON_Y;141;TAXON_COLOR_PIE1;65535;TAXON_PIE_FREQUENCY1;1;TAXON_STYLE_PIE1;SOLID;TAXON_LINE_WIDTH;1;TAXON_LINE_COLOR;0;TAXON_LINE_STYLE;SOLID;TAXON_ACTIVE;FALSE
TAXON_NAME; AYL06;TAXON_NAME_HEIGHT;6;TAXON_NAME_COLOR;0;TAXON_FREQUENCY;1;TAXON_ORIG_FREQUENCY;1;TAXON_REGION;;TAXON_ETHNIC_GROUP;;TAXON_HAPLOGROUP;;TAXON_X;300;TAXON_Y;141;TAXON_COLOR_PIE1;65535;TAXON_PIE_FREQUENCY1;1;TAXON_STYLE_PIE1;SOLID;TAXON_LINE_WIDTH;1;TAXON_LINE_COLOR;0;TAXON_LINE_STYLE;SOLID;TAXON_ACTIVE;FALSE
TAXON_NAME; AYL07;TAXON_NAME_HEIGHT;6;TAXON_NAME_COLOR;0;TAXON_FREQUENCY;2;TAXON_ORIG_FREQUENCY;2;TAXON_REGION;;TAXON_ETHNIC_GROUP;;TAXON_HAPLOGROUP;;TAXON_X;523;TAXON_Y;105;TAXON_COLOR_PIE1;8388863;TAXON_PIE_FREQUENCY1;2;TAXON_STYLE_PIE1;SOLID;TAXON_COLOR_PIE2;0;TAXON_PIE_FREQUENCY2;0;TAXON_STYLE_PIE2;SOLID;TAXON_LINE_WIDTH;1;TAXON_LINE_COLOR;0;TAXON_LINE_STYLE;SOLID;TAXON_ACTIVE;TRUE
TAXON_NAME; AYL08;TAXON_NAME_HEIGHT;6;TAXON_NAME_COLOR;0;TAXON_FREQUENCY;1;TAXON_ORIG_FREQUENCY;1;TAXON_REGION;;TAXON_ETHNIC_GROUP;;TAXON_HAPLOGROUP;;TAXON_X;300;TAXON_Y;141;TAXON_COLOR_PIE1;65535;TAXON_PIE_FREQUENCY1;1;TAXON_STYLE_PIE1;SOLID;TAXON_LINE_WIDTH;1;TAXON_LINE_COLOR;0;TAXON_LINE_STYLE;SOLID;TAXON_ACTIVE;FALSE
TAXON_NAME; AYL09;TAXON_NAME_HEIGHT;6;TAXON_NAME_COLOR;0;TAXON_FREQUENCY;1;TAXON_ORIG_FREQUENCY;1;TAXON_REGION;;TAXON_ETHNIC_GROUP;;TAXON_HAPLOGROUP;;TAXON_X;300;TAXON_Y;141;TAXON_COLOR_PIE1;65535;TAXON_PIE_FREQUENCY1;1;TAXON_STYLE_PIE1;SOLID;TAXON_LINE_WIDTH;1;TAXON_LINE_COLOR;0;TAXON_LINE_STYLE;SOLID;TAXON_ACTIVE;FALSE
TAXON_NAME; AYL10;TAXON_NAME_HEIGHT;6;TAXON_NAME_COLOR;0;TAXON_FREQUENCY;1;TAXON_ORIG_FREQUENCY;1;TAXON_REGION;;TAXON_ETHNIC_GROUP;;TAXON_HAPLOGROUP;;TAXON_X;300;TAXON_Y;141;TAXON_COLOR_PIE1;65535;TAXON_PIE_FREQUENCY1;1;TAXON_STYLE_PIE1;SOLID;TAXON_LINE_WIDTH;1;TAXON_LINE_COLOR;0;TAXON_LINE_STYLE;SOLID;TAXON_ACTIVE;FALSE
TAXON_NAME;  BN01;TAXON_NAME_HEIGHT;6;TAXON_NAME_COLOR;0;TAXON_FREQUENCY;1;TAXON_ORIG_FREQUENCY;1;TAXON_REGION;;TAXON_ETHNIC_GROUP;;TAXON_HAPLOGROUP;;TAXON_X;300;TAXON_Y;141;TAXON_COLOR_PIE1;65535;TAXON_PIE_FREQUENCY1;1;TAXON_STYLE_PIE1;SOLID;TAXON_LINE_WIDTH;1;TAXON_LINE_COLOR;0;TAXON_LINE_STYLE;SOLID;TAXON_ACTIVE;FALSE
TAXON_NAME;  BN02;TAXON_NAME_HEIGHT;6;TAXON_NAME_COLOR;0;TAXON_FREQUENCY;1;TAXON_ORIG_FREQUENCY;1;TAXON_REGION;;TAXON_ETHNIC_GROUP;;TAXON_HAPLOGROUP;;TAXON_X;300;TAXON_Y;141;TAXON_COLOR_PIE1;65535;TAXON_PIE_FREQUENCY1;1;TAXON_STYLE_PIE1;SOLID;TAXON_LINE_WIDTH;1;TAXON_LINE_COLOR;0;TAXON_LINE_STYLE;SOLID;TAXON_ACTIVE;FALSE
TAXON_NAME;  BN03;TAXON_NAME_HEIGHT;6;TAXON_NAME_COLOR;0;TAXON_FREQUENCY;3;TAXON_ORIG_FREQUENCY;3;TAXON_REGION;;TAXON_ETHNIC_GROUP;;TAXON_HAPLOGROUP;;TAXON_X;659;TAXON_Y;59;TAXON_COLOR_PIE1;8388863;TAXON_PIE_FREQUENCY1;3;TAXON_STYLE_PIE1;SOLID;TAXON_COLOR_PIE2;0;TAXON_PIE_FREQUENCY2;0;TAXON_STYLE_PIE2;SOLID;TAXON_LINE_WIDTH;1;TAXON_LINE_COLOR;0;TAXON_LINE_STYLE;SOLID;TAXON_ACTIVE;TRUE
TAXON_NAME;  BN04;TAXON_NAME_HEIGHT;6;TAXON_NAME_COLOR;0;TAXON_FREQUENCY;5;TAXON_ORIG_FREQUENCY;5;TAXON_REGION;;TAXON_ETHNIC_GROUP;;TAXON_HAPLOGROUP;;TAXON_X;424;TAXON_Y;207;TAXON_COLOR_PIE1;8388863;TAXON_PIE_FREQUENCY1;3;TAXON_STYLE_PIE1;SOLID;TAXON_COLOR_PIE2;16777088;TAXON_PIE_FREQUENCY2;2;TAXON_STYLE_PIE2;SOLID;TAXON_LINE_WIDTH;1;TAXON_LINE_COLOR;0;TAXON_LINE_STYLE;SOLID;TAXON_ACTIVE;TRUE
TAXON_NAME;  BN05;TAXON_NAME_HEIGHT;6;TAXON_NAME_COLOR;0;TAXON_FREQUENCY;1;TAXON_ORIG_FREQUENCY;1;TAXON_REGION;;TAXON_ETHNIC_GROUP;;TAXON_HAPLOGROUP;;TAXON_X;300;TAXON_Y;141;TAXON_COLOR_PIE1;65535;TAXON_PIE_FREQUENCY1;1;TAXON_STYLE_PIE1;SOLID;TAXON_LINE_WIDTH;1;TAXON_LINE_COLOR;0;TAXON_LINE_STYLE;SOLID;TAXON_ACTIVE;FALSE
TAXON_NAME;  BN06;TAXON_NAME_HEIGHT;6;TAXON_NAME_COLOR;0;TAXON_FREQUENCY;1;TAXON_ORIG_FREQUENCY;1;TAXON_REGION;;TAXON_ETHNIC_GROUP;;TAXON_HAPLOGROUP;;TAXON_X;300;TAXON_Y;141;TAXON_COLOR_PIE1;65535;TAXON_PIE_FREQUENCY1;1;TAXON_STYLE_PIE1;SOLID;TAXON_LINE_WIDTH;1;TAXON_LINE_COLOR;0;TAXON_LINE_STYLE;SOLID;TAXON_ACTIVE;FALSE
TAXON_NAME;  BN07;TAXON_NAME_HEIGHT;6;TAXON_NAME_COLOR;0;TAXON_FREQUENCY;1;TAXON_ORIG_FREQUENCY;1;TAXON_REGION;;TAXON_ETHNIC_GROUP;;TAXON_HAPLOGROUP;;TAXON_X;300;TAXON_Y;141;TAXON_COLOR_PIE1;65535;TAXON_PIE_FREQUENCY1;1;TAXON_STYLE_PIE1;SOLID;TAXON_LINE_WIDTH;1;TAXON_LINE_COLOR;0;TAXON_LINE_STYLE;SOLID;TAXON_ACTIVE;FALSE
TAXON_NAME;  BN08;TAXON_NAME_HEIGHT;6;TAXON_NAME_COLOR;0;TAXON_FREQUENCY;1;TAXON_ORIG_FREQUENCY;1;TAXON_REGION;;TAXON_ETHNIC_GROUP;;TAXON_HAPLOGROUP;;TAXON_X;300;TAXON_Y;141;TAXON_COLOR_PIE1;65535;TAXON_PIE_FREQUENCY1;1;TAXON_STYLE_PIE1;SOLID;TAXON_LINE_WIDTH;1;TAXON_LINE_COLOR;0;TAXON_LINE_STYLE;SOLID;TAXON_ACTIVE;FALSE
TAXON_NAME;  BN09;TAXON_NAME_HEIGHT;6;TAXON_NAME_COLOR;0;TAXON_FREQUENCY;1;TAXON_ORIG_FREQUENCY;1;TAXON_REGION;;TAXON_ETHNIC_GROUP;;TAXON_HAPLOGROUP;;TAXON_X;300;TAXON_Y;141;TAXON_COLOR_PIE1;65535;TAXON_PIE_FREQUENCY1;1;TAXON_STYLE_PIE1;SOLID;TAXON_LINE_WIDTH;1;TAXON_LINE_COLOR;0;TAXON_LINE_STYLE;SOLID;TAXON_ACTIVE;FALSE
TAXON_NAME;  BN10;TAXON_NAME_HEIGHT;6;TAXON_NAME_COLOR;0;TAXON_FREQUENCY;1;TAXON_ORIG_FREQUENCY;1;TAXON_REGION;;TAXON_ETHNIC_GROUP;;TAXON_HAPLOGROUP;;TAXON_X;300;TAXON_Y;141;TAXON_COLOR_PIE1;65535;TAXON_PIE_FREQUENCY1;1;TAXON_STYLE_PIE1;SOLID;TAXON_LINE_WIDTH;1;TAXON_LINE_COLOR;0;TAXON_LINE_STYLE;SOLID;TAXON_ACTIVE;FALSE
TAXON_NAME;  BN11;TAXON_NAME_HEIGHT;6;TAXON_NAME_COLOR;0;TAXON_FREQUENCY;1;TAXON_ORIG_FREQUENCY;1;TAXON_REGION;;TAXON_ETHNIC_GROUP;;TAXON_HAPLOGROUP;;TAXON_X;300;TAXON_Y;141;TAXON_COLOR_PIE1;65535;TAXON_PIE_FREQUENCY1;1;TAXON_STYLE_PIE1;SOLID;TAXON_LINE_WIDTH;1;TAXON_LINE_COLOR;0;TAXON_LINE_STYLE;SOLID;TAXON_ACTIVE;FALSE
TAXON_NAME;  PW01;TAXON_NAME_HEIGHT;6;TAXON_NAME_COLOR;0;TAXON_FREQUENCY;1;TAXON_ORIG_FREQUENCY;1;TAXON_REGION;;TAXON_ETHNIC_GROUP;;TAXON_HAPLOGROUP;;TAXON_X;300;TAXON_Y;141;TAXON_COLOR_PIE1;65535;TAXON_PIE_FREQUENCY1;1;TAXON_STYLE_PIE1;SOLID;TAXON_LINE_WIDTH;1;TAXON_LINE_COLOR;0;TAXON_LINE_STYLE;SOLID;TAXON_ACTIVE;FALSE
TAXON_NAME;  PW02;TAXON_NAME_HEIGHT;6;TAXON_NAME_COLOR;0;TAXON_FREQUENCY;1;TAXON_ORIG_FREQUENCY;1;TAXON_REGION;;TAXON_ETHNIC_GROUP;;TAXON_HAPLOGROUP;;TAXON_X;270;TAXON_Y;120;TAXON_COLOR_PIE1;8388863;TAXON_PIE_FREQUENCY1;1;TAXON_STYLE_PIE1;SOLID;TAXON_LINE_WIDTH;1;TAXON_LINE_COLOR;0;TAXON_LINE_STYLE;SOLID;TAXON_ACTIVE;TRUE
TAXON_NAME;  PW03;TAXON_NAME_HEIGHT;6;TAXON_NAME_COLOR;0;TAXON_FREQUENCY;1;TAXON_ORIG_FREQUENCY;1;TAXON_REGION;;TAXON_ETHNIC_GROUP;;TAXON_HAPLOGROUP;;TAXON_X;360;TAXON_Y;431;TAXON_COLOR_PIE1;8388863;TAXON_PIE_FREQUENCY1;1;TAXON_STYLE_PIE1;SOLID;TAXON_LINE_WIDTH;1;TAXON_LINE_COLOR;0;TAXON_LINE_STYLE;SOLID;TAXON_ACTIVE;TRUE
TAXON_NAME;  PW04;TAXON_NAME_HEIGHT;6;TAXON_NAME_COLOR;0;TAXON_FREQUENCY;9;TAXON_ORIG_FREQUENCY;9;TAXON_REGION;;TAXON_ETHNIC_GROUP;;TAXON_HAPLOGROUP;;TAXON_X;514;TAXON_Y;27;TAXON_COLOR_PIE1;8388863;TAXON_PIE_FREQUENCY1;9;TAXON_STYLE_PIE1;SOLID;TAXON_COLOR_PIE2;0;TAXON_PIE_FREQUENCY2;0;TAXON_STYLE_PIE2;SOLID;TAXON_LINE_WIDTH;1;TAXON_LINE_COLOR;0;TAXON_LINE_STYLE;SOLID;TAXON_ACTIVE;TRUE
TAXON_NAME;  PW05;TAXON_NAME_HEIGHT;6;TAXON_NAME_COLOR;0;TAXON_FREQUENCY;1;TAXON_ORIG_FREQUENCY;1;TAXON_REGION;;TAXON_ETHNIC_GROUP;;TAXON_HAPLOGROUP;;TAXON_X;300;TAXON_Y;141;TAXON_COLOR_PIE1;65535;TAXON_PIE_FREQUENCY1;1;TAXON_STYLE_PIE1;SOLID;TAXON_LINE_WIDTH;1;TAXON_LINE_COLOR;0;TAXON_LINE_STYLE;SOLID;TAXON_ACTIVE;FALSE
TAXON_NAME;  PW06;TAXON_NAME_HEIGHT;6;TAXON_NAME_COLOR;0;TAXON_FREQUENCY;1;TAXON_ORIG_FREQUENCY;1;TAXON_REGION;;TAXON_ETHNIC_GROUP;;TAXON_HAPLOGROUP;;TAXON_X;300;TAXON_Y;141;TAXON_COLOR_PIE1;65535;TAXON_PIE_FREQUENCY1;1;TAXON_STYLE_PIE1;SOLID;TAXON_LINE_WIDTH;1;TAXON_LINE_COLOR;0;TAXON_LINE_STYLE;SOLID;TAXON_ACTIVE;FALSE
TAXON_NAME;  PW07;TAXON_NAME_HEIGHT;6;TAXON_NAME_COLOR;0;TAXON_FREQUENCY;1;TAXON_ORIG_FREQUENCY;1;TAXON_REGION;;TAXON_ETHNIC_GROUP;;TAXON_HAPLOGROUP;;TAXON_X;300;TAXON_Y;141;TAXON_COLOR_PIE1;65535;TAXON_PIE_FREQUENCY1;1;TAXON_STYLE_PIE1;SOLID;TAXON_LINE_WIDTH;1;TAXON_LINE_COLOR;0;TAXON_LINE_STYLE;SOLID;TAXON_ACTIVE;FALSE
TAXON_NAME;  PW08;TAXON_NAME_HEIGHT;6;TAXON_NAME_COLOR;0;TAXON_FREQUENCY;1;TAXON_ORIG_FREQUENCY;1;TAXON_REGION;;TAXON_ETHNIC_GROUP;;TAXON_HAPLOGROUP;;TAXON_X;374;TAXON_Y;198;TAXON_COLOR_PIE1;8388863;TAXON_PIE_FREQUENCY1;1;TAXON_STYLE_PIE1;SOLID;TAXON_LINE_WIDTH;1;TAXON_LINE_COLOR;0;TAXON_LINE_STYLE;SOLID;TAXON_ACTIVE;TRUE
TAXON_NAME;  PW09;TAXON_NAME_HEIGHT;6;TAXON_NAME_COLOR;0;TAXON_FREQUENCY;1;TAXON_ORIG_FREQUENCY;1;TAXON_REGION;;TAXON_ETHNIC_GROUP;;TAXON_HAPLOGROUP;;TAXON_X;300;TAXON_Y;141;TAXON_COLOR_PIE1;65535;TAXON_PIE_FREQUENCY1;1;TAXON_STYLE_PIE1;SOLID;TAXON_LINE_WIDTH;1;TAXON_LINE_COLOR;0;TAXON_LINE_STYLE;SOLID;TAXON_ACTIVE;FALSE
TAXON_NAME;  PW10;TAXON_NAME_HEIGHT;6;TAXON_NAME_COLOR;0;TAXON_FREQUENCY;3;TAXON_ORIG_FREQUENCY;3;TAXON_REGION;;TAXON_ETHNIC_GROUP;;TAXON_HAPLOGROUP;;TAXON_X;250;TAXON_Y;207;TAXON_COLOR_PIE1;8388863;TAXON_PIE_FREQUENCY1;3;TAXON_STYLE_PIE1;SOLID;TAXON_COLOR_PIE2;0;TAXON_PIE_FREQUENCY2;0;TAXON_STYLE_PIE2;SOLID;TAXON_LINE_WIDTH;1;TAXON_LINE_COLOR;0;TAXON_LINE_STYLE;SOLID;TAXON_ACTIVE;TRUE
TAXON_NAME;  PW11;TAXON_NAME_HEIGHT;6;TAXON_NAME_COLOR;0;TAXON_FREQUENCY;1;TAXON_ORIG_FREQUENCY;1;TAXON_REGION;;TAXON_ETHNIC_GROUP;;TAXON_HAPLOGROUP;;TAXON_X;415;TAXON_Y;329;TAXON_COLOR_PIE1;8388863;TAXON_PIE_FREQUENCY1;1;TAXON_STYLE_PIE1;SOLID;TAXON_LINE_WIDTH;1;TAXON_LINE_COLOR;0;TAXON_LINE_STYLE;SOLID;TAXON_ACTIVE;TRUE
TAXON_NAME;  PW12;TAXON_NAME_HEIGHT;6;TAXON_NAME_COLOR;0;TAXON_FREQUENCY;2;TAXON_ORIG_FREQUENCY;2;TAXON_REGION;;TAXON_ETHNIC_GROUP;;TAXON_HAPLOGROUP;;TAXON_X;605;TAXON_Y;39;TAXON_COLOR_PIE1;8388863;TAXON_PIE_FREQUENCY1;2;TAXON_STYLE_PIE1;SOLID;TAXON_COLOR_PIE2;0;TAXON_PIE_FREQUENCY2;0;TAXON_STYLE_PIE2;SOLID;TAXON_LINE_WIDTH;1;TAXON_LINE_COLOR;0;TAXON_LINE_STYLE;SOLID;TAXON_ACTIVE;TRUE
TAXON_NAME;  PW13;TAXON_NAME_HEIGHT;6;TAXON_NAME_COLOR;0;TAXON_FREQUENCY;1;TAXON_ORIG_FREQUENCY;1;TAXON_REGION;;TAXON_ETHNIC_GROUP;;TAXON_HAPLOGROUP;;TAXON_X;300;TAXON_Y;141;TAXON_COLOR_PIE1;65535;TAXON_PIE_FREQUENCY1;1;TAXON_STYLE_PIE1;SOLID;TAXON_LINE_WIDTH;1;TAXON_LINE_COLOR;0;TAXON_LINE_STYLE;SOLID;TAXON_ACTIVE;FALSE
TAXON_NAME;  PW14;TAXON_NAME_HEIGHT;6;TAXON_NAME_COLOR;0;TAXON_FREQUENCY;1;TAXON_ORIG_FREQUENCY;1;TAXON_REGION;;TAXON_ETHNIC_GROUP;;TAXON_HAPLOGROUP;;TAXON_X;300;TAXON_Y;141;TAXON_COLOR_PIE1;65535;TAXON_PIE_FREQUENCY1;1;TAXON_STYLE_PIE1;SOLID;TAXON_LINE_WIDTH;1;TAXON_LINE_COLOR;0;TAXON_LINE_STYLE;SOLID;TAXON_ACTIVE;FALSE
TAXON_NAME;  PW15;TAXON_NAME_HEIGHT;6;TAXON_NAME_COLOR;0;TAXON_FREQUENCY;1;TAXON_ORIG_FREQUENCY;1;TAXON_REGION;;TAXON_ETHNIC_GROUP;;TAXON_HAPLOGROUP;;TAXON_X;284;TAXON_Y;223;TAXON_COLOR_PIE1;8388863;TAXON_PIE_FREQUENCY1;1;TAXON_STYLE_PIE1;SOLID;TAXON_LINE_WIDTH;1;TAXON_LINE_COLOR;0;TAXON_LINE_STYLE;SOLID;TAXON_ACTIVE;TRUE
TAXON_NAME;  PW16;TAXON_NAME_HEIGHT;6;TAXON_NAME_COLOR;0;TAXON_FREQUENCY;1;TAXON_ORIG_FREQUENCY;1;TAXON_REGION;;TAXON_ETHNIC_GROUP;;TAXON_HAPLOGROUP;;TAXON_X;300;TAXON_Y;141;TAXON_COLOR_PIE1;65535;TAXON_PIE_FREQUENCY1;1;TAXON_STYLE_PIE1;SOLID;TAXON_LINE_WIDTH;1;TAXON_LINE_COLOR;0;TAXON_LINE_STYLE;SOLID;TAXON_ACTIVE;FALSE
TAXON_NAME;  PW17;TAXON_NAME_HEIGHT;6;TAXON_NAME_COLOR;0;TAXON_FREQUENCY;1;TAXON_ORIG_FREQUENCY;1;TAXON_REGION;;TAXON_ETHNIC_GROUP;;TAXON_HAPLOGROUP;;TAXON_X;300;TAXON_Y;141;TAXON_COLOR_PIE1;65535;TAXON_PIE_FREQUENCY1;1;TAXON_STYLE_PIE1;SOLID;TAXON_LINE_WIDTH;1;TAXON_LINE_COLOR;0;TAXON_LINE_STYLE;SOLID;TAXON_ACTIVE;FALSE
TAXON_NAME;  PW18;TAXON_NAME_HEIGHT;6;TAXON_NAME_COLOR;0;TAXON_FREQUENCY;1;TAXON_ORIG_FREQUENCY;1;TAXON_REGION;;TAXON_ETHNIC_GROUP;;TAXON_HAPLOGROUP;;TAXON_X;300;TAXON_Y;141;TAXON_COLOR_PIE1;65535;TAXON_PIE_FREQUENCY1;1;TAXON_STYLE_PIE1;SOLID;TAXON_LINE_WIDTH;1;TAXON_LINE_COLOR;0;TAXON_LINE_STYLE;SOLID;TAXON_ACTIVE;FALSE
TAXON_NAME;  PW19;TAXON_NAME_HEIGHT;6;TAXON_NAME_COLOR;0;TAXON_FREQUENCY;1;TAXON_ORIG_FREQUENCY;1;TAXON_REGION;;TAXON_ETHNIC_GROUP;;TAXON_HAPLOGROUP;;TAXON_X;300;TAXON_Y;141;TAXON_COLOR_PIE1;65535;TAXON_PIE_FREQUENCY1;1;TAXON_STYLE_PIE1;SOLID;TAXON_LINE_WIDTH;1;TAXON_LINE_COLOR;0;TAXON_LINE_STYLE;SOLID;TAXON_ACTIVE;FALSE
TAXON_NAME; PYM01;TAXON_NAME_HEIGHT;6;TAXON_NAME_COLOR;0;TAXON_FREQUENCY;1;TAXON_ORIG_FREQUENCY;1;TAXON_REGION;;TAXON_ETHNIC_GROUP;;TAXON_HAPLOGROUP;;TAXON_X;300;TAXON_Y;141;TAXON_COLOR_PIE1;65535;TAXON_PIE_FREQUENCY1;1;TAXON_STYLE_PIE1;SOLID;TAXON_LINE_WIDTH;1;TAXON_LINE_COLOR;0;TAXON_LINE_STYLE;SOLID;TAXON_ACTIVE;FALSE
TAXON_NAME; PYM02;TAXON_NAME_HEIGHT;6;TAXON_NAME_COLOR;0;TAXON_FREQUENCY;1;TAXON_ORIG_FREQUENCY;1;TAXON_REGION;;TAXON_ETHNIC_GROUP;;TAXON_HAPLOGROUP;;TAXON_X;300;TAXON_Y;141;TAXON_COLOR_PIE1;65535;TAXON_PIE_FREQUENCY1;1;TAXON_STYLE_PIE1;SOLID;TAXON_LINE_WIDTH;1;TAXON_LINE_COLOR;0;TAXON_LINE_STYLE;SOLID;TAXON_ACTIVE;FALSE
TAXON_NAME; PYM03;TAXON_NAME_HEIGHT;6;TAXON_NAME_COLOR;0;TAXON_FREQUENCY;2;TAXON_ORIG_FREQUENCY;2;TAXON_REGION;;TAXON_ETHNIC_GROUP;;TAXON_HAPLOGROUP;;TAXON_X;389;TAXON_Y;157;TAXON_COLOR_PIE1;8388863;TAXON_PIE_FREQUENCY1;2;TAXON_STYLE_PIE1;SOLID;TAXON_COLOR_PIE2;0;TAXON_PIE_FREQUENCY2;0;TAXON_STYLE_PIE2;SOLID;TAXON_LINE_WIDTH;1;TAXON_LINE_COLOR;0;TAXON_LINE_STYLE;SOLID;TAXON_ACTIVE;TRUE
TAXON_NAME; PYM04;TAXON_NAME_HEIGHT;6;TAXON_NAME_COLOR;0;TAXON_FREQUENCY;1;TAXON_ORIG_FREQUENCY;1;TAXON_REGION;;TAXON_ETHNIC_GROUP;;TAXON_HAPLOGROUP;;TAXON_X;300;TAXON_Y;141;TAXON_COLOR_PIE1;65535;TAXON_PIE_FREQUENCY1;1;TAXON_STYLE_PIE1;SOLID;TAXON_LINE_WIDTH;1;TAXON_LINE_COLOR;0;TAXON_LINE_STYLE;SOLID;TAXON_ACTIVE;FALSE
TAXON_NAME; PYM05;TAXON_NAME_HEIGHT;6;TAXON_NAME_COLOR;0;TAXON_FREQUENCY;2;TAXON_ORIG_FREQUENCY;2;TAXON_REGION;;TAXON_ETHNIC_GROUP;;TAXON_HAPLOGROUP;;TAXON_X;340;TAXON_Y;97;TAXON_COLOR_PIE1;8388863;TAXON_PIE_FREQUENCY1;2;TAXON_STYLE_PIE1;SOLID;TAXON_COLOR_PIE2;0;TAXON_PIE_FREQUENCY2;0;TAXON_STYLE_PIE2;SOLID;TAXON_LINE_WIDTH;1;TAXON_LINE_COLOR;0;TAXON_LINE_STYLE;SOLID;TAXON_ACTIVE;TRUE
TAXON_NAME; PYM06;TAXON_NAME_HEIGHT;6;TAXON_NAME_COLOR;0;TAXON_FREQUENCY;1;TAXON_ORIG_FREQUENCY;1;TAXON_REGION;;TAXON_ETHNIC_GROUP;;TAXON_HAPLOGROUP;;TAXON_X;300;TAXON_Y;141;TAXON_COLOR_PIE1;65535;TAXON_PIE_FREQUENCY1;1;TAXON_STYLE_PIE1;SOLID;TAXON_LINE_WIDTH;1;TAXON_LINE_COLOR;0;TAXON_LINE_STYLE;SOLID;TAXON_ACTIVE;FALSE
TAXON_NAME; PYM07;TAXON_NAME_HEIGHT;6;TAXON_NAME_COLOR;0;TAXON_FREQUENCY;1;TAXON_ORIG_FREQUENCY;1;TAXON_REGION;;TAXON_ETHNIC_GROUP;;TAXON_HAPLOGROUP;;TAXON_X;300;TAXON_Y;141;TAXON_COLOR_PIE1;65535;TAXON_PIE_FREQUENCY1;1;TAXON_STYLE_PIE1;SOLID;TAXON_LINE_WIDTH;1;TAXON_LINE_COLOR;0;TAXON_LINE_STYLE;SOLID;TAXON_ACTIVE;FALSE
TAXON_NAME; PYM08;TAXON_NAME_HEIGHT;6;TAXON_NAME_COLOR;0;TAXON_FREQUENCY;1;TAXON_ORIG_FREQUENCY;1;TAXON_REGION;;TAXON_ETHNIC_GROUP;;TAXON_HAPLOGROUP;;TAXON_X;300;TAXON_Y;141;TAXON_COLOR_PIE1;65535;TAXON_PIE_FREQUENCY1;1;TAXON_STYLE_PIE1;SOLID;TAXON_LINE_WIDTH;1;TAXON_LINE_COLOR;0;TAXON_LINE_STYLE;SOLID;TAXON_ACTIVE;FALSE
TAXON_NAME; PYM09;TAXON_NAME_HEIGHT;6;TAXON_NAME_COLOR;0;TAXON_FREQUENCY;1;TAXON_ORIG_FREQUENCY;1;TAXON_REGION;;TAXON_ETHNIC_GROUP;;TAXON_HAPLOGROUP;;TAXON_X;369;TAXON_Y;114;TAXON_COLOR_PIE1;8388863;TAXON_PIE_FREQUENCY1;1;TAXON_STYLE_PIE1;SOLID;TAXON_LINE_WIDTH;1;TAXON_LINE_COLOR;0;TAXON_LINE_STYLE;SOLID;TAXON_ACTIVE;TRUE
TAXON_NAME;  RK01;TAXON_NAME_HEIGHT;6;TAXON_NAME_COLOR;0;TAXON_FREQUENCY;1;TAXON_ORIG_FREQUENCY;1;TAXON_REGION;;TAXON_ETHNIC_GROUP;;TAXON_HAPLOGROUP;;TAXON_X;625;TAXON_Y;-59;TAXON_COLOR_PIE1;8388863;TAXON_PIE_FREQUENCY1;1;TAXON_STYLE_PIE1;SOLID;TAXON_LINE_WIDTH;1;TAXON_LINE_COLOR;0;TAXON_LINE_STYLE;SOLID;TAXON_ACTIVE;TRUE
TAXON_NAME;  RK02;TAXON_NAME_HEIGHT;6;TAXON_NAME_COLOR;0;TAXON_FREQUENCY;1;TAXON_ORIG_FREQUENCY;1;TAXON_REGION;;TAXON_ETHNIC_GROUP;;TAXON_HAPLOGROUP;;TAXON_X;597;TAXON_Y;-25;TAXON_COLOR_PIE1;8388863;TAXON_PIE_FREQUENCY1;1;TAXON_STYLE_PIE1;SOLID;TAXON_LINE_WIDTH;1;TAXON_LINE_COLOR;0;TAXON_LINE_STYLE;SOLID;TAXON_ACTIVE;TRUE
TAXON_NAME;  RK03;TAXON_NAME_HEIGHT;6;TAXON_NAME_COLOR;0;TAXON_FREQUENCY;1;TAXON_ORIG_FREQUENCY;1;TAXON_REGION;;TAXON_ETHNIC_GROUP;;TAXON_HAPLOGROUP;;TAXON_X;526;TAXON_Y;55;TAXON_COLOR_PIE1;8388863;TAXON_PIE_FREQUENCY1;1;TAXON_STYLE_PIE1;SOLID;TAXON_LINE_WIDTH;1;TAXON_LINE_COLOR;0;TAXON_LINE_STYLE;SOLID;TAXON_ACTIVE;TRUE
TAXON_NAME;  RK04;TAXON_NAME_HEIGHT;6;TAXON_NAME_COLOR;0;TAXON_FREQUENCY;1;TAXON_ORIG_FREQUENCY;1;TAXON_REGION;;TAXON_ETHNIC_GROUP;;TAXON_HAPLOGROUP;;TAXON_X;300;TAXON_Y;141;TAXON_COLOR_PIE1;65535;TAXON_PIE_FREQUENCY1;1;TAXON_STYLE_PIE1;SOLID;TAXON_LINE_WIDTH;1;TAXON_LINE_COLOR;0;TAXON_LINE_STYLE;SOLID;TAXON_ACTIVE;FALSE
TAXON_NAME;  RK05;TAXON_NAME_HEIGHT;6;TAXON_NAME_COLOR;0;TAXON_FREQUENCY;1;TAXON_ORIG_FREQUENCY;1;TAXON_REGION;;TAXON_ETHNIC_GROUP;;TAXON_HAPLOGROUP;;TAXON_X;300;TAXON_Y;141;TAXON_COLOR_PIE1;65535;TAXON_PIE_FREQUENCY1;1;TAXON_STYLE_PIE1;SOLID;TAXON_LINE_WIDTH;1;TAXON_LINE_COLOR;0;TAXON_LINE_STYLE;SOLID;TAXON_ACTIVE;FALSE
TAXON_NAME;  RK06;TAXON_NAME_HEIGHT;6;TAXON_NAME_COLOR;0;TAXON_FREQUENCY;1;TAXON_ORIG_FREQUENCY;1;TAXON_REGION;;TAXON_ETHNIC_GROUP;;TAXON_HAPLOGROUP;;TAXON_X;459;TAXON_Y;5;TAXON_COLOR_PIE1;8388863;TAXON_PIE_FREQUENCY1;1;TAXON_STYLE_PIE1;SOLID;TAXON_LINE_WIDTH;1;TAXON_LINE_COLOR;0;TAXON_LINE_STYLE;SOLID;TAXON_ACTIVE;TRUE
TAXON_NAME;  RK07;TAXON_NAME_HEIGHT;6;TAXON_NAME_COLOR;0;TAXON_FREQUENCY;1;TAXON_ORIG_FREQUENCY;1;TAXON_REGION;;TAXON_ETHNIC_GROUP;;TAXON_HAPLOGROUP;;TAXON_X;300;TAXON_Y;141;TAXON_COLOR_PIE1;65535;TAXON_PIE_FREQUENCY1;1;TAXON_STYLE_PIE1;SOLID;TAXON_LINE_WIDTH;1;TAXON_LINE_COLOR;0;TAXON_LINE_STYLE;SOLID;TAXON_ACTIVE;FALSE
TAXON_NAME;  RK08;TAXON_NAME_HEIGHT;6;TAXON_NAME_COLOR;0;TAXON_FREQUENCY;1;TAXON_ORIG_FREQUENCY;1;TAXON_REGION;;TAXON_ETHNIC_GROUP;;TAXON_HAPLOGROUP;;TAXON_X;300;TAXON_Y;141;TAXON_COLOR_PIE1;65535;TAXON_PIE_FREQUENCY1;1;TAXON_STYLE_PIE1;SOLID;TAXON_LINE_WIDTH;1;TAXON_LINE_COLOR;0;TAXON_LINE_STYLE;SOLID;TAXON_ACTIVE;FALSE
TAXON_NAME;  RK09;TAXON_NAME_HEIGHT;6;TAXON_NAME_COLOR;0;TAXON_FREQUENCY;1;TAXON_ORIG_FREQUENCY;1;TAXON_REGION;;TAXON_ETHNIC_GROUP;;TAXON_HAPLOGROUP;;TAXON_X;300;TAXON_Y;141;TAXON_COLOR_PIE1;65535;TAXON_PIE_FREQUENCY1;1;TAXON_STYLE_PIE1;SOLID;TAXON_LINE_WIDTH;1;TAXON_LINE_COLOR;0;TAXON_LINE_STYLE;SOLID;TAXON_ACTIVE;FALSE
TAXON_NAME;  RK10;TAXON_NAME_HEIGHT;6;TAXON_NAME_COLOR;0;TAXON_FREQUENCY;1;TAXON_ORIG_FREQUENCY;1;TAXON_REGION;;TAXON_ETHNIC_GROUP;;TAXON_HAPLOGROUP;;TAXON_X;300;TAXON_Y;141;TAXON_COLOR_PIE1;65535;TAXON_PIE_FREQUENCY1;1;TAXON_STYLE_PIE1;SOLID;TAXON_LINE_WIDTH;1;TAXON_LINE_COLOR;0;TAXON_LINE_STYLE;SOLID;TAXON_ACTIVE;FALSE
TAXON_NAME;  RK11;TAXON_NAME_HEIGHT;6;TAXON_NAME_COLOR;0;TAXON_FREQUENCY;1;TAXON_ORIG_FREQUENCY;1;TAXON_REGION;;TAXON_ETHNIC_GROUP;;TAXON_HAPLOGROUP;;TAXON_X;300;TAXON_Y;141;TAXON_COLOR_PIE1;65535;TAXON_PIE_FREQUENCY1;1;TAXON_STYLE_PIE1;SOLID;TAXON_LINE_WIDTH;1;TAXON_LINE_COLOR;0;TAXON_LINE_STYLE;SOLID;TAXON_ACTIVE;FALSE
TAXON_NAME; SSA01;TAXON_NAME_HEIGHT;6;TAXON_NAME_COLOR;0;TAXON_FREQUENCY;1;TAXON_ORIG_FREQUENCY;1;TAXON_REGION;;TAXON_ETHNIC_GROUP;;TAXON_HAPLOGROUP;;TAXON_X;300;TAXON_Y;141;TAXON_COLOR_PIE1;65535;TAXON_PIE_FREQUENCY1;1;TAXON_STYLE_PIE1;SOLID;TAXON_LINE_WIDTH;1;TAXON_LINE_COLOR;0;TAXON_LINE_STYLE;SOLID;TAXON_ACTIVE;FALSE
TAXON_NAME; SSA02;TAXON_NAME_HEIGHT;6;TAXON_NAME_COLOR;0;TAXON_FREQUENCY;1;TAXON_ORIG_FREQUENCY;1;TAXON_REGION;;TAXON_ETHNIC_GROUP;;TAXON_HAPLOGROUP;;TAXON_X;300;TAXON_Y;141;TAXON_COLOR_PIE1;65535;TAXON_PIE_FREQUENCY1;1;TAXON_STYLE_PIE1;SOLID;TAXON_LINE_WIDTH;1;TAXON_LINE_COLOR;0;TAXON_LINE_STYLE;SOLID;TAXON_ACTIVE;FALSE
TAXON_NAME; SSA03;TAXON_NAME_HEIGHT;6;TAXON_NAME_COLOR;0;TAXON_FREQUENCY;1;TAXON_ORIG_FREQUENCY;1;TAXON_REGION;;TAXON_ETHNIC_GROUP;;TAXON_HAPLOGROUP;;TAXON_X;283;TAXON_Y;280;TAXON_COLOR_PIE1;8388863;TAXON_PIE_FREQUENCY1;1;TAXON_STYLE_PIE1;SOLID;TAXON_LINE_WIDTH;1;TAXON_LINE_COLOR;0;TAXON_LINE_STYLE;SOLID;TAXON_ACTIVE;TRUE
TAXON_NAME; SSA04;TAXON_NAME_HEIGHT;6;TAXON_NAME_COLOR;0;TAXON_FREQUENCY;1;TAXON_ORIG_FREQUENCY;1;TAXON_REGION;;TAXON_ETHNIC_GROUP;;TAXON_HAPLOGROUP;;TAXON_X;300;TAXON_Y;141;TAXON_COLOR_PIE1;65535;TAXON_PIE_FREQUENCY1;1;TAXON_STYLE_PIE1;SOLID;TAXON_LINE_WIDTH;1;TAXON_LINE_COLOR;0;TAXON_LINE_STYLE;SOLID;TAXON_ACTIVE;FALSE
TAXON_NAME; SSA05;TAXON_NAME_HEIGHT;6;TAXON_NAME_COLOR;0;TAXON_FREQUENCY;1;TAXON_ORIG_FREQUENCY;1;TAXON_REGION;;TAXON_ETHNIC_GROUP;;TAXON_HAPLOGROUP;;TAXON_X;300;TAXON_Y;141;TAXON_COLOR_PIE1;65535;TAXON_PIE_FREQUENCY1;1;TAXON_STYLE_PIE1;SOLID;TAXON_LINE_WIDTH;1;TAXON_LINE_COLOR;0;TAXON_LINE_STYLE;SOLID;TAXON_ACTIVE;FALSE
TAXON_NAME; SSA06;TAXON_NAME_HEIGHT;6;TAXON_NAME_COLOR;0;TAXON_FREQUENCY;1;TAXON_ORIG_FREQUENCY;1;TAXON_REGION;;TAXON_ETHNIC_GROUP;;TAXON_HAPLOGROUP;;TAXON_X;559;TAXON_Y;38;TAXON_COLOR_PIE1;8388863;TAXON_PIE_FREQUENCY1;1;TAXON_STYLE_PIE1;SOLID;TAXON_LINE_WIDTH;1;TAXON_LINE_COLOR;0;TAXON_LINE_STYLE;SOLID;TAXON_ACTIVE;TRUE
TAXON_NAME;TSOU01;TAXON_NAME_HEIGHT;6;TAXON_NAME_COLOR;0;TAXON_FREQUENCY;1;TAXON_ORIG_FREQUENCY;1;TAXON_REGION;;TAXON_ETHNIC_GROUP;;TAXON_HAPLOGROUP;;TAXON_X;443;TAXON_Y;181;TAXON_COLOR_PIE1;8388863;TAXON_PIE_FREQUENCY1;1;TAXON_STYLE_PIE1;SOLID;TAXON_LINE_WIDTH;1;TAXON_LINE_COLOR;0;TAXON_LINE_STYLE;SOLID;TAXON_ACTIVE;TRUE
TAXON_NAME;TSOU02;TAXON_NAME_HEIGHT;6;TAXON_NAME_COLOR;0;TAXON_FREQUENCY;1;TAXON_ORIG_FREQUENCY;1;TAXON_REGION;;TAXON_ETHNIC_GROUP;;TAXON_HAPLOGROUP;;TAXON_X;300;TAXON_Y;141;TAXON_COLOR_PIE1;65535;TAXON_PIE_FREQUENCY1;1;TAXON_STYLE_PIE1;SOLID;TAXON_LINE_WIDTH;1;TAXON_LINE_COLOR;0;TAXON_LINE_STYLE;SOLID;TAXON_ACTIVE;FALSE
TAXON_NAME;TSOU03;TAXON_NAME_HEIGHT;6;TAXON_NAME_COLOR;0;TAXON_FREQUENCY;1;TAXON_ORIG_FREQUENCY;1;TAXON_REGION;;TAXON_ETHNIC_GROUP;;TAXON_HAPLOGROUP;;TAXON_X;300;TAXON_Y;141;TAXON_COLOR_PIE1;65535;TAXON_PIE_FREQUENCY1;1;TAXON_STYLE_PIE1;SOLID;TAXON_LINE_WIDTH;1;TAXON_LINE_COLOR;0;TAXON_LINE_STYLE;SOLID;TAXON_ACTIVE;FALSE
TAXON_NAME;TSOU04;TAXON_NAME_HEIGHT;6;TAXON_NAME_COLOR;0;TAXON_FREQUENCY;1;TAXON_ORIG_FREQUENCY;1;TAXON_REGION;;TAXON_ETHNIC_GROUP;;TAXON_HAPLOGROUP;;TAXON_X;300;TAXON_Y;141;TAXON_COLOR_PIE1;65535;TAXON_PIE_FREQUENCY1;1;TAXON_STYLE_PIE1;SOLID;TAXON_LINE_WIDTH;1;TAXON_LINE_COLOR;0;TAXON_LINE_STYLE;SOLID;TAXON_ACTIVE;FALSE
TAXON_NAME;TSOU05;TAXON_NAME_HEIGHT;6;TAXON_NAME_COLOR;0;TAXON_FREQUENCY;1;TAXON_ORIG_FREQUENCY;1;TAXON_REGION;;TAXON_ETHNIC_GROUP;;TAXON_HAPLOGROUP;;TAXON_X;300;TAXON_Y;141;TAXON_COLOR_PIE1;65535;TAXON_PIE_FREQUENCY1;1;TAXON_STYLE_PIE1;SOLID;TAXON_LINE_WIDTH;1;TAXON_LINE_COLOR;0;TAXON_LINE_STYLE;SOLID;TAXON_ACTIVE;FALSE
TAXON_NAME;TSOU06;TAXON_NAME_HEIGHT;6;TAXON_NAME_COLOR;0;TAXON_FREQUENCY;1;TAXON_ORIG_FREQUENCY;1;TAXON_REGION;;TAXON_ETHNIC_GROUP;;TAXON_HAPLOGROUP;;TAXON_X;300;TAXON_Y;141;TAXON_COLOR_PIE1;65535;TAXON_PIE_FREQUENCY1;1;TAXON_STYLE_PIE1;SOLID;TAXON_LINE_WIDTH;1;TAXON_LINE_COLOR;0;TAXON_LINE_STYLE;SOLID;TAXON_ACTIVE;FALSE
TAXON_NAME;TSOU07;TAXON_NAME_HEIGHT;6;TAXON_NAME_COLOR;0;TAXON_FREQUENCY;1;TAXON_ORIG_FREQUENCY;1;TAXON_REGION;;TAXON_ETHNIC_GROUP;;TAXON_HAPLOGROUP;;TAXON_X;300;TAXON_Y;141;TAXON_COLOR_PIE1;65535;TAXON_PIE_FREQUENCY1;1;TAXON_STYLE_PIE1;SOLID;TAXON_LINE_WIDTH;1;TAXON_LINE_COLOR;0;TAXON_LINE_STYLE;SOLID;TAXON_ACTIVE;FALSE
TAXON_NAME;TSOU08;TAXON_NAME_HEIGHT;6;TAXON_NAME_COLOR;0;TAXON_FREQUENCY;1;TAXON_ORIG_FREQUENCY;1;TAXON_REGION;;TAXON_ETHNIC_GROUP;;TAXON_HAPLOGROUP;;TAXON_X;300;TAXON_Y;141;TAXON_COLOR_PIE1;65535;TAXON_PIE_FREQUENCY1;1;TAXON_STYLE_PIE1;SOLID;TAXON_LINE_WIDTH;1;TAXON_LINE_COLOR;0;TAXON_LINE_STYLE;SOLID;TAXON_ACTIVE;FALSE
TAXON_NAME;TSOU09;TAXON_NAME_HEIGHT;6;TAXON_NAME_COLOR;0;TAXON_FREQUENCY;1;TAXON_ORIG_FREQUENCY;1;TAXON_REGION;;TAXON_ETHNIC_GROUP;;TAXON_HAPLOGROUP;;TAXON_X;300;TAXON_Y;141;TAXON_COLOR_PIE1;65535;TAXON_PIE_FREQUENCY1;1;TAXON_STYLE_PIE1;SOLID;TAXON_LINE_WIDTH;1;TAXON_LINE_COLOR;0;TAXON_LINE_STYLE;SOLID;TAXON_ACTIVE;FALSE
TAXON_NAME;TSOU10;TAXON_NAME_HEIGHT;6;TAXON_NAME_COLOR;0;TAXON_FREQUENCY;1;TAXON_ORIG_FREQUENCY;1;TAXON_REGION;;TAXON_ETHNIC_GROUP;;TAXON_HAPLOGROUP;;TAXON_X;300;TAXON_Y;141;TAXON_COLOR_PIE1;65535;TAXON_PIE_FREQUENCY1;1;TAXON_STYLE_PIE1;SOLID;TAXON_LINE_WIDTH;1;TAXON_LINE_COLOR;0;TAXON_LINE_STYLE;SOLID;TAXON_ACTIVE;FALSE
TAXON_NAME;TSOU11;TAXON_NAME_HEIGHT;6;TAXON_NAME_COLOR;0;TAXON_FREQUENCY;1;TAXON_ORIG_FREQUENCY;1;TAXON_REGION;;TAXON_ETHNIC_GROUP;;TAXON_HAPLOGROUP;;TAXON_X;300;TAXON_Y;141;TAXON_COLOR_PIE1;65535;TAXON_PIE_FREQUENCY1;1;TAXON_STYLE_PIE1;SOLID;TAXON_LINE_WIDTH;1;TAXON_LINE_COLOR;0;TAXON_LINE_STYLE;SOLID;TAXON_ACTIVE;FALSE
TAXON_NAME;TSOU12;TAXON_NAME_HEIGHT;6;TAXON_NAME_COLOR;0;TAXON_FREQUENCY;1;TAXON_ORIG_FREQUENCY;1;TAXON_REGION;;TAXON_ETHNIC_GROUP;;TAXON_HAPLOGROUP;;TAXON_X;300;TAXON_Y;141;TAXON_COLOR_PIE1;65535;TAXON_PIE_FREQUENCY1;1;TAXON_STYLE_PIE1;SOLID;TAXON_LINE_WIDTH;1;TAXON_LINE_COLOR;0;TAXON_LINE_STYLE;SOLID;TAXON_ACTIVE;FALSE
TAXON_NAME;TSOU13;TAXON_NAME_HEIGHT;6;TAXON_NAME_COLOR;0;TAXON_FREQUENCY;1;TAXON_ORIG_FREQUENCY;1;TAXON_REGION;;TAXON_ETHNIC_GROUP;;TAXON_HAPLOGROUP;;TAXON_X;300;TAXON_Y;141;TAXON_COLOR_PIE1;65535;TAXON_PIE_FREQUENCY1;1;TAXON_STYLE_PIE1;SOLID;TAXON_LINE_WIDTH;1;TAXON_LINE_COLOR;0;TAXON_LINE_STYLE;SOLID;TAXON_ACTIVE;FALSE
TAXON_NAME;TSOU14;TAXON_NAME_HEIGHT;6;TAXON_NAME_COLOR;0;TAXON_FREQUENCY;1;TAXON_ORIG_FREQUENCY;1;TAXON_REGION;;TAXON_ETHNIC_GROUP;;TAXON_HAPLOGROUP;;TAXON_X;300;TAXON_Y;141;TAXON_COLOR_PIE1;65535;TAXON_PIE_FREQUENCY1;1;TAXON_STYLE_PIE1;SOLID;TAXON_LINE_WIDTH;1;TAXON_LINE_COLOR;0;TAXON_LINE_STYLE;SOLID;TAXON_ACTIVE;FALSE
TAXON_NAME;TSOU15;TAXON_NAME_HEIGHT;6;TAXON_NAME_COLOR;0;TAXON_FREQUENCY;1;TAXON_ORIG_FREQUENCY;1;TAXON_REGION;;TAXON_ETHNIC_GROUP;;TAXON_HAPLOGROUP;;TAXON_X;300;TAXON_Y;141;TAXON_COLOR_PIE1;65535;TAXON_PIE_FREQUENCY1;1;TAXON_STYLE_PIE1;SOLID;TAXON_LINE_WIDTH;1;TAXON_LINE_COLOR;0;TAXON_LINE_STYLE;SOLID;TAXON_ACTIVE;FALSE
TAXON_NAME;TSOU16;TAXON_NAME_HEIGHT;6;TAXON_NAME_COLOR;0;TAXON_FREQUENCY;1;TAXON_ORIG_FREQUENCY;1;TAXON_REGION;;TAXON_ETHNIC_GROUP;;TAXON_HAPLOGROUP;;TAXON_X;300;TAXON_Y;141;TAXON_COLOR_PIE1;65535;TAXON_PIE_FREQUENCY1;1;TAXON_STYLE_PIE1;SOLID;TAXON_LINE_WIDTH;1;TAXON_LINE_COLOR;0;TAXON_LINE_STYLE;SOLID;TAXON_ACTIVE;FALSE
TAXON_NAME;TSOU17;TAXON_NAME_HEIGHT;6;TAXON_NAME_COLOR;0;TAXON_FREQUENCY;1;TAXON_ORIG_FREQUENCY;1;TAXON_REGION;;TAXON_ETHNIC_GROUP;;TAXON_HAPLOGROUP;;TAXON_X;300;TAXON_Y;141;TAXON_COLOR_PIE1;65535;TAXON_PIE_FREQUENCY1;1;TAXON_STYLE_PIE1;SOLID;TAXON_LINE_WIDTH;1;TAXON_LINE_COLOR;0;TAXON_LINE_STYLE;SOLID;TAXON_ACTIVE;FALSE
TAXON_NAME;  BZ16;TAXON_NAME_HEIGHT;6;TAXON_NAME_COLOR;0;TAXON_FREQUENCY;1;TAXON_ORIG_FREQUENCY;1;TAXON_REGION;;TAXON_ETHNIC_GROUP;;TAXON_HAPLOGROUP;;TAXON_X;112;TAXON_Y;-39;TAXON_COLOR_PIE1;8388863;TAXON_PIE_FREQUENCY1;1;TAXON_STYLE_PIE1;SOLID;TAXON_LINE_WIDTH;1;TAXON_LINE_COLOR;0;TAXON_LINE_STYLE;SOLID;TAXON_ACTIVE;TRUE
TAXON_NAME;  BZ29;TAXON_NAME_HEIGHT;6;TAXON_NAME_COLOR;0;TAXON_FREQUENCY;1;TAXON_ORIG_FREQUENCY;1;TAXON_REGION;;TAXON_ETHNIC_GROUP;;TAXON_HAPLOGROUP;;TAXON_X;157;TAXON_Y;65;TAXON_COLOR_PIE1;8388863;TAXON_PIE_FREQUENCY1;1;TAXON_STYLE_PIE1;SOLID;TAXON_LINE_WIDTH;1;TAXON_LINE_COLOR;0;TAXON_LINE_STYLE;SOLID;TAXON_ACTIVE;TRUE
TAXON_NAME;  BZ30;TAXON_NAME_HEIGHT;6;TAXON_NAME_COLOR;0;TAXON_FREQUENCY;1;TAXON_ORIG_FREQUENCY;1;TAXON_REGION;;TAXON_ETHNIC_GROUP;;TAXON_HAPLOGROUP;;TAXON_X;639;TAXON_Y;334;TAXON_COLOR_PIE1;8388863;TAXON_PIE_FREQUENCY1;1;TAXON_STYLE_PIE1;SOLID;TAXON_LINE_WIDTH;1;TAXON_LINE_COLOR;0;TAXON_LINE_STYLE;SOLID;TAXON_ACTIVE;TRUE
TAXON_NAME;  BZ42;TAXON_NAME_HEIGHT;6;TAXON_NAME_COLOR;0;TAXON_FREQUENCY;1;TAXON_ORIG_FREQUENCY;1;TAXON_REGION;;TAXON_ETHNIC_GROUP;;TAXON_HAPLOGROUP;;TAXON_X;117;TAXON_Y;-71;TAXON_COLOR_PIE1;8388863;TAXON_PIE_FREQUENCY1;1;TAXON_STYLE_PIE1;SOLID;TAXON_LINE_WIDTH;1;TAXON_LINE_COLOR;0;TAXON_LINE_STYLE;SOLID;TAXON_ACTIVE;TRUE
TAXON_NAME;  BZ46;TAXON_NAME_HEIGHT;6;TAXON_NAME_COLOR;0;TAXON_FREQUENCY;4;TAXON_ORIG_FREQUENCY;4;TAXON_REGION;;TAXON_ETHNIC_GROUP;;TAXON_HAPLOGROUP;;TAXON_X;653;TAXON_Y;221;TAXON_COLOR_PIE1;8388863;TAXON_PIE_FREQUENCY1;4;TAXON_STYLE_PIE1;SOLID;TAXON_COLOR_PIE2;0;TAXON_PIE_FREQUENCY2;0;TAXON_STYLE_PIE2;SOLID;TAXON_LINE_WIDTH;1;TAXON_LINE_COLOR;0;TAXON_LINE_STYLE;SOLID;TAXON_ACTIVE;TRUE
TAXON_NAME;  BZ51;TAXON_NAME_HEIGHT;6;TAXON_NAME_COLOR;0;TAXON_FREQUENCY;1;TAXON_ORIG_FREQUENCY;1;TAXON_REGION;;TAXON_ETHNIC_GROUP;;TAXON_HAPLOGROUP;;TAXON_X;137;TAXON_Y;1;TAXON_COLOR_PIE1;8388863;TAXON_PIE_FREQUENCY1;1;TAXON_STYLE_PIE1;SOLID;TAXON_LINE_WIDTH;1;TAXON_LINE_COLOR;0;TAXON_LINE_STYLE;SOLID;TAXON_ACTIVE;TRUE
TAXON_NAME;  SR01;TAXON_NAME_HEIGHT;6;TAXON_NAME_COLOR;0;TAXON_FREQUENCY;1;TAXON_ORIG_FREQUENCY;1;TAXON_REGION;;TAXON_ETHNIC_GROUP;;TAXON_HAPLOGROUP;;TAXON_X;259;TAXON_Y;-34;TAXON_COLOR_PIE1;8388863;TAXON_PIE_FREQUENCY1;1;TAXON_STYLE_PIE1;SOLID;TAXON_LINE_WIDTH;1;TAXON_LINE_COLOR;0;TAXON_LINE_STYLE;SOLID;TAXON_ACTIVE;TRUE
TAXON_NAME;  SR02;TAXON_NAME_HEIGHT;6;TAXON_NAME_COLOR;0;TAXON_FREQUENCY;2;TAXON_ORIG_FREQUENCY;2;TAXON_REGION;;TAXON_ETHNIC_GROUP;;TAXON_HAPLOGROUP;;TAXON_X;186;TAXON_Y;-98;TAXON_COLOR_PIE1;8388863;TAXON_PIE_FREQUENCY1;2;TAXON_STYLE_PIE1;SOLID;TAXON_COLOR_PIE2;0;TAXON_PIE_FREQUENCY2;0;TAXON_STYLE_PIE2;SOLID;TAXON_LINE_WIDTH;1;TAXON_LINE_COLOR;0;TAXON_LINE_STYLE;SOLID;TAXON_ACTIVE;TRUE
TAXON_NAME;  SR08;TAXON_NAME_HEIGHT;6;TAXON_NAME_COLOR;0;TAXON_FREQUENCY;1;TAXON_ORIG_FREQUENCY;1;TAXON_REGION;;TAXON_ETHNIC_GROUP;;TAXON_HAPLOGROUP;;TAXON_X;300;TAXON_Y;141;TAXON_COLOR_PIE1;65535;TAXON_PIE_FREQUENCY1;1;TAXON_STYLE_PIE1;SOLID;TAXON_LINE_WIDTH;1;TAXON_LINE_COLOR;0;TAXON_LINE_STYLE;SOLID;TAXON_ACTIVE;FALSE
TAXON_NAME;  SR09;TAXON_NAME_HEIGHT;6;TAXON_NAME_COLOR;0;TAXON_FREQUENCY;1;TAXON_ORIG_FREQUENCY;1;TAXON_REGION;;TAXON_ETHNIC_GROUP;;TAXON_HAPLOGROUP;;TAXON_X;151;TAXON_Y;-31;TAXON_COLOR_PIE1;8388863;TAXON_PIE_FREQUENCY1;1;TAXON_STYLE_PIE1;SOLID;TAXON_LINE_WIDTH;1;TAXON_LINE_COLOR;0;TAXON_LINE_STYLE;SOLID;TAXON_ACTIVE;TRUE
TAXON_NAME;  SR10;TAXON_NAME_HEIGHT;6;TAXON_NAME_COLOR;0;TAXON_FREQUENCY;2;TAXON_ORIG_FREQUENCY;2;TAXON_REGION;;TAXON_ETHNIC_GROUP;;TAXON_HAPLOGROUP;;TAXON_X;239;TAXON_Y;97;TAXON_COLOR_PIE1;8388863;TAXON_PIE_FREQUENCY1;2;TAXON_STYLE_PIE1;SOLID;TAXON_COLOR_PIE2;0;TAXON_PIE_FREQUENCY2;0;TAXON_STYLE_PIE2;SOLID;TAXON_LINE_WIDTH;1;TAXON_LINE_COLOR;0;TAXON_LINE_STYLE;SOLID;TAXON_ACTIVE;TRUE
TAXON_NAME;  SR14;TAXON_NAME_HEIGHT;6;TAXON_NAME_COLOR;0;TAXON_FREQUENCY;1;TAXON_ORIG_FREQUENCY;1;TAXON_REGION;;TAXON_ETHNIC_GROUP;;TAXON_HAPLOGROUP;;TAXON_X;300;TAXON_Y;141;TAXON_COLOR_PIE1;65535;TAXON_PIE_FREQUENCY1;1;TAXON_STYLE_PIE1;SOLID;TAXON_LINE_WIDTH;1;TAXON_LINE_COLOR;0;TAXON_LINE_STYLE;SOLID;TAXON_ACTIVE;FALSE
TAXON_NAME;  SR16;TAXON_NAME_HEIGHT;6;TAXON_NAME_COLOR;0;TAXON_FREQUENCY;1;TAXON_ORIG_FREQUENCY;1;TAXON_REGION;;TAXON_ETHNIC_GROUP;;TAXON_HAPLOGROUP;;TAXON_X;778;TAXON_Y;171;TAXON_COLOR_PIE1;8388863;TAXON_PIE_FREQUENCY1;1;TAXON_STYLE_PIE1;SOLID;TAXON_LINE_WIDTH;1;TAXON_LINE_COLOR;0;TAXON_LINE_STYLE;SOLID;TAXON_ACTIVE;TRUE
TAXON_NAME;  SR21;TAXON_NAME_HEIGHT;6;TAXON_NAME_COLOR;0;TAXON_FREQUENCY;1;TAXON_ORIG_FREQUENCY;1;TAXON_REGION;;TAXON_ETHNIC_GROUP;;TAXON_HAPLOGROUP;;TAXON_X;300;TAXON_Y;141;TAXON_COLOR_PIE1;65535;TAXON_PIE_FREQUENCY1;1;TAXON_STYLE_PIE1;SOLID;TAXON_LINE_WIDTH;1;TAXON_LINE_COLOR;0;TAXON_LINE_STYLE;SOLID;TAXON_ACTIVE;FALSE
TAXON_NAME;  SR22;TAXON_NAME_HEIGHT;6;TAXON_NAME_COLOR;0;TAXON_FREQUENCY;1;TAXON_ORIG_FREQUENCY;1;TAXON_REGION;;TAXON_ETHNIC_GROUP;;TAXON_HAPLOGROUP;;TAXON_X;300;TAXON_Y;141;TAXON_COLOR_PIE1;65535;TAXON_PIE_FREQUENCY1;1;TAXON_STYLE_PIE1;SOLID;TAXON_LINE_WIDTH;1;TAXON_LINE_COLOR;0;TAXON_LINE_STYLE;SOLID;TAXON_ACTIVE;FALSE
TAXON_NAME;  SR24;TAXON_NAME_HEIGHT;6;TAXON_NAME_COLOR;0;TAXON_FREQUENCY;1;TAXON_ORIG_FREQUENCY;1;TAXON_REGION;;TAXON_ETHNIC_GROUP;;TAXON_HAPLOGROUP;;TAXON_X;300;TAXON_Y;141;TAXON_COLOR_PIE1;65535;TAXON_PIE_FREQUENCY1;1;TAXON_STYLE_PIE1;SOLID;TAXON_LINE_WIDTH;1;TAXON_LINE_COLOR;0;TAXON_LINE_STYLE;SOLID;TAXON_ACTIVE;FALSE
TAXON_NAME;  SR25;TAXON_NAME_HEIGHT;6;TAXON_NAME_COLOR;0;TAXON_FREQUENCY;1;TAXON_ORIG_FREQUENCY;1;TAXON_REGION;;TAXON_ETHNIC_GROUP;;TAXON_HAPLOGROUP;;TAXON_X;300;TAXON_Y;141;TAXON_COLOR_PIE1;65535;TAXON_PIE_FREQUENCY1;1;TAXON_STYLE_PIE1;SOLID;TAXON_LINE_WIDTH;1;TAXON_LINE_COLOR;0;TAXON_LINE_STYLE;SOLID;TAXON_ACTIVE;FALSE
TAXON_NAME;  SR26;TAXON_NAME_HEIGHT;6;TAXON_NAME_COLOR;0;TAXON_FREQUENCY;1;TAXON_ORIG_FREQUENCY;1;TAXON_REGION;;TAXON_ETHNIC_GROUP;;TAXON_HAPLOGROUP;;TAXON_X;587;TAXON_Y;353;TAXON_COLOR_PIE1;8388863;TAXON_PIE_FREQUENCY1;1;TAXON_STYLE_PIE1;SOLID;TAXON_LINE_WIDTH;1;TAXON_LINE_COLOR;0;TAXON_LINE_STYLE;SOLID;TAXON_ACTIVE;TRUE
TAXON_NAME;  SR27;TAXON_NAME_HEIGHT;6;TAXON_NAME_COLOR;0;TAXON_FREQUENCY;2;TAXON_ORIG_FREQUENCY;2;TAXON_REGION;;TAXON_ETHNIC_GROUP;;TAXON_HAPLOGROUP;;TAXON_X;837;TAXON_Y;118;TAXON_COLOR_PIE1;8388863;TAXON_PIE_FREQUENCY1;2;TAXON_STYLE_PIE1;SOLID;TAXON_LINE_WIDTH;1;TAXON_LINE_COLOR;0;TAXON_LINE_STYLE;SOLID;TAXON_ACTIVE;TRUE
TAXON_NAME;  SR28;TAXON_NAME_HEIGHT;6;TAXON_NAME_COLOR;0;TAXON_FREQUENCY;1;TAXON_ORIG_FREQUENCY;1;TAXON_REGION;;TAXON_ETHNIC_GROUP;;TAXON_HAPLOGROUP;;TAXON_X;300;TAXON_Y;141;TAXON_COLOR_PIE1;65535;TAXON_PIE_FREQUENCY1;1;TAXON_STYLE_PIE1;SOLID;TAXON_LINE_WIDTH;1;TAXON_LINE_COLOR;0;TAXON_LINE_STYLE;SOLID;TAXON_ACTIVE;FALSE
TAXON_NAME;  SR34;TAXON_NAME_HEIGHT;6;TAXON_NAME_COLOR;0;TAXON_FREQUENCY;1;TAXON_ORIG_FREQUENCY;1;TAXON_REGION;;TAXON_ETHNIC_GROUP;;TAXON_HAPLOGROUP;;TAXON_X;300;TAXON_Y;141;TAXON_COLOR_PIE1;65535;TAXON_PIE_FREQUENCY1;1;TAXON_STYLE_PIE1;SOLID;TAXON_LINE_WIDTH;1;TAXON_LINE_COLOR;0;TAXON_LINE_STYLE;SOLID;TAXON_ACTIVE;FALSE
TAXON_NAME;  SR35;TAXON_NAME_HEIGHT;6;TAXON_NAME_COLOR;0;TAXON_FREQUENCY;1;TAXON_ORIG_FREQUENCY;1;TAXON_REGION;;TAXON_ETHNIC_GROUP;;TAXON_HAPLOGROUP;;TAXON_X;846;TAXON_Y;178;TAXON_COLOR_PIE1;8388863;TAXON_PIE_FREQUENCY1;1;TAXON_STYLE_PIE1;SOLID;TAXON_LINE_WIDTH;1;TAXON_LINE_COLOR;0;TAXON_LINE_STYLE;SOLID;TAXON_ACTIVE;TRUE
TAXON_NAME;  SR36;TAXON_NAME_HEIGHT;6;TAXON_NAME_COLOR;0;TAXON_FREQUENCY;1;TAXON_ORIG_FREQUENCY;1;TAXON_REGION;;TAXON_ETHNIC_GROUP;;TAXON_HAPLOGROUP;;TAXON_X;558;TAXON_Y;376;TAXON_COLOR_PIE1;8388863;TAXON_PIE_FREQUENCY1;1;TAXON_STYLE_PIE1;SOLID;TAXON_LINE_WIDTH;1;TAXON_LINE_COLOR;0;TAXON_LINE_STYLE;SOLID;TAXON_ACTIVE;TRUE
TAXON_NAME;  SR40;TAXON_NAME_HEIGHT;6;TAXON_NAME_COLOR;0;TAXON_FREQUENCY;2;TAXON_ORIG_FREQUENCY;2;TAXON_REGION;;TAXON_ETHNIC_GROUP;;TAXON_HAPLOGROUP;;TAXON_X;215;TAXON_Y;69;TAXON_COLOR_PIE1;8388863;TAXON_PIE_FREQUENCY1;2;TAXON_STYLE_PIE1;SOLID;TAXON_COLOR_PIE2;0;TAXON_PIE_FREQUENCY2;0;TAXON_STYLE_PIE2;SOLID;TAXON_LINE_WIDTH;1;TAXON_LINE_COLOR;0;TAXON_LINE_STYLE;SOLID;TAXON_ACTIVE;TRUE
TAXON_NAME;  SR42;TAXON_NAME_HEIGHT;6;TAXON_NAME_COLOR;0;TAXON_FREQUENCY;2;TAXON_ORIG_FREQUENCY;2;TAXON_REGION;;TAXON_ETHNIC_GROUP;;TAXON_HAPLOGROUP;;TAXON_X;619;TAXON_Y;227;TAXON_COLOR_PIE1;8388863;TAXON_PIE_FREQUENCY1;2;TAXON_STYLE_PIE1;SOLID;TAXON_COLOR_PIE2;0;TAXON_PIE_FREQUENCY2;0;TAXON_STYLE_PIE2;SOLID;TAXON_LINE_WIDTH;1;TAXON_LINE_COLOR;0;TAXON_LINE_STYLE;SOLID;TAXON_ACTIVE;TRUE
TAXON_NAME;  SR45;TAXON_NAME_HEIGHT;6;TAXON_NAME_COLOR;0;TAXON_FREQUENCY;1;TAXON_ORIG_FREQUENCY;1;TAXON_REGION;;TAXON_ETHNIC_GROUP;;TAXON_HAPLOGROUP;;TAXON_X;300;TAXON_Y;141;TAXON_COLOR_PIE1;65535;TAXON_PIE_FREQUENCY1;1;TAXON_STYLE_PIE1;SOLID;TAXON_LINE_WIDTH;1;TAXON_LINE_COLOR;0;TAXON_LINE_STYLE;SOLID;TAXON_ACTIVE;FALSE
TAXON_NAME;  SR46;TAXON_NAME_HEIGHT;6;TAXON_NAME_COLOR;0;TAXON_FREQUENCY;1;TAXON_ORIG_FREQUENCY;1;TAXON_REGION;;TAXON_ETHNIC_GROUP;;TAXON_HAPLOGROUP;;TAXON_X;370;TAXON_Y;382;TAXON_COLOR_PIE1;8388863;TAXON_PIE_FREQUENCY1;1;TAXON_STYLE_PIE1;SOLID;TAXON_LINE_WIDTH;1;TAXON_LINE_COLOR;0;TAXON_LINE_STYLE;SOLID;TAXON_ACTIVE;TRUE
TAXON_NAME;  SR47;TAXON_NAME_HEIGHT;6;TAXON_NAME_COLOR;0;TAXON_FREQUENCY;1;TAXON_ORIG_FREQUENCY;1;TAXON_REGION;;TAXON_ETHNIC_GROUP;;TAXON_HAPLOGROUP;;TAXON_X;653;TAXON_Y;262;TAXON_COLOR_PIE1;8388863;TAXON_PIE_FREQUENCY1;1;TAXON_STYLE_PIE1;SOLID;TAXON_LINE_WIDTH;1;TAXON_LINE_COLOR;0;TAXON_LINE_STYLE;SOLID;TAXON_ACTIVE;TRUE
TAXON_NAME;  SR48;TAXON_NAME_HEIGHT;6;TAXON_NAME_COLOR;0;TAXON_FREQUENCY;1;TAXON_ORIG_FREQUENCY;1;TAXON_REGION;;TAXON_ETHNIC_GROUP;;TAXON_HAPLOGROUP;;TAXON_X;712;TAXON_Y;377;TAXON_COLOR_PIE1;8388863;TAXON_PIE_FREQUENCY1;1;TAXON_STYLE_PIE1;SOLID;TAXON_LINE_WIDTH;1;TAXON_LINE_COLOR;0;TAXON_LINE_STYLE;SOLID;TAXON_ACTIVE;TRUE
TAXON_NAME;  SR54;TAXON_NAME_HEIGHT;6;TAXON_NAME_COLOR;0;TAXON_FREQUENCY;1;TAXON_ORIG_FREQUENCY;1;TAXON_REGION;;TAXON_ETHNIC_GROUP;;TAXON_HAPLOGROUP;;TAXON_X;399;TAXON_Y;231;TAXON_COLOR_PIE1;8388863;TAXON_PIE_FREQUENCY1;1;TAXON_STYLE_PIE1;SOLID;TAXON_LINE_WIDTH;1;TAXON_LINE_COLOR;0;TAXON_LINE_STYLE;SOLID;TAXON_ACTIVE;TRUE
TAXON_NAME;  SR55;TAXON_NAME_HEIGHT;6;TAXON_NAME_COLOR;0;TAXON_FREQUENCY;1;TAXON_ORIG_FREQUENCY;1;TAXON_REGION;;TAXON_ETHNIC_GROUP;;TAXON_HAPLOGROUP;;TAXON_X;338;TAXON_Y;257;TAXON_COLOR_PIE1;8388863;TAXON_PIE_FREQUENCY1;1;TAXON_STYLE_PIE1;SOLID;TAXON_LINE_WIDTH;1;TAXON_LINE_COLOR;0;TAXON_LINE_STYLE;SOLID;TAXON_ACTIVE;TRUE
TAXON_NAME;  SR58;TAXON_NAME_HEIGHT;6;TAXON_NAME_COLOR;0;TAXON_FREQUENCY;1;TAXON_ORIG_FREQUENCY;1;TAXON_REGION;;TAXON_ETHNIC_GROUP;;TAXON_HAPLOGROUP;;TAXON_X;300;TAXON_Y;141;TAXON_COLOR_PIE1;65535;TAXON_PIE_FREQUENCY1;1;TAXON_STYLE_PIE1;SOLID;TAXON_LINE_WIDTH;1;TAXON_LINE_COLOR;0;TAXON_LINE_STYLE;SOLID;TAXON_ACTIVE;FALSE
TAXON_NAME;  TH04;TAXON_NAME_HEIGHT;6;TAXON_NAME_COLOR;0;TAXON_FREQUENCY;3;TAXON_ORIG_FREQUENCY;3;TAXON_REGION;;TAXON_ETHNIC_GROUP;;TAXON_HAPLOGROUP;;TAXON_X;581;TAXON_Y;280;TAXON_COLOR_PIE1;8388863;TAXON_PIE_FREQUENCY1;3;TAXON_STYLE_PIE1;SOLID;TAXON_COLOR_PIE2;0;TAXON_PIE_FREQUENCY2;0;TAXON_STYLE_PIE2;SOLID;TAXON_LINE_WIDTH;1;TAXON_LINE_COLOR;0;TAXON_LINE_STYLE;SOLID;TAXON_ACTIVE;TRUE
TAXON_NAME;  TH07;TAXON_NAME_HEIGHT;6;TAXON_NAME_COLOR;0;TAXON_FREQUENCY;1;TAXON_ORIG_FREQUENCY;1;TAXON_REGION;;TAXON_ETHNIC_GROUP;;TAXON_HAPLOGROUP;;TAXON_X;230;TAXON_Y;-68;TAXON_COLOR_PIE1;8388863;TAXON_PIE_FREQUENCY1;1;TAXON_STYLE_PIE1;SOLID;TAXON_LINE_WIDTH;1;TAXON_LINE_COLOR;0;TAXON_LINE_STYLE;SOLID;TAXON_ACTIVE;TRUE
TAXON_NAME;  TH38;TAXON_NAME_HEIGHT;6;TAXON_NAME_COLOR;0;TAXON_FREQUENCY;1;TAXON_ORIG_FREQUENCY;1;TAXON_REGION;;TAXON_ETHNIC_GROUP;;TAXON_HAPLOGROUP;;TAXON_X;585;TAXON_Y;242;TAXON_COLOR_PIE1;8388863;TAXON_PIE_FREQUENCY1;1;TAXON_STYLE_PIE1;SOLID;TAXON_LINE_WIDTH;1;TAXON_LINE_COLOR;0;TAXON_LINE_STYLE;SOLID;TAXON_ACTIVE;TRUE
TAXON_NAME;  TH76;TAXON_NAME_HEIGHT;6;TAXON_NAME_COLOR;0;TAXON_FREQUENCY;1;TAXON_ORIG_FREQUENCY;1;TAXON_REGION;;TAXON_ETHNIC_GROUP;;TAXON_HAPLOGROUP;;TAXON_X;552;TAXON_Y;300;TAXON_COLOR_PIE1;8388863;TAXON_PIE_FREQUENCY1;1;TAXON_STYLE_PIE1;SOLID;TAXON_LINE_WIDTH;1;TAXON_LINE_COLOR;0;TAXON_LINE_STYLE;SOLID;TAXON_ACTIVE;TRUE
TAXON_NAME;  TH79;TAXON_NAME_HEIGHT;6;TAXON_NAME_COLOR;0;TAXON_FREQUENCY;1;TAXON_ORIG_FREQUENCY;1;TAXON_REGION;;TAXON_ETHNIC_GROUP;;TAXON_HAPLOGROUP;;TAXON_X;564;TAXON_Y;86;TAXON_COLOR_PIE1;8388863;TAXON_PIE_FREQUENCY1;1;TAXON_STYLE_PIE1;SOLID;TAXON_LINE_WIDTH;1;TAXON_LINE_COLOR;0;TAXON_LINE_STYLE;SOLID;TAXON_ACTIVE;TRUE
TAXON_NAME;  TH82;TAXON_NAME_HEIGHT;6;TAXON_NAME_COLOR;0;TAXON_FREQUENCY;1;TAXON_ORIG_FREQUENCY;1;TAXON_REGION;;TAXON_ETHNIC_GROUP;;TAXON_HAPLOGROUP;;TAXON_X;300;TAXON_Y;141;TAXON_COLOR_PIE1;65535;TAXON_PIE_FREQUENCY1;1;TAXON_STYLE_PIE1;SOLID;TAXON_LINE_WIDTH;1;TAXON_LINE_COLOR;0;TAXON_LINE_STYLE;SOLID;TAXON_ACTIVE;FALSE
TAXON_NAME;  TH84;TAXON_NAME_HEIGHT;6;TAXON_NAME_COLOR;0;TAXON_FREQUENCY;1;TAXON_ORIG_FREQUENCY;1;TAXON_REGION;;TAXON_ETHNIC_GROUP;;TAXON_HAPLOGROUP;;TAXON_X;623;TAXON_Y;294;TAXON_COLOR_PIE1;8388863;TAXON_PIE_FREQUENCY1;1;TAXON_STYLE_PIE1;SOLID;TAXON_LINE_WIDTH;1;TAXON_LINE_COLOR;0;TAXON_LINE_STYLE;SOLID;TAXON_ACTIVE;TRUE
TAXON_NAME;  TH91;TAXON_NAME_HEIGHT;6;TAXON_NAME_COLOR;0;TAXON_FREQUENCY;1;TAXON_ORIG_FREQUENCY;1;TAXON_REGION;;TAXON_ETHNIC_GROUP;;TAXON_HAPLOGROUP;;TAXON_X;300;TAXON_Y;141;TAXON_COLOR_PIE1;65535;TAXON_PIE_FREQUENCY1;1;TAXON_STYLE_PIE1;SOLID;TAXON_LINE_WIDTH;1;TAXON_LINE_COLOR;0;TAXON_LINE_STYLE;SOLID;TAXON_ACTIVE;FALSE
TAXON_NAME;  TH92;TAXON_NAME_HEIGHT;6;TAXON_NAME_COLOR;0;TAXON_FREQUENCY;1;TAXON_ORIG_FREQUENCY;1;TAXON_REGION;;TAXON_ETHNIC_GROUP;;TAXON_HAPLOGROUP;;TAXON_X;300;TAXON_Y;141;TAXON_COLOR_PIE1;65535;TAXON_PIE_FREQUENCY1;1;TAXON_STYLE_PIE1;SOLID;TAXON_LINE_WIDTH;1;TAXON_LINE_COLOR;0;TAXON_LINE_STYLE;SOLID;TAXON_ACTIVE;FALSE
TAXON_NAME;  TH97;TAXON_NAME_HEIGHT;6;TAXON_NAME_COLOR;0;TAXON_FREQUENCY;1;TAXON_ORIG_FREQUENCY;1;TAXON_REGION;;TAXON_ETHNIC_GROUP;;TAXON_HAPLOGROUP;;TAXON_X;519;TAXON_Y;320;TAXON_COLOR_PIE1;8388863;TAXON_PIE_FREQUENCY1;1;TAXON_STYLE_PIE1;SOLID;TAXON_LINE_WIDTH;1;TAXON_LINE_COLOR;0;TAXON_LINE_STYLE;SOLID;TAXON_ACTIVE;TRUE
TAXON_NAME; CCX30;TAXON_NAME_HEIGHT;6;TAXON_NAME_COLOR;0;TAXON_FREQUENCY;1;TAXON_ORIG_FREQUENCY;1;TAXON_REGION;;TAXON_ETHNIC_GROUP;;TAXON_HAPLOGROUP;;TAXON_X;543;TAXON_Y;-97;TAXON_COLOR_PIE1;16777088;TAXON_PIE_FREQUENCY1;1;TAXON_STYLE_PIE1;SOLID;TAXON_LINE_WIDTH;1;TAXON_LINE_COLOR;0;TAXON_LINE_STYLE;SOLID;TAXON_ACTIVE;TRUE
TAXON_NAME; CCX31;TAXON_NAME_HEIGHT;6;TAXON_NAME_COLOR;0;TAXON_FREQUENCY;1;TAXON_ORIG_FREQUENCY;1;TAXON_REGION;;TAXON_ETHNIC_GROUP;;TAXON_HAPLOGROUP;;TAXON_X;190;TAXON_Y;406;TAXON_COLOR_PIE1;16777088;TAXON_PIE_FREQUENCY1;1;TAXON_STYLE_PIE1;SOLID;TAXON_LINE_WIDTH;1;TAXON_LINE_COLOR;0;TAXON_LINE_STYLE;SOLID;TAXON_ACTIVE;TRUE
TAXON_NAME; CCX32;TAXON_NAME_HEIGHT;6;TAXON_NAME_COLOR;0;TAXON_FREQUENCY;1;TAXON_ORIG_FREQUENCY;1;TAXON_REGION;;TAXON_ETHNIC_GROUP;;TAXON_HAPLOGROUP;;TAXON_X;191;TAXON_Y;173;TAXON_COLOR_PIE1;16777088;TAXON_PIE_FREQUENCY1;1;TAXON_STYLE_PIE1;SOLID;TAXON_LINE_WIDTH;1;TAXON_LINE_COLOR;0;TAXON_LINE_STYLE;SOLID;TAXON_ACTIVE;TRUE
TAXON_NAME; CCX33;TAXON_NAME_HEIGHT;6;TAXON_NAME_COLOR;0;TAXON_FREQUENCY;1;TAXON_ORIG_FREQUENCY;1;TAXON_REGION;;TAXON_ETHNIC_GROUP;;TAXON_HAPLOGROUP;;TAXON_X;83;TAXON_Y;299;TAXON_COLOR_PIE1;16777088;TAXON_PIE_FREQUENCY1;1;TAXON_STYLE_PIE1;SOLID;TAXON_LINE_WIDTH;1;TAXON_LINE_COLOR;0;TAXON_LINE_STYLE;SOLID;TAXON_ACTIVE;TRUE
TAXON_NAME; CCX34;TAXON_NAME_HEIGHT;6;TAXON_NAME_COLOR;0;TAXON_FREQUENCY;1;TAXON_ORIG_FREQUENCY;1;TAXON_REGION;;TAXON_ETHNIC_GROUP;;TAXON_HAPLOGROUP;;TAXON_X;137;TAXON_Y;458;TAXON_COLOR_PIE1;16777088;TAXON_PIE_FREQUENCY1;1;TAXON_STYLE_PIE1;SOLID;TAXON_LINE_WIDTH;1;TAXON_LINE_COLOR;0;TAXON_LINE_STYLE;SOLID;TAXON_ACTIVE;TRUE
TAXON_NAME; CCX35;TAXON_NAME_HEIGHT;6;TAXON_NAME_COLOR;0;TAXON_FREQUENCY;2;TAXON_ORIG_FREQUENCY;2;TAXON_REGION;;TAXON_ETHNIC_GROUP;;TAXON_HAPLOGROUP;;TAXON_X;300;TAXON_Y;141;TAXON_COLOR_PIE1;65535;TAXON_PIE_FREQUENCY1;2;TAXON_STYLE_PIE1;SOLID;TAXON_LINE_WIDTH;1;TAXON_LINE_COLOR;0;TAXON_LINE_STYLE;SOLID;TAXON_ACTIVE;FALSE
TAXON_NAME; CCX36;TAXON_NAME_HEIGHT;6;TAXON_NAME_COLOR;0;TAXON_FREQUENCY;1;TAXON_ORIG_FREQUENCY;1;TAXON_REGION;;TAXON_ETHNIC_GROUP;;TAXON_HAPLOGROUP;;TAXON_X;-19;TAXON_Y;-57;TAXON_COLOR_PIE1;16777088;TAXON_PIE_FREQUENCY1;1;TAXON_STYLE_PIE1;SOLID;TAXON_LINE_WIDTH;1;TAXON_LINE_COLOR;0;TAXON_LINE_STYLE;SOLID;TAXON_ACTIVE;TRUE
TAXON_NAME; CCX37;TAXON_NAME_HEIGHT;6;TAXON_NAME_COLOR;0;TAXON_FREQUENCY;1;TAXON_ORIG_FREQUENCY;1;TAXON_REGION;;TAXON_ETHNIC_GROUP;;TAXON_HAPLOGROUP;;TAXON_X;477;TAXON_Y;172;TAXON_COLOR_PIE1;16777088;TAXON_PIE_FREQUENCY1;1;TAXON_STYLE_PIE1;SOLID;TAXON_LINE_WIDTH;1;TAXON_LINE_COLOR;0;TAXON_LINE_STYLE;SOLID;TAXON_ACTIVE;TRUE
TAXON_NAME; CCY01;TAXON_NAME_HEIGHT;6;TAXON_NAME_COLOR;0;TAXON_FREQUENCY;3;TAXON_ORIG_FREQUENCY;3;TAXON_REGION;;TAXON_ETHNIC_GROUP;;TAXON_HAPLOGROUP;;TAXON_X;239;TAXON_Y;247;TAXON_COLOR_PIE1;16777088;TAXON_PIE_FREQUENCY1;3;TAXON_STYLE_PIE1;SOLID;TAXON_COLOR_PIE2;0;TAXON_PIE_FREQUENCY2;0;TAXON_STYLE_PIE2;SOLID;TAXON_LINE_WIDTH;1;TAXON_LINE_COLOR;0;TAXON_LINE_STYLE;SOLID;TAXON_ACTIVE;TRUE
TAXON_NAME; CCY05;TAXON_NAME_HEIGHT;6;TAXON_NAME_COLOR;0;TAXON_FREQUENCY;1;TAXON_ORIG_FREQUENCY;1;TAXON_REGION;;TAXON_ETHNIC_GROUP;;TAXON_HAPLOGROUP;;TAXON_X;300;TAXON_Y;141;TAXON_COLOR_PIE1;65535;TAXON_PIE_FREQUENCY1;1;TAXON_STYLE_PIE1;SOLID;TAXON_LINE_WIDTH;1;TAXON_LINE_COLOR;0;TAXON_LINE_STYLE;SOLID;TAXON_ACTIVE;FALSE
TAXON_NAME; CCY08;TAXON_NAME_HEIGHT;6;TAXON_NAME_COLOR;0;TAXON_FREQUENCY;1;TAXON_ORIG_FREQUENCY;1;TAXON_REGION;;TAXON_ETHNIC_GROUP;;TAXON_HAPLOGROUP;;TAXON_X;300;TAXON_Y;141;TAXON_COLOR_PIE1;65535;TAXON_PIE_FREQUENCY1;1;TAXON_STYLE_PIE1;SOLID;TAXON_LINE_WIDTH;1;TAXON_LINE_COLOR;0;TAXON_LINE_STYLE;SOLID;TAXON_ACTIVE;FALSE
TAXON_NAME;  CL13;TAXON_NAME_HEIGHT;6;TAXON_NAME_COLOR;0;TAXON_FREQUENCY;1;TAXON_ORIG_FREQUENCY;1;TAXON_REGION;;TAXON_ETHNIC_GROUP;;TAXON_HAPLOGROUP;;TAXON_X;303;TAXON_Y;196;TAXON_COLOR_PIE1;16777088;TAXON_PIE_FREQUENCY1;1;TAXON_STYLE_PIE1;SOLID;TAXON_LINE_WIDTH;1;TAXON_LINE_COLOR;0;TAXON_LINE_STYLE;SOLID;TAXON_ACTIVE;TRUE
TAXON_NAME;  WS25;TAXON_NAME_HEIGHT;6;TAXON_NAME_COLOR;0;TAXON_FREQUENCY;1;TAXON_ORIG_FREQUENCY;1;TAXON_REGION;;TAXON_ETHNIC_GROUP;;TAXON_HAPLOGROUP;;TAXON_X;300;TAXON_Y;141;TAXON_COLOR_PIE1;65535;TAXON_PIE_FREQUENCY1;1;TAXON_STYLE_PIE1;SOLID;TAXON_LINE_WIDTH;1;TAXON_LINE_COLOR;0;TAXON_LINE_STYLE;SOLID;TAXON_ACTIVE;FALSE
TAXON_NAME;  WS28;TAXON_NAME_HEIGHT;6;TAXON_NAME_COLOR;0;TAXON_FREQUENCY;1;TAXON_ORIG_FREQUENCY;1;TAXON_REGION;;TAXON_ETHNIC_GROUP;;TAXON_HAPLOGROUP;;TAXON_X;175;TAXON_Y;361;TAXON_COLOR_PIE1;16777088;TAXON_PIE_FREQUENCY1;1;TAXON_STYLE_PIE1;SOLID;TAXON_LINE_WIDTH;1;TAXON_LINE_COLOR;0;TAXON_LINE_STYLE;SOLID;TAXON_ACTIVE;TRUE
TAXON_NAME;mv   2;TAXON_NAME_HEIGHT;6;TAXON_NAME_COLOR;0;TAXON_FREQUENCY;0;TAXON_ORIG_FREQUENCY;0;TAXON_REGION;;TAXON_ETHNIC_GROUP;;TAXON_HAPLOGROUP;;TAXON_X;203;TAXON_Y;344;TAXON_COLOR_PIE1;255;TAXON_PIE_FREQUENCY1;0;TAXON_STYLE_PIE1;SOLID;TAXON_LINE_WIDTH;1;TAXON_LINE_COLOR;0;TAXON_LINE_STYLE;SOLID;TAXON_ACTIVE;TRUE
TAXON_NAME;mv   3;TAXON_NAME_HEIGHT;6;TAXON_NAME_COLOR;0;TAXON_FREQUENCY;0;TAXON_ORIG_FREQUENCY;0;TAXON_REGION;;TAXON_ETHNIC_GROUP;;TAXON_HAPLOGROUP;;TAXON_X;213;TAXON_Y;202;TAXON_COLOR_PIE1;255;TAXON_PIE_FREQUENCY1;0;TAXON_STYLE_PIE1;SOLID;TAXON_LINE_WIDTH;1;TAXON_LINE_COLOR;0;TAXON_LINE_STYLE;SOLID;TAXON_ACTIVE;TRUE
TAXON_NAME;mv   4;TAXON_NAME_HEIGHT;6;TAXON_NAME_COLOR;0;TAXON_FREQUENCY;0;TAXON_ORIG_FREQUENCY;0;TAXON_REGION;;TAXON_ETHNIC_GROUP;;TAXON_HAPLOGROUP;;TAXON_X;346;TAXON_Y;78;TAXON_COLOR_PIE1;255;TAXON_PIE_FREQUENCY1;0;TAXON_STYLE_PIE1;SOLID;TAXON_LINE_WIDTH;1;TAXON_LINE_COLOR;0;TAXON_LINE_STYLE;SOLID;TAXON_ACTIVE;FALSE
TAXON_NAME;mv   5;TAXON_NAME_HEIGHT;6;TAXON_NAME_COLOR;0;TAXON_FREQUENCY;0;TAXON_ORIG_FREQUENCY;0;TAXON_REGION;;TAXON_ETHNIC_GROUP;;TAXON_HAPLOGROUP;;TAXON_X;302;TAXON_Y;87;TAXON_COLOR_PIE1;255;TAXON_PIE_FREQUENCY1;0;TAXON_STYLE_PIE1;SOLID;TAXON_LINE_WIDTH;1;TAXON_LINE_COLOR;0;TAXON_LINE_STYLE;SOLID;TAXON_ACTIVE;FALSE
TAXON_NAME;mv   6;TAXON_NAME_HEIGHT;6;TAXON_NAME_COLOR;0;TAXON_FREQUENCY;0;TAXON_ORIG_FREQUENCY;0;TAXON_REGION;;TAXON_ETHNIC_GROUP;;TAXON_HAPLOGROUP;;TAXON_X;590;TAXON_Y;115;TAXON_COLOR_PIE1;255;TAXON_PIE_FREQUENCY1;0;TAXON_STYLE_PIE1;SOLID;TAXON_LINE_WIDTH;1;TAXON_LINE_COLOR;0;TAXON_LINE_STYLE;SOLID;TAXON_ACTIVE;TRUE
TAXON_NAME;mv   7;TAXON_NAME_HEIGHT;6;TAXON_NAME_COLOR;0;TAXON_FREQUENCY;0;TAXON_ORIG_FREQUENCY;0;TAXON_REGION;;TAXON_ETHNIC_GROUP;;TAXON_HAPLOGROUP;;TAXON_X;292;TAXON_Y;313;TAXON_COLOR_PIE1;255;TAXON_PIE_FREQUENCY1;0;TAXON_STYLE_PIE1;SOLID;TAXON_LINE_WIDTH;1;TAXON_LINE_COLOR;0;TAXON_LINE_STYLE;SOLID;TAXON_ACTIVE;TRUE
TAXON_NAME;mv   8;TAXON_NAME_HEIGHT;6;TAXON_NAME_COLOR;0;TAXON_FREQUENCY;0;TAXON_ORIG_FREQUENCY;0;TAXON_REGION;;TAXON_ETHNIC_GROUP;;TAXON_HAPLOGROUP;;TAXON_X;618;TAXON_Y;363;TAXON_COLOR_PIE1;255;TAXON_PIE_FREQUENCY1;0;TAXON_STYLE_PIE1;SOLID;TAXON_LINE_WIDTH;1;TAXON_LINE_COLOR;0;TAXON_LINE_STYLE;SOLID;TAXON_ACTIVE;TRUE
TAXON_NAME;mv   9;TAXON_NAME_HEIGHT;6;TAXON_NAME_COLOR;0;TAXON_FREQUENCY;0;TAXON_ORIG_FREQUENCY;0;TAXON_REGION;;TAXON_ETHNIC_GROUP;;TAXON_HAPLOGROUP;;TAXON_X;410;TAXON_Y;174;TAXON_COLOR_PIE1;255;TAXON_PIE_FREQUENCY1;0;TAXON_STYLE_PIE1;SOLID;TAXON_LINE_WIDTH;1;TAXON_LINE_COLOR;0;TAXON_LINE_STYLE;SOLID;TAXON_ACTIVE;FALSE
TAXON_NAME;mv  10;TAXON_NAME_HEIGHT;6;TAXON_NAME_COLOR;0;TAXON_FREQUENCY;0;TAXON_ORIG_FREQUENCY;0;TAXON_REGION;;TAXON_ETHNIC_GROUP;;TAXON_HAPLOGROUP;;TAXON_X;419;TAXON_Y;154;TAXON_COLOR_PIE1;255;TAXON_PIE_FREQUENCY1;0;TAXON_STYLE_PIE1;SOLID;TAXON_LINE_WIDTH;1;TAXON_LINE_COLOR;0;TAXON_LINE_STYLE;SOLID;TAXON_ACTIVE;TRUE
TAXON_NAME;mv  11;TAXON_NAME_HEIGHT;6;TAXON_NAME_COLOR;0;TAXON_FREQUENCY;0;TAXON_ORIG_FREQUENCY;0;TAXON_REGION;;TAXON_ETHNIC_GROUP;;TAXON_HAPLOGROUP;;TAXON_X;164;TAXON_Y;344;TAXON_COLOR_PIE1;255;TAXON_PIE_FREQUENCY1;0;TAXON_STYLE_PIE1;SOLID;TAXON_LINE_WIDTH;1;TAXON_LINE_COLOR;0;TAXON_LINE_STYLE;SOLID;TAXON_ACTIVE;TRUE
TAXON_NAME;mv  12;TAXON_NAME_HEIGHT;6;TAXON_NAME_COLOR;0;TAXON_FREQUENCY;0;TAXON_ORIG_FREQUENCY;0;TAXON_REGION;;TAXON_ETHNIC_GROUP;;TAXON_HAPLOGROUP;;TAXON_X;237;TAXON_Y;335;TAXON_COLOR_PIE1;255;TAXON_PIE_FREQUENCY1;0;TAXON_STYLE_PIE1;SOLID;TAXON_LINE_WIDTH;1;TAXON_LINE_COLOR;0;TAXON_LINE_STYLE;SOLID;TAXON_ACTIVE;TRUE
TAXON_NAME;mv  13;TAXON_NAME_HEIGHT;6;TAXON_NAME_COLOR;0;TAXON_FREQUENCY;0;TAXON_ORIG_FREQUENCY;0;TAXON_REGION;;TAXON_ETHNIC_GROUP;;TAXON_HAPLOGROUP;;TAXON_X;137;TAXON_Y;37;TAXON_COLOR_PIE1;255;TAXON_PIE_FREQUENCY1;0;TAXON_STYLE_PIE1;SOLID;TAXON_LINE_WIDTH;1;TAXON_LINE_COLOR;0;TAXON_LINE_STYLE;SOLID;TAXON_ACTIVE;TRUE
TAXON_NAME;mv  15;TAXON_NAME_HEIGHT;6;TAXON_NAME_COLOR;0;TAXON_FREQUENCY;0;TAXON_ORIG_FREQUENCY;0;TAXON_REGION;;TAXON_ETHNIC_GROUP;;TAXON_HAPLOGROUP;;TAXON_X;299;TAXON_Y;247;TAXON_COLOR_PIE1;255;TAXON_PIE_FREQUENCY1;0;TAXON_STYLE_PIE1;SOLID;TAXON_LINE_WIDTH;1;TAXON_LINE_COLOR;0;TAXON_LINE_STYLE;SOLID;TAXON_ACTIVE;TRUE
TAXON_NAME;mv  17;TAXON_NAME_HEIGHT;6;TAXON_NAME_COLOR;0;TAXON_FREQUENCY;0;TAXON_ORIG_FREQUENCY;0;TAXON_REGION;;TAXON_ETHNIC_GROUP;;TAXON_HAPLOGROUP;;TAXON_X;616;TAXON_Y;259;TAXON_COLOR_PIE1;255;TAXON_PIE_FREQUENCY1;0;TAXON_STYLE_PIE1;SOLID;TAXON_LINE_WIDTH;1;TAXON_LINE_COLOR;0;TAXON_LINE_STYLE;SOLID;TAXON_ACTIVE;TRUE
TAXON_NAME;mv  18;TAXON_NAME_HEIGHT;6;TAXON_NAME_COLOR;0;TAXON_FREQUENCY;0;TAXON_ORIG_FREQUENCY;0;TAXON_REGION;;TAXON_ETHNIC_GROUP;;TAXON_HAPLOGROUP;;TAXON_X;819;TAXON_Y;159;TAXON_COLOR_PIE1;255;TAXON_PIE_FREQUENCY1;0;TAXON_STYLE_PIE1;SOLID;TAXON_LINE_WIDTH;1;TAXON_LINE_COLOR;0;TAXON_LINE_STYLE;SOLID;TAXON_ACTIVE;TRUE
TAXON_NAME;mv  19;TAXON_NAME_HEIGHT;6;TAXON_NAME_COLOR;0;TAXON_FREQUENCY;0;TAXON_ORIG_FREQUENCY;0;TAXON_REGION;;TAXON_ETHNIC_GROUP;;TAXON_HAPLOGROUP;;TAXON_X;547;TAXON_Y;342;TAXON_COLOR_PIE1;255;TAXON_PIE_FREQUENCY1;0;TAXON_STYLE_PIE1;SOLID;TAXON_LINE_WIDTH;1;TAXON_LINE_COLOR;0;TAXON_LINE_STYLE;SOLID;TAXON_ACTIVE;TRUE
TAXON_NAME;mv  20;TAXON_NAME_HEIGHT;6;TAXON_NAME_COLOR;0;TAXON_FREQUENCY;0;TAXON_ORIG_FREQUENCY;0;TAXON_REGION;;TAXON_ETHNIC_GROUP;;TAXON_HAPLOGROUP;;TAXON_X;389;TAXON_Y;294;TAXON_COLOR_PIE1;255;TAXON_PIE_FREQUENCY1;0;TAXON_STYLE_PIE1;SOLID;TAXON_LINE_WIDTH;1;TAXON_LINE_COLOR;0;TAXON_LINE_STYLE;SOLID;TAXON_ACTIVE;TRUE
TAXON_NAME;mv  21;TAXON_NAME_HEIGHT;6;TAXON_NAME_COLOR;0;TAXON_FREQUENCY;0;TAXON_ORIG_FREQUENCY;0;TAXON_REGION;;TAXON_ETHNIC_GROUP;;TAXON_HAPLOGROUP;;TAXON_X;176;TAXON_Y;37;TAXON_COLOR_PIE1;255;TAXON_PIE_FREQUENCY1;0;TAXON_STYLE_PIE1;SOLID;TAXON_LINE_WIDTH;1;TAXON_LINE_COLOR;0;TAXON_LINE_STYLE;SOLID;TAXON_ACTIVE;TRUE
TAXON_NAME;mv  26;TAXON_NAME_HEIGHT;6;TAXON_NAME_COLOR;0;TAXON_FREQUENCY;0;TAXON_ORIG_FREQUENCY;0;TAXON_REGION;;TAXON_ETHNIC_GROUP;;TAXON_HAPLOGROUP;;TAXON_X;616;TAXON_Y;152;TAXON_COLOR_PIE1;255;TAXON_PIE_FREQUENCY1;0;TAXON_STYLE_PIE1;SOLID;TAXON_LINE_WIDTH;1;TAXON_LINE_COLOR;0;TAXON_LINE_STYLE;SOLID;TAXON_ACTIVE;TRUE
TAXON_NAME;mv  27;TAXON_NAME_HEIGHT;6;TAXON_NAME_COLOR;0;TAXON_FREQUENCY;0;TAXON_ORIG_FREQUENCY;0;TAXON_REGION;;TAXON_ETHNIC_GROUP;;TAXON_HAPLOGROUP;;TAXON_X;392;TAXON_Y;76;TAXON_COLOR_PIE1;255;TAXON_PIE_FREQUENCY1;0;TAXON_STYLE_PIE1;SOLID;TAXON_LINE_WIDTH;1;TAXON_LINE_COLOR;0;TAXON_LINE_STYLE;SOLID;TAXON_ACTIVE;TRUE
TAXON_NAME;mv  28;TAXON_NAME_HEIGHT;6;TAXON_NAME_COLOR;0;TAXON_FREQUENCY;0;TAXON_ORIG_FREQUENCY;0;TAXON_REGION;;TAXON_ETHNIC_GROUP;;TAXON_HAPLOGROUP;;TAXON_X;234;TAXON_Y;14;TAXON_COLOR_PIE1;255;TAXON_PIE_FREQUENCY1;0;TAXON_STYLE_PIE1;SOLID;TAXON_LINE_WIDTH;1;TAXON_LINE_COLOR;0;TAXON_LINE_STYLE;SOLID;TAXON_ACTIVE;FALSE
TAXON_NAME;mv  29;TAXON_NAME_HEIGHT;6;TAXON_NAME_COLOR;0;TAXON_FREQUENCY;0;TAXON_ORIG_FREQUENCY;0;TAXON_REGION;;TAXON_ETHNIC_GROUP;;TAXON_HAPLOGROUP;;TAXON_X;212;TAXON_Y;13;TAXON_COLOR_PIE1;255;TAXON_PIE_FREQUENCY1;0;TAXON_STYLE_PIE1;SOLID;TAXON_LINE_WIDTH;1;TAXON_LINE_COLOR;0;TAXON_LINE_STYLE;SOLID;TAXON_ACTIVE;TRUE
TAXON_NAME;mv  32;TAXON_NAME_HEIGHT;6;TAXON_NAME_COLOR;0;TAXON_FREQUENCY;0;TAXON_ORIG_FREQUENCY;0;TAXON_REGION;;TAXON_ETHNIC_GROUP;;TAXON_HAPLOGROUP;;TAXON_X;639;TAXON_Y;127;TAXON_COLOR_PIE1;255;TAXON_PIE_FREQUENCY1;0;TAXON_STYLE_PIE1;SOLID;TAXON_LINE_WIDTH;1;TAXON_LINE_COLOR;0;TAXON_LINE_STYLE;SOLID;TAXON_ACTIVE;TRUE
TAXON_NAME;mv  33;TAXON_NAME_HEIGHT;6;TAXON_NAME_COLOR;0;TAXON_FREQUENCY;0;TAXON_ORIG_FREQUENCY;0;TAXON_REGION;;TAXON_ETHNIC_GROUP;;TAXON_HAPLOGROUP;;TAXON_X;215;TAXON_Y;-31;TAXON_COLOR_PIE1;255;TAXON_PIE_FREQUENCY1;0;TAXON_STYLE_PIE1;SOLID;TAXON_LINE_WIDTH;1;TAXON_LINE_COLOR;0;TAXON_LINE_STYLE;SOLID;TAXON_ACTIVE;TRUE
TAXON_NAME;mv  34;TAXON_NAME_HEIGHT;6;TAXON_NAME_COLOR;0;TAXON_FREQUENCY;0;TAXON_ORIG_FREQUENCY;0;TAXON_REGION;;TAXON_ETHNIC_GROUP;;TAXON_HAPLOGROUP;;TAXON_X;276;TAXON_Y;13;TAXON_COLOR_PIE1;255;TAXON_PIE_FREQUENCY1;0;TAXON_STYLE_PIE1;SOLID;TAXON_LINE_WIDTH;1;TAXON_LINE_COLOR;0;TAXON_LINE_STYLE;SOLID;TAXON_ACTIVE;FALSE
TAXON_NAME;mv  35;TAXON_NAME_HEIGHT;6;TAXON_NAME_COLOR;0;TAXON_FREQUENCY;0;TAXON_ORIG_FREQUENCY;0;TAXON_REGION;;TAXON_ETHNIC_GROUP;;TAXON_HAPLOGROUP;;TAXON_X;282;TAXON_Y;88;TAXON_COLOR_PIE1;255;TAXON_PIE_FREQUENCY1;0;TAXON_STYLE_PIE1;SOLID;TAXON_LINE_WIDTH;1;TAXON_LINE_COLOR;0;TAXON_LINE_STYLE;SOLID;TAXON_ACTIVE;TRUE
TAXON_NAME;mv  36;TAXON_NAME_HEIGHT;6;TAXON_NAME_COLOR;0;TAXON_FREQUENCY;0;TAXON_ORIG_FREQUENCY;0;TAXON_REGION;;TAXON_ETHNIC_GROUP;;TAXON_HAPLOGROUP;;TAXON_X;297;TAXON_Y;38;TAXON_COLOR_PIE1;255;TAXON_PIE_FREQUENCY1;0;TAXON_STYLE_PIE1;SOLID;TAXON_LINE_WIDTH;1;TAXON_LINE_COLOR;0;TAXON_LINE_STYLE;SOLID;TAXON_ACTIVE;TRUE
TAXON_NAME;mv  37;TAXON_NAME_HEIGHT;6;TAXON_NAME_COLOR;0;TAXON_FREQUENCY;0;TAXON_ORIG_FREQUENCY;0;TAXON_REGION;;TAXON_ETHNIC_GROUP;;TAXON_HAPLOGROUP;;TAXON_X;399;TAXON_Y;-66;TAXON_COLOR_PIE1;255;TAXON_PIE_FREQUENCY1;0;TAXON_STYLE_PIE1;SOLID;TAXON_LINE_WIDTH;1;TAXON_LINE_COLOR;0;TAXON_LINE_STYLE;SOLID;TAXON_ACTIVE;TRUE
TAXON_NAME;mv  38;TAXON_NAME_HEIGHT;6;TAXON_NAME_COLOR;0;TAXON_FREQUENCY;0;TAXON_ORIG_FREQUENCY;0;TAXON_REGION;;TAXON_ETHNIC_GROUP;;TAXON_HAPLOGROUP;;TAXON_X;666;TAXON_Y;190;TAXON_COLOR_PIE1;255;TAXON_PIE_FREQUENCY1;0;TAXON_STYLE_PIE1;SOLID;TAXON_LINE_WIDTH;1;TAXON_LINE_COLOR;0;TAXON_LINE_STYLE;SOLID;TAXON_ACTIVE;TRUE

NUMBER_OF_LINKS;225
LINK_TAXON1;  HA03;LINK_TAXON2; CCX31;LINK_IN_TORSO;FALSE;LINK_TORSO_PART;0;NUMBER_OF_MUTATIONS;1;MUTATION1_NAME;91c     ;MUTATION1_NAME_HEIGHT;6;MUTATION1_NAME_COLOR;255;LINK_LINE_WIDTH;1;LINK_LINE_STYLE;SOLID;LINK_LINE_COLOR;0;LINK_ACTIVE;TRUE
LINK_TAXON1;  HA03;LINK_TAXON2;mv   2;LINK_IN_TORSO;FALSE;LINK_TORSO_PART;0;NUMBER_OF_MUTATIONS;1;MUTATION1_NAME;19f     ;MUTATION1_NAME_HEIGHT;6;MUTATION1_NAME_COLOR;255;LINK_LINE_WIDTH;1;LINK_LINE_STYLE;SOLID;LINK_LINE_COLOR;0;LINK_ACTIVE;TRUE
LINK_TAXON1;  HA04;LINK_TAXON2;  HA05;LINK_IN_TORSO;TRUE;LINK_TORSO_PART;2;NUMBER_OF_MUTATIONS;1;MUTATION1_NAME;92d     ;MUTATION1_NAME_HEIGHT;6;MUTATION1_NAME_COLOR;255;LINK_LINE_WIDTH;1;LINK_LINE_STYLE;SOLID;LINK_LINE_COLOR;0;LINK_ACTIVE;TRUE
LINK_TAXON1;  HA04;LINK_TAXON2;  HA08;LINK_IN_TORSO;TRUE;LINK_TORSO_PART;2;NUMBER_OF_MUTATIONS;1;MUTATION1_NAME;91c     ;MUTATION1_NAME_HEIGHT;6;MUTATION1_NAME_COLOR;255;LINK_LINE_WIDTH;1;LINK_LINE_STYLE;SOLID;LINK_LINE_COLOR;0;LINK_ACTIVE;TRUE
LINK_TAXON1;  HA04;LINK_TAXON2;  HA34;LINK_IN_TORSO;TRUE;LINK_TORSO_PART;2;NUMBER_OF_MUTATIONS;1;MUTATION1_NAME;19h     ;MUTATION1_NAME_HEIGHT;6;MUTATION1_NAME_COLOR;255;LINK_LINE_WIDTH;1;LINK_LINE_STYLE;SOLID;LINK_LINE_COLOR;0;LINK_ACTIVE;FALSE
LINK_TAXON1;  HA04;LINK_TAXON2;  MF04;LINK_IN_TORSO;TRUE;LINK_TORSO_PART;2;NUMBER_OF_MUTATIONS;1;MUTATION1_NAME;90e     ;MUTATION1_NAME_HEIGHT;6;MUTATION1_NAME_COLOR;255;LINK_LINE_WIDTH;1;LINK_LINE_STYLE;SOLID;LINK_LINE_COLOR;0;LINK_ACTIVE;FALSE
LINK_TAXON1;  HA04;LINK_TAXON2; GEI01;LINK_IN_TORSO;TRUE;LINK_TORSO_PART;2;NUMBER_OF_MUTATIONS;1;MUTATION1_NAME;93e     ;MUTATION1_NAME_HEIGHT;6;MUTATION1_NAME_COLOR;255;LINK_LINE_WIDTH;1;LINK_LINE_STYLE;SOLID;LINK_LINE_COLOR;0;LINK_ACTIVE;FALSE
LINK_TAXON1;  HA04;LINK_TAXON2; GEI04;LINK_IN_TORSO;TRUE;LINK_TORSO_PART;2;NUMBER_OF_MUTATIONS;1;MUTATION1_NAME;89c     ;MUTATION1_NAME_HEIGHT;6;MUTATION1_NAME_COLOR;255;LINK_LINE_WIDTH;1;LINK_LINE_STYLE;SOLID;LINK_LINE_COLOR;0;LINK_ACTIVE;FALSE
LINK_TAXON1;  HA04;LINK_TAXON2; ZWN06;LINK_IN_TORSO;TRUE;LINK_TORSO_PART;2;NUMBER_OF_MUTATIONS;1;MUTATION1_NAME;93f     ;MUTATION1_NAME_HEIGHT;6;MUTATION1_NAME_COLOR;255;LINK_LINE_WIDTH;1;LINK_LINE_STYLE;SOLID;LINK_LINE_COLOR;0;LINK_ACTIVE;FALSE
LINK_TAXON1;  HA04;LINK_TAXON2; CUN07;LINK_IN_TORSO;FALSE;LINK_TORSO_PART;0;NUMBER_OF_MUTATIONS;2;MUTATION1_NAME;90d     ;MUTATION1_NAME_HEIGHT;6;MUTATION1_NAME_COLOR;255;MUTATION2_NAME;91b     ;MUTATION2_NAME_HEIGHT;6;MUTATION2_NAME_COLOR;255;LINK_LINE_WIDTH;1;LINK_LINE_STYLE;SOLID;LINK_LINE_COLOR;0;LINK_ACTIVE;TRUE
LINK_TAXON1;  HA04;LINK_TAXON2;mv   3;LINK_IN_TORSO;TRUE;LINK_TORSO_PART;2;NUMBER_OF_MUTATIONS;1;MUTATION1_NAME;19g     ;MUTATION1_NAME_HEIGHT;6;MUTATION1_NAME_COLOR;255;LINK_LINE_WIDTH;1;LINK_LINE_STYLE;SOLID;LINK_LINE_COLOR;0;LINK_ACTIVE;TRUE
LINK_TAXON1;  HA05;LINK_TAXON2;  HA06;LINK_IN_TORSO;TRUE;LINK_TORSO_PART;2;NUMBER_OF_MUTATIONS;1;MUTATION1_NAME;90e     ;MUTATION1_NAME_HEIGHT;6;MUTATION1_NAME_COLOR;255;LINK_LINE_WIDTH;1;LINK_LINE_STYLE;SOLID;LINK_LINE_COLOR;0;LINK_ACTIVE;FALSE
LINK_TAXON1;  HA05;LINK_TAXON2; CCX33;LINK_IN_TORSO;TRUE;LINK_TORSO_PART;2;NUMBER_OF_MUTATIONS;1;MUTATION1_NAME;19g     ;MUTATION1_NAME_HEIGHT;6;MUTATION1_NAME_COLOR;255;LINK_LINE_WIDTH;1;LINK_LINE_STYLE;SOLID;LINK_LINE_COLOR;0;LINK_ACTIVE;TRUE
LINK_TAXON1;  HA06;LINK_TAXON2;  HA40;LINK_IN_TORSO;TRUE;LINK_TORSO_PART;2;NUMBER_OF_MUTATIONS;1;MUTATION1_NAME;19h     ;MUTATION1_NAME_HEIGHT;6;MUTATION1_NAME_COLOR;255;LINK_LINE_WIDTH;1;LINK_LINE_STYLE;SOLID;LINK_LINE_COLOR;0;LINK_ACTIVE;TRUE
LINK_TAXON1;  HA06;LINK_TAXON2;  MF04;LINK_IN_TORSO;TRUE;LINK_TORSO_PART;2;NUMBER_OF_MUTATIONS;1;MUTATION1_NAME;92d     ;MUTATION1_NAME_HEIGHT;6;MUTATION1_NAME_COLOR;255;LINK_LINE_WIDTH;1;LINK_LINE_STYLE;SOLID;LINK_LINE_COLOR;0;LINK_ACTIVE;TRUE
LINK_TAXON1;  HA06;LINK_TAXON2;  MF05;LINK_IN_TORSO;FALSE;LINK_TORSO_PART;0;NUMBER_OF_MUTATIONS;1;MUTATION1_NAME;91c     ;MUTATION1_NAME_HEIGHT;6;MUTATION1_NAME_COLOR;255;LINK_LINE_WIDTH;1;LINK_LINE_STYLE;SOLID;LINK_LINE_COLOR;0;LINK_ACTIVE;TRUE
LINK_TAXON1;  HA08;LINK_TAXON2;  HA09;LINK_IN_TORSO;FALSE;LINK_TORSO_PART;0;NUMBER_OF_MUTATIONS;1;MUTATION1_NAME;91d     ;MUTATION1_NAME_HEIGHT;6;MUTATION1_NAME_COLOR;255;LINK_LINE_WIDTH;1;LINK_LINE_STYLE;SOLID;LINK_LINE_COLOR;0;LINK_ACTIVE;TRUE
LINK_TAXON1;  HA08;LINK_TAXON2;  MF19;LINK_IN_TORSO;TRUE;LINK_TORSO_PART;2;NUMBER_OF_MUTATIONS;1;MUTATION1_NAME;19h     ;MUTATION1_NAME_HEIGHT;6;MUTATION1_NAME_COLOR;255;LINK_LINE_WIDTH;1;LINK_LINE_STYLE;SOLID;LINK_LINE_COLOR;0;LINK_ACTIVE;TRUE
LINK_TAXON1;  HA08;LINK_TAXON2; CUN11;LINK_IN_TORSO;FALSE;LINK_TORSO_PART;0;NUMBER_OF_MUTATIONS;1;MUTATION1_NAME;92c     ;MUTATION1_NAME_HEIGHT;6;MUTATION1_NAME_COLOR;255;LINK_LINE_WIDTH;1;LINK_LINE_STYLE;SOLID;LINK_LINE_COLOR;0;LINK_ACTIVE;TRUE
LINK_TAXON1;  HA22;LINK_TAXON2; ZWN04;LINK_IN_TORSO;TRUE;LINK_TORSO_PART;2;NUMBER_OF_MUTATIONS;1;MUTATION1_NAME;89c     ;MUTATION1_NAME_HEIGHT;6;MUTATION1_NAME_COLOR;255;LINK_LINE_WIDTH;1;LINK_LINE_STYLE;SOLID;LINK_LINE_COLOR;0;LINK_ACTIVE;TRUE
LINK_TAXON1;  HA22;LINK_TAXON2;mv   4;LINK_IN_TORSO;TRUE;LINK_TORSO_PART;2;NUMBER_OF_MUTATIONS;1;MUTATION1_NAME;93f     ;MUTATION1_NAME_HEIGHT;6;MUTATION1_NAME_COLOR;255;LINK_LINE_WIDTH;1;LINK_LINE_STYLE;SOLID;LINK_LINE_COLOR;0;LINK_ACTIVE;FALSE
LINK_TAXON1;  HA34;LINK_TAXON2;  MF19;LINK_IN_TORSO;TRUE;LINK_TORSO_PART;2;NUMBER_OF_MUTATIONS;1;MUTATION1_NAME;91c     ;MUTATION1_NAME_HEIGHT;6;MUTATION1_NAME_COLOR;255;LINK_LINE_WIDTH;1;LINK_LINE_STYLE;SOLID;LINK_LINE_COLOR;0;LINK_ACTIVE;FALSE
LINK_TAXON1;  HA34;LINK_TAXON2; ZWN29;LINK_IN_TORSO;TRUE;LINK_TORSO_PART;2;NUMBER_OF_MUTATIONS;1;MUTATION1_NAME;93e     ;MUTATION1_NAME_HEIGHT;6;MUTATION1_NAME_COLOR;255;LINK_LINE_WIDTH;1;LINK_LINE_STYLE;SOLID;LINK_LINE_COLOR;0;LINK_ACTIVE;TRUE
LINK_TAXON1;  HA34;LINK_TAXON2; ZWN31;LINK_IN_TORSO;TRUE;LINK_TORSO_PART;2;NUMBER_OF_MUTATIONS;1;MUTATION1_NAME;90e     ;MUTATION1_NAME_HEIGHT;6;MUTATION1_NAME_COLOR;255;LINK_LINE_WIDTH;1;LINK_LINE_STYLE;SOLID;LINK_LINE_COLOR;0;LINK_ACTIVE;TRUE
LINK_TAXON1;  HA40;LINK_TAXON2; ZWN30;LINK_IN_TORSO;FALSE;LINK_TORSO_PART;0;NUMBER_OF_MUTATIONS;2;MUTATION1_NAME;90f     ;MUTATION1_NAME_HEIGHT;6;MUTATION1_NAME_COLOR;255;MUTATION2_NAME;91b     ;MUTATION2_NAME_HEIGHT;6;MUTATION2_NAME_COLOR;255;LINK_LINE_WIDTH;1;LINK_LINE_STYLE;SOLID;LINK_LINE_COLOR;0;LINK_ACTIVE;TRUE
LINK_TAXON1;  HA40;LINK_TAXON2; ZWN31;LINK_IN_TORSO;TRUE;LINK_TORSO_PART;2;NUMBER_OF_MUTATIONS;1;MUTATION1_NAME;92d     ;MUTATION1_NAME_HEIGHT;6;MUTATION1_NAME_COLOR;255;LINK_LINE_WIDTH;1;LINK_LINE_STYLE;SOLID;LINK_LINE_COLOR;0;LINK_ACTIVE;TRUE
LINK_TAXON1;  MF04;LINK_TAXON2; ZWN04;LINK_IN_TORSO;TRUE;LINK_TORSO_PART;2;NUMBER_OF_MUTATIONS;1;MUTATION1_NAME;93f     ;MUTATION1_NAME_HEIGHT;6;MUTATION1_NAME_COLOR;255;LINK_LINE_WIDTH;1;LINK_LINE_STYLE;SOLID;LINK_LINE_COLOR;0;LINK_ACTIVE;FALSE
LINK_TAXON1;  MF04;LINK_TAXON2; ZWN31;LINK_IN_TORSO;TRUE;LINK_TORSO_PART;2;NUMBER_OF_MUTATIONS;1;MUTATION1_NAME;19h     ;MUTATION1_NAME_HEIGHT;6;MUTATION1_NAME_COLOR;255;LINK_LINE_WIDTH;1;LINK_LINE_STYLE;SOLID;LINK_LINE_COLOR;0;LINK_ACTIVE;FALSE
LINK_TAXON1;  MF04;LINK_TAXON2;  HL37;LINK_IN_TORSO;TRUE;LINK_TORSO_PART;2;NUMBER_OF_MUTATIONS;1;MUTATION1_NAME;19g     ;MUTATION1_NAME_HEIGHT;6;MUTATION1_NAME_COLOR;255;LINK_LINE_WIDTH;1;LINK_LINE_STYLE;SOLID;LINK_LINE_COLOR;0;LINK_ACTIVE;TRUE
LINK_TAXON1;  MF04;LINK_TAXON2;  BZ29;LINK_IN_TORSO;TRUE;LINK_TORSO_PART;2;NUMBER_OF_MUTATIONS;2;MUTATION1_NAME;90f     ;MUTATION1_NAME_HEIGHT;6;MUTATION1_NAME_COLOR;255;MUTATION2_NAME;92c     ;MUTATION2_NAME_HEIGHT;6;MUTATION2_NAME_COLOR;255;LINK_LINE_WIDTH;1;LINK_LINE_STYLE;SOLID;LINK_LINE_COLOR;0;LINK_ACTIVE;TRUE
LINK_TAXON1;  MF04;LINK_TAXON2;mv   4;LINK_IN_TORSO;TRUE;LINK_TORSO_PART;2;NUMBER_OF_MUTATIONS;1;MUTATION1_NAME;89c     ;MUTATION1_NAME_HEIGHT;6;MUTATION1_NAME_COLOR;255;LINK_LINE_WIDTH;1;LINK_LINE_STYLE;SOLID;LINK_LINE_COLOR;0;LINK_ACTIVE;FALSE
LINK_TAXON1;  MF04;LINK_TAXON2;mv   5;LINK_IN_TORSO;TRUE;LINK_TORSO_PART;2;NUMBER_OF_MUTATIONS;1;MUTATION1_NAME;93e     ;MUTATION1_NAME_HEIGHT;6;MUTATION1_NAME_COLOR;255;LINK_LINE_WIDTH;1;LINK_LINE_STYLE;SOLID;LINK_LINE_COLOR;0;LINK_ACTIVE;FALSE
LINK_TAXON1;  MF05;LINK_TAXON2; CUN09;LINK_IN_TORSO;FALSE;LINK_TORSO_PART;0;NUMBER_OF_MUTATIONS;1;MUTATION1_NAME;90f     ;MUTATION1_NAME_HEIGHT;6;MUTATION1_NAME_COLOR;255;LINK_LINE_WIDTH;1;LINK_LINE_STYLE;SOLID;LINK_LINE_COLOR;0;LINK_ACTIVE;TRUE
LINK_TAXON1; GEI01;LINK_TAXON2; ZWN29;LINK_IN_TORSO;TRUE;LINK_TORSO_PART;2;NUMBER_OF_MUTATIONS;1;MUTATION1_NAME;19h     ;MUTATION1_NAME_HEIGHT;6;MUTATION1_NAME_COLOR;255;LINK_LINE_WIDTH;1;LINK_LINE_STYLE;SOLID;LINK_LINE_COLOR;0;LINK_ACTIVE;FALSE
LINK_TAXON1; GEI01;LINK_TAXON2;  SR16;LINK_IN_TORSO;TRUE;LINK_TORSO_PART;2;NUMBER_OF_MUTATIONS;2;MUTATION1_NAME;91b     ;MUTATION1_NAME_HEIGHT;6;MUTATION1_NAME_COLOR;255;MUTATION2_NAME;92c     ;MUTATION2_NAME_HEIGHT;6;MUTATION2_NAME_COLOR;255;LINK_LINE_WIDTH;1;LINK_LINE_STYLE;SOLID;LINK_LINE_COLOR;0;LINK_ACTIVE;TRUE
LINK_TAXON1; GEI01;LINK_TAXON2;mv   5;LINK_IN_TORSO;TRUE;LINK_TORSO_PART;2;NUMBER_OF_MUTATIONS;1;MUTATION1_NAME;90e     ;MUTATION1_NAME_HEIGHT;6;MUTATION1_NAME_COLOR;255;LINK_LINE_WIDTH;1;LINK_LINE_STYLE;SOLID;LINK_LINE_COLOR;0;LINK_ACTIVE;FALSE
LINK_TAXON1; GEI01;LINK_TAXON2;mv   6;LINK_IN_TORSO;TRUE;LINK_TORSO_PART;2;NUMBER_OF_MUTATIONS;1;MUTATION1_NAME;89c     ;MUTATION1_NAME_HEIGHT;6;MUTATION1_NAME_COLOR;255;LINK_LINE_WIDTH;1;LINK_LINE_STYLE;SOLID;LINK_LINE_COLOR;0;LINK_ACTIVE;FALSE
LINK_TAXON1; GEI01;LINK_TAXON2;mv  38;LINK_IN_TORSO;TRUE;LINK_TORSO_PART;2;NUMBER_OF_MUTATIONS;1;MUTATION1_NAME;19g     ;MUTATION1_NAME_HEIGHT;6;MUTATION1_NAME_COLOR;255;LINK_LINE_WIDTH;1;LINK_LINE_STYLE;SOLID;LINK_LINE_COLOR;0;LINK_ACTIVE;TRUE
LINK_TAXON1; GEI04;LINK_TAXON2; CUN02;LINK_IN_TORSO;TRUE;LINK_TORSO_PART;2;NUMBER_OF_MUTATIONS;1;MUTATION1_NAME;19g     ;MUTATION1_NAME_HEIGHT;6;MUTATION1_NAME_COLOR;255;LINK_LINE_WIDTH;1;LINK_LINE_STYLE;SOLID;LINK_LINE_COLOR;0;LINK_ACTIVE;TRUE
LINK_TAXON1; GEI04;LINK_TAXON2;  SR27;LINK_IN_TORSO;TRUE;LINK_TORSO_PART;2;NUMBER_OF_MUTATIONS;2;MUTATION1_NAME;91b     ;MUTATION1_NAME_HEIGHT;6;MUTATION1_NAME_COLOR;255;MUTATION2_NAME;92c     ;MUTATION2_NAME_HEIGHT;6;MUTATION2_NAME_COLOR;255;LINK_LINE_WIDTH;1;LINK_LINE_STYLE;SOLID;LINK_LINE_COLOR;0;LINK_ACTIVE;FALSE
LINK_TAXON1; GEI04;LINK_TAXON2;mv   4;LINK_IN_TORSO;TRUE;LINK_TORSO_PART;2;NUMBER_OF_MUTATIONS;1;MUTATION1_NAME;90e     ;MUTATION1_NAME_HEIGHT;6;MUTATION1_NAME_COLOR;255;LINK_LINE_WIDTH;1;LINK_LINE_STYLE;SOLID;LINK_LINE_COLOR;0;LINK_ACTIVE;FALSE
LINK_TAXON1; GEI04;LINK_TAXON2;mv   6;LINK_IN_TORSO;TRUE;LINK_TORSO_PART;2;NUMBER_OF_MUTATIONS;1;MUTATION1_NAME;93e     ;MUTATION1_NAME_HEIGHT;6;MUTATION1_NAME_COLOR;255;LINK_LINE_WIDTH;1;LINK_LINE_STYLE;SOLID;LINK_LINE_COLOR;0;LINK_ACTIVE;TRUE
LINK_TAXON1; ZWN04;LINK_TAXON2; ZWN06;LINK_IN_TORSO;TRUE;LINK_TORSO_PART;2;NUMBER_OF_MUTATIONS;1;MUTATION1_NAME;90e     ;MUTATION1_NAME_HEIGHT;6;MUTATION1_NAME_COLOR;255;LINK_LINE_WIDTH;1;LINK_LINE_STYLE;SOLID;LINK_LINE_COLOR;0;LINK_ACTIVE;TRUE
LINK_TAXON1; ZWN04;LINK_TAXON2;  JM17;LINK_IN_TORSO;TRUE;LINK_TORSO_PART;2;NUMBER_OF_MUTATIONS;1;MUTATION1_NAME;19h     ;MUTATION1_NAME_HEIGHT;6;MUTATION1_NAME_COLOR;255;LINK_LINE_WIDTH;1;LINK_LINE_STYLE;SOLID;LINK_LINE_COLOR;0;LINK_ACTIVE;TRUE
LINK_TAXON1; ZWN04;LINK_TAXON2; CCX36;LINK_IN_TORSO;FALSE;LINK_TORSO_PART;0;NUMBER_OF_MUTATIONS;2;MUTATION1_NAME;89b     ;MUTATION1_NAME_HEIGHT;6;MUTATION1_NAME_COLOR;255;MUTATION2_NAME;93g     ;MUTATION2_NAME_HEIGHT;6;MUTATION2_NAME_COLOR;255;LINK_LINE_WIDTH;1;LINK_LINE_STYLE;SOLID;LINK_LINE_COLOR;0;LINK_ACTIVE;TRUE
LINK_TAXON1; ZWN24;LINK_TAXON2;mv  32;LINK_IN_TORSO;FALSE;LINK_TORSO_PART;0;NUMBER_OF_MUTATIONS;1;MUTATION1_NAME;91c     ;MUTATION1_NAME_HEIGHT;6;MUTATION1_NAME_COLOR;255;LINK_LINE_WIDTH;1;LINK_LINE_STYLE;SOLID;LINK_LINE_COLOR;0;LINK_ACTIVE;TRUE
LINK_TAXON1; ZWN31;LINK_TAXON2;  JM17;LINK_IN_TORSO;TRUE;LINK_TORSO_PART;2;NUMBER_OF_MUTATIONS;1;MUTATION1_NAME;93f     ;MUTATION1_NAME_HEIGHT;6;MUTATION1_NAME_COLOR;255;LINK_LINE_WIDTH;1;LINK_LINE_STYLE;SOLID;LINK_LINE_COLOR;0;LINK_ACTIVE;TRUE
LINK_TAXON1; CUN02;LINK_TAXON2; CUN04;LINK_IN_TORSO;FALSE;LINK_TORSO_PART;0;NUMBER_OF_MUTATIONS;1;MUTATION1_NAME;89d     ;MUTATION1_NAME_HEIGHT;6;MUTATION1_NAME_COLOR;255;LINK_LINE_WIDTH;1;LINK_LINE_STYLE;SOLID;LINK_LINE_COLOR;0;LINK_ACTIVE;TRUE
LINK_TAXON1; CUN02;LINK_TAXON2;  AM08;LINK_IN_TORSO;TRUE;LINK_TORSO_PART;2;NUMBER_OF_MUTATIONS;1;MUTATION1_NAME;19f     ;MUTATION1_NAME_HEIGHT;6;MUTATION1_NAME_COLOR;255;LINK_LINE_WIDTH;1;LINK_LINE_STYLE;SOLID;LINK_LINE_COLOR;0;LINK_ACTIVE;TRUE
LINK_TAXON1; CUN02;LINK_TAXON2;mv   3;LINK_IN_TORSO;TRUE;LINK_TORSO_PART;2;NUMBER_OF_MUTATIONS;1;MUTATION1_NAME;89c     ;MUTATION1_NAME_HEIGHT;6;MUTATION1_NAME_COLOR;255;LINK_LINE_WIDTH;1;LINK_LINE_STYLE;SOLID;LINK_LINE_COLOR;0;LINK_ACTIVE;FALSE
LINK_TAXON1; CUN04;LINK_TAXON2;mv  26;LINK_IN_TORSO;FALSE;LINK_TORSO_PART;0;NUMBER_OF_MUTATIONS;1;MUTATION1_NAME;93f     ;MUTATION1_NAME_HEIGHT;6;MUTATION1_NAME_COLOR;255;LINK_LINE_WIDTH;1;LINK_LINE_STYLE;SOLID;LINK_LINE_COLOR;0;LINK_ACTIVE;TRUE
LINK_TAXON1;  HL02;LINK_TAXON2;mv  37;LINK_IN_TORSO;FALSE;LINK_TORSO_PART;0;NUMBER_OF_MUTATIONS;1;MUTATION1_NAME;19f     ;MUTATION1_NAME_HEIGHT;6;MUTATION1_NAME_COLOR;255;LINK_LINE_WIDTH;1;LINK_LINE_STYLE;SOLID;LINK_LINE_COLOR;0;LINK_ACTIVE;TRUE
LINK_TAXON1;  HL10;LINK_TAXON2;mv  27;LINK_IN_TORSO;TRUE;LINK_TORSO_PART;2;NUMBER_OF_MUTATIONS;2;MUTATION1_NAME;92a     ;MUTATION1_NAME_HEIGHT;6;MUTATION1_NAME_COLOR;255;MUTATION2_NAME;92b     ;MUTATION2_NAME_HEIGHT;6;MUTATION2_NAME_COLOR;255;LINK_LINE_WIDTH;1;LINK_LINE_STYLE;SOLID;LINK_LINE_COLOR;0;LINK_ACTIVE;TRUE
LINK_TAXON1;  HL10;LINK_TAXON2;mv  37;LINK_IN_TORSO;TRUE;LINK_TORSO_PART;2;NUMBER_OF_MUTATIONS;2;MUTATION1_NAME;19d     ;MUTATION1_NAME_HEIGHT;6;MUTATION1_NAME_COLOR;255;MUTATION2_NAME;19e     ;MUTATION2_NAME_HEIGHT;6;MUTATION2_NAME_COLOR;255;LINK_LINE_WIDTH;1;LINK_LINE_STYLE;SOLID;LINK_LINE_COLOR;0;LINK_ACTIVE;TRUE
LINK_TAXON1;  HL13;LINK_TAXON2;  HL48;LINK_IN_TORSO;FALSE;LINK_TORSO_PART;0;NUMBER_OF_MUTATIONS;4;MUTATION1_NAME;19f     ;MUTATION1_NAME_HEIGHT;6;MUTATION1_NAME_COLOR;255;MUTATION2_NAME;91c     ;MUTATION2_NAME_HEIGHT;6;MUTATION2_NAME_COLOR;255;MUTATION3_NAME;91d     ;MUTATION3_NAME_HEIGHT;6;MUTATION3_NAME_COLOR;255;MUTATION4_NAME;92c     ;MUTATION4_NAME_HEIGHT;6;MUTATION4_NAME_COLOR;255;LINK_LINE_WIDTH;1;LINK_LINE_STYLE;SOLID;LINK_LINE_COLOR;0;LINK_ACTIVE;TRUE
LINK_TAXON1;  HL13;LINK_TAXON2;mv   3;LINK_IN_TORSO;FALSE;LINK_TORSO_PART;0;NUMBER_OF_MUTATIONS;4;MUTATION1_NAME;90a     ;MUTATION1_NAME_HEIGHT;6;MUTATION1_NAME_COLOR;255;MUTATION2_NAME;90b     ;MUTATION2_NAME_HEIGHT;6;MUTATION2_NAME_COLOR;255;MUTATION3_NAME;90c     ;MUTATION3_NAME_HEIGHT;6;MUTATION3_NAME_COLOR;255;MUTATION4_NAME;90d     ;MUTATION4_NAME_HEIGHT;6;MUTATION4_NAME_COLOR;255;LINK_LINE_WIDTH;1;LINK_LINE_STYLE;SOLID;LINK_LINE_COLOR;0;LINK_ACTIVE;TRUE
LINK_TAXON1;  HL14;LINK_TAXON2;  HL47;LINK_IN_TORSO;FALSE;LINK_TORSO_PART;0;NUMBER_OF_MUTATIONS;2;MUTATION1_NAME;89a     ;MUTATION1_NAME_HEIGHT;6;MUTATION1_NAME_COLOR;255;MUTATION2_NAME;89b     ;MUTATION2_NAME_HEIGHT;6;MUTATION2_NAME_COLOR;255;LINK_LINE_WIDTH;1;LINK_LINE_STYLE;SOLID;LINK_LINE_COLOR;0;LINK_ACTIVE;TRUE
LINK_TAXON1;  HL14;LINK_TAXON2;  HL24;LINK_IN_TORSO;TRUE;LINK_TORSO_PART;2;NUMBER_OF_MUTATIONS;1;MUTATION1_NAME;90e     ;MUTATION1_NAME_HEIGHT;6;MUTATION1_NAME_COLOR;255;LINK_LINE_WIDTH;1;LINK_LINE_STYLE;SOLID;LINK_LINE_COLOR;0;LINK_ACTIVE;FALSE
LINK_TAXON1;  HL14;LINK_TAXON2;AMIS02;LINK_IN_TORSO;TRUE;LINK_TORSO_PART;2;NUMBER_OF_MUTATIONS;1;MUTATION1_NAME;93e     ;MUTATION1_NAME_HEIGHT;6;MUTATION1_NAME_COLOR;255;LINK_LINE_WIDTH;1;LINK_LINE_STYLE;SOLID;LINK_LINE_COLOR;0;LINK_ACTIVE;TRUE
LINK_TAXON1;  HL14;LINK_TAXON2;mv   7;LINK_IN_TORSO;TRUE;LINK_TORSO_PART;2;NUMBER_OF_MUTATIONS;1;MUTATION1_NAME;91c     ;MUTATION1_NAME_HEIGHT;6;MUTATION1_NAME_COLOR;255;LINK_LINE_WIDTH;1;LINK_LINE_STYLE;SOLID;LINK_LINE_COLOR;0;LINK_ACTIVE;FALSE
LINK_TAXON1;  HL43;LINK_TAXON2;  PW03;LINK_IN_TORSO;FALSE;LINK_TORSO_PART;0;NUMBER_OF_MUTATIONS;3;MUTATION1_NAME;19c     ;MUTATION1_NAME_HEIGHT;6;MUTATION1_NAME_COLOR;255;MUTATION2_NAME;19d     ;MUTATION2_NAME_HEIGHT;6;MUTATION2_NAME_COLOR;255;MUTATION3_NAME;90g     ;MUTATION3_NAME_HEIGHT;6;MUTATION3_NAME_COLOR;255;LINK_LINE_WIDTH;1;LINK_LINE_STYLE;SOLID;LINK_LINE_COLOR;0;LINK_ACTIVE;TRUE
LINK_TAXON1;  HL43;LINK_TAXON2;mv   7;LINK_IN_TORSO;FALSE;LINK_TORSO_PART;0;NUMBER_OF_MUTATIONS;1;MUTATION1_NAME;90f     ;MUTATION1_NAME_HEIGHT;6;MUTATION1_NAME_COLOR;255;LINK_LINE_WIDTH;1;LINK_LINE_STYLE;SOLID;LINK_LINE_COLOR;0;LINK_ACTIVE;TRUE
LINK_TAXON1;  HL46;LINK_TAXON2;  HL31;LINK_IN_TORSO;TRUE;LINK_TORSO_PART;2;NUMBER_OF_MUTATIONS;2;MUTATION1_NAME;89c     ;MUTATION1_NAME_HEIGHT;6;MUTATION1_NAME_COLOR;255;MUTATION2_NAME;90f     ;MUTATION2_NAME_HEIGHT;6;MUTATION2_NAME_COLOR;255;LINK_LINE_WIDTH;1;LINK_LINE_STYLE;SOLID;LINK_LINE_COLOR;0;LINK_ACTIVE;FALSE
LINK_TAXON1;  HL46;LINK_TAXON2;mv   8;LINK_IN_TORSO;TRUE;LINK_TORSO_PART;2;NUMBER_OF_MUTATIONS;1;MUTATION1_NAME;19f     ;MUTATION1_NAME_HEIGHT;6;MUTATION1_NAME_COLOR;255;LINK_LINE_WIDTH;1;LINK_LINE_STYLE;SOLID;LINK_LINE_COLOR;0;LINK_ACTIVE;TRUE
LINK_TAXON1;  HL49;LINK_TAXON2;  AM08;LINK_IN_TORSO;FALSE;LINK_TORSO_PART;0;NUMBER_OF_MUTATIONS;1;MUTATION1_NAME;90e     ;MUTATION1_NAME_HEIGHT;6;MUTATION1_NAME_COLOR;255;LINK_LINE_WIDTH;1;LINK_LINE_STYLE;SOLID;LINK_LINE_COLOR;0;LINK_ACTIVE;TRUE
LINK_TAXON1;  HL54;LINK_TAXON2;mv   9;LINK_IN_TORSO;TRUE;LINK_TORSO_PART;2;NUMBER_OF_MUTATIONS;1;MUTATION1_NAME;89d     ;MUTATION1_NAME_HEIGHT;6;MUTATION1_NAME_COLOR;255;LINK_LINE_WIDTH;1;LINK_LINE_STYLE;SOLID;LINK_LINE_COLOR;0;LINK_ACTIVE;FALSE
LINK_TAXON1;  HL54;LINK_TAXON2;mv  10;LINK_IN_TORSO;TRUE;LINK_TORSO_PART;2;NUMBER_OF_MUTATIONS;1;MUTATION1_NAME;93e     ;MUTATION1_NAME_HEIGHT;6;MUTATION1_NAME_COLOR;255;LINK_LINE_WIDTH;1;LINK_LINE_STYLE;SOLID;LINK_LINE_COLOR;0;LINK_ACTIVE;TRUE
LINK_TAXON1;  HL61;LINK_TAXON2;mv  11;LINK_IN_TORSO;FALSE;LINK_TORSO_PART;0;NUMBER_OF_MUTATIONS;1;MUTATION1_NAME;91c     ;MUTATION1_NAME_HEIGHT;6;MUTATION1_NAME_COLOR;255;LINK_LINE_WIDTH;1;LINK_LINE_STYLE;SOLID;LINK_LINE_COLOR;0;LINK_ACTIVE;TRUE
LINK_TAXON1;  HL06;LINK_TAXON2;mv  36;LINK_IN_TORSO;FALSE;LINK_TORSO_PART;0;NUMBER_OF_MUTATIONS;2;MUTATION1_NAME;90c     ;MUTATION1_NAME_HEIGHT;6;MUTATION1_NAME_COLOR;255;MUTATION2_NAME;93f     ;MUTATION2_NAME_HEIGHT;6;MUTATION2_NAME_COLOR;255;LINK_LINE_WIDTH;1;LINK_LINE_STYLE;SOLID;LINK_LINE_COLOR;0;LINK_ACTIVE;TRUE
LINK_TAXON1;  HL07;LINK_TAXON2;  HL18;LINK_IN_TORSO;FALSE;LINK_TORSO_PART;0;NUMBER_OF_MUTATIONS;1;MUTATION1_NAME;92d     ;MUTATION1_NAME_HEIGHT;6;MUTATION1_NAME_COLOR;255;LINK_LINE_WIDTH;1;LINK_LINE_STYLE;SOLID;LINK_LINE_COLOR;0;LINK_ACTIVE;TRUE
LINK_TAXON1;  HL07;LINK_TAXON2;  AM06;LINK_IN_TORSO;FALSE;LINK_TORSO_PART;0;NUMBER_OF_MUTATIONS;1;MUTATION1_NAME;93f     ;MUTATION1_NAME_HEIGHT;6;MUTATION1_NAME_COLOR;255;LINK_LINE_WIDTH;1;LINK_LINE_STYLE;SOLID;LINK_LINE_COLOR;0;LINK_ACTIVE;TRUE
LINK_TAXON1;  HL17;LINK_TAXON2;mv  12;LINK_IN_TORSO;FALSE;LINK_TORSO_PART;0;NUMBER_OF_MUTATIONS;1;MUTATION1_NAME;91c     ;MUTATION1_NAME_HEIGHT;6;MUTATION1_NAME_COLOR;255;LINK_LINE_WIDTH;1;LINK_LINE_STYLE;SOLID;LINK_LINE_COLOR;0;LINK_ACTIVE;TRUE
LINK_TAXON1;  HL19;LINK_TAXON2;  SR01;LINK_IN_TORSO;FALSE;LINK_TORSO_PART;0;NUMBER_OF_MUTATIONS;2;MUTATION1_NAME;19f     ;MUTATION1_NAME_HEIGHT;6;MUTATION1_NAME_COLOR;255;MUTATION2_NAME;91b     ;MUTATION2_NAME_HEIGHT;6;MUTATION2_NAME_COLOR;255;LINK_LINE_WIDTH;1;LINK_LINE_STYLE;SOLID;LINK_LINE_COLOR;0;LINK_ACTIVE;TRUE
LINK_TAXON1;  HL19;LINK_TAXON2;mv  35;LINK_IN_TORSO;FALSE;LINK_TORSO_PART;0;NUMBER_OF_MUTATIONS;1;MUTATION1_NAME;89c     ;MUTATION1_NAME_HEIGHT;6;MUTATION1_NAME_COLOR;255;LINK_LINE_WIDTH;1;LINK_LINE_STYLE;SOLID;LINK_LINE_COLOR;0;LINK_ACTIVE;TRUE
LINK_TAXON1;  HL23;LINK_TAXON2;mv  38;LINK_IN_TORSO;FALSE;LINK_TORSO_PART;0;NUMBER_OF_MUTATIONS;4;MUTATION1_NAME;93a     ;MUTATION1_NAME_HEIGHT;6;MUTATION1_NAME_COLOR;255;MUTATION2_NAME;93b     ;MUTATION2_NAME_HEIGHT;6;MUTATION2_NAME_COLOR;255;MUTATION3_NAME;93c     ;MUTATION3_NAME_HEIGHT;6;MUTATION3_NAME_COLOR;255;MUTATION4_NAME;93d     ;MUTATION4_NAME_HEIGHT;6;MUTATION4_NAME_COLOR;255;LINK_LINE_WIDTH;1;LINK_LINE_STYLE;SOLID;LINK_LINE_COLOR;0;LINK_ACTIVE;TRUE
LINK_TAXON1;  HL24;LINK_TAXON2;  AM05;LINK_IN_TORSO;TRUE;LINK_TORSO_PART;2;NUMBER_OF_MUTATIONS;1;MUTATION1_NAME;93e     ;MUTATION1_NAME_HEIGHT;6;MUTATION1_NAME_COLOR;255;LINK_LINE_WIDTH;1;LINK_LINE_STYLE;SOLID;LINK_LINE_COLOR;0;LINK_ACTIVE;FALSE
LINK_TAXON1;  HL24;LINK_TAXON2;AMIS06;LINK_IN_TORSO;TRUE;LINK_TORSO_PART;2;NUMBER_OF_MUTATIONS;1;MUTATION1_NAME;19d     ;MUTATION1_NAME_HEIGHT;6;MUTATION1_NAME_COLOR;255;LINK_LINE_WIDTH;1;LINK_LINE_STYLE;SOLID;LINK_LINE_COLOR;0;LINK_ACTIVE;FALSE
LINK_TAXON1;  HL24;LINK_TAXON2; SSA03;LINK_IN_TORSO;TRUE;LINK_TORSO_PART;2;NUMBER_OF_MUTATIONS;1;MUTATION1_NAME;91c     ;MUTATION1_NAME_HEIGHT;6;MUTATION1_NAME_COLOR;255;LINK_LINE_WIDTH;1;LINK_LINE_STYLE;SOLID;LINK_LINE_COLOR;0;LINK_ACTIVE;FALSE
LINK_TAXON1;  HL24;LINK_TAXON2;  BZ46;LINK_IN_TORSO;TRUE;LINK_TORSO_PART;2;NUMBER_OF_MUTATIONS;1;MUTATION1_NAME;19e     ;MUTATION1_NAME_HEIGHT;6;MUTATION1_NAME_COLOR;255;LINK_LINE_WIDTH;1;LINK_LINE_STYLE;SOLID;LINK_LINE_COLOR;0;LINK_ACTIVE;TRUE
LINK_TAXON1;  HL26;LINK_TAXON2;  PW02;LINK_IN_TORSO;TRUE;LINK_TORSO_PART;2;NUMBER_OF_MUTATIONS;1;MUTATION1_NAME;92b     ;MUTATION1_NAME_HEIGHT;6;MUTATION1_NAME_COLOR;255;LINK_LINE_WIDTH;1;LINK_LINE_STYLE;SOLID;LINK_LINE_COLOR;0;LINK_ACTIVE;TRUE
LINK_TAXON1;  HL26;LINK_TAXON2;  PW08;LINK_IN_TORSO;TRUE;LINK_TORSO_PART;2;NUMBER_OF_MUTATIONS;1;MUTATION1_NAME;19e     ;MUTATION1_NAME_HEIGHT;6;MUTATION1_NAME_COLOR;255;LINK_LINE_WIDTH;1;LINK_LINE_STYLE;SOLID;LINK_LINE_COLOR;0;LINK_ACTIVE;FALSE
LINK_TAXON1;  HL26;LINK_TAXON2;  PW10;LINK_IN_TORSO;TRUE;LINK_TORSO_PART;2;NUMBER_OF_MUTATIONS;1;MUTATION1_NAME;92c     ;MUTATION1_NAME_HEIGHT;6;MUTATION1_NAME_COLOR;255;LINK_LINE_WIDTH;1;LINK_LINE_STYLE;SOLID;LINK_LINE_COLOR;0;LINK_ACTIVE;TRUE
LINK_TAXON1;  HL31;LINK_TAXON2;mv  13;LINK_IN_TORSO;TRUE;LINK_TORSO_PART;2;NUMBER_OF_MUTATIONS;1;MUTATION1_NAME;19g     ;MUTATION1_NAME_HEIGHT;6;MUTATION1_NAME_COLOR;255;LINK_LINE_WIDTH;1;LINK_LINE_STYLE;SOLID;LINK_LINE_COLOR;0;LINK_ACTIVE;TRUE
LINK_TAXON1;  HL34;LINK_TAXON2;  AM07;LINK_IN_TORSO;FALSE;LINK_TORSO_PART;0;NUMBER_OF_MUTATIONS;1;MUTATION1_NAME;19f     ;MUTATION1_NAME_HEIGHT;6;MUTATION1_NAME_COLOR;255;LINK_LINE_WIDTH;1;LINK_LINE_STYLE;SOLID;LINK_LINE_COLOR;0;LINK_ACTIVE;TRUE
LINK_TAXON1;  HL34;LINK_TAXON2;AMIS07;LINK_IN_TORSO;TRUE;LINK_TORSO_PART;1;NUMBER_OF_MUTATIONS;1;MUTATION1_NAME;93g     ;MUTATION1_NAME_HEIGHT;6;MUTATION1_NAME_COLOR;255;LINK_LINE_WIDTH;1;LINK_LINE_STYLE;SOLID;LINK_LINE_COLOR;0;LINK_ACTIVE;TRUE
LINK_TAXON1;  HL34;LINK_TAXON2;mv  11;LINK_IN_TORSO;TRUE;LINK_TORSO_PART;1;NUMBER_OF_MUTATIONS;1;MUTATION1_NAME;92c     ;MUTATION1_NAME_HEIGHT;6;MUTATION1_NAME_COLOR;255;LINK_LINE_WIDTH;1;LINK_LINE_STYLE;SOLID;LINK_LINE_COLOR;0;LINK_ACTIVE;TRUE
LINK_TAXON1;  HL35;LINK_TAXON2;  AM06;LINK_IN_TORSO;TRUE;LINK_TORSO_PART;1;NUMBER_OF_MUTATIONS;1;MUTATION1_NAME;90f     ;MUTATION1_NAME_HEIGHT;6;MUTATION1_NAME_COLOR;255;LINK_LINE_WIDTH;1;LINK_LINE_STYLE;SOLID;LINK_LINE_COLOR;0;LINK_ACTIVE;FALSE
LINK_TAXON1;  HL35;LINK_TAXON2;AMIS07;LINK_IN_TORSO;TRUE;LINK_TORSO_PART;1;NUMBER_OF_MUTATIONS;1;MUTATION1_NAME;92c     ;MUTATION1_NAME_HEIGHT;6;MUTATION1_NAME_COLOR;255;LINK_LINE_WIDTH;1;LINK_LINE_STYLE;SOLID;LINK_LINE_COLOR;0;LINK_ACTIVE;TRUE
LINK_TAXON1;  HL35;LINK_TAXON2; CCY01;LINK_IN_TORSO;TRUE;LINK_TORSO_PART;100;NUMBER_OF_MUTATIONS;1;MUTATION1_NAME;90e     ;MUTATION1_NAME_HEIGHT;6;MUTATION1_NAME_COLOR;255;LINK_LINE_WIDTH;1;LINK_LINE_STYLE;SOLID;LINK_LINE_COLOR;0;LINK_ACTIVE;TRUE
LINK_TAXON1;  HL35;LINK_TAXON2;mv  11;LINK_IN_TORSO;TRUE;LINK_TORSO_PART;1;NUMBER_OF_MUTATIONS;1;MUTATION1_NAME;93g     ;MUTATION1_NAME_HEIGHT;6;MUTATION1_NAME_COLOR;255;LINK_LINE_WIDTH;1;LINK_LINE_STYLE;SOLID;LINK_LINE_COLOR;0;LINK_ACTIVE;FALSE
LINK_TAXON1;  HL36;LINK_TAXON2;mv   4;LINK_IN_TORSO;TRUE;LINK_TORSO_PART;2;NUMBER_OF_MUTATIONS;1;MUTATION1_NAME;93e     ;MUTATION1_NAME_HEIGHT;6;MUTATION1_NAME_COLOR;255;LINK_LINE_WIDTH;1;LINK_LINE_STYLE;SOLID;LINK_LINE_COLOR;0;LINK_ACTIVE;FALSE
LINK_TAXON1;  HL36;LINK_TAXON2;mv   5;LINK_IN_TORSO;TRUE;LINK_TORSO_PART;2;NUMBER_OF_MUTATIONS;1;MUTATION1_NAME;89c     ;MUTATION1_NAME_HEIGHT;6;MUTATION1_NAME_COLOR;255;LINK_LINE_WIDTH;1;LINK_LINE_STYLE;SOLID;LINK_LINE_COLOR;0;LINK_ACTIVE;FALSE
LINK_TAXON1;  HL36;LINK_TAXON2;mv   6;LINK_IN_TORSO;TRUE;LINK_TORSO_PART;2;NUMBER_OF_MUTATIONS;1;MUTATION1_NAME;90e     ;MUTATION1_NAME_HEIGHT;6;MUTATION1_NAME_COLOR;255;LINK_LINE_WIDTH;1;LINK_LINE_STYLE;SOLID;LINK_LINE_COLOR;0;LINK_ACTIVE;TRUE
LINK_TAXON1;  HL37;LINK_TAXON2;mv   3;LINK_IN_TORSO;TRUE;LINK_TORSO_PART;2;NUMBER_OF_MUTATIONS;1;MUTATION1_NAME;90e     ;MUTATION1_NAME_HEIGHT;6;MUTATION1_NAME_COLOR;255;LINK_LINE_WIDTH;1;LINK_LINE_STYLE;SOLID;LINK_LINE_COLOR;0;LINK_ACTIVE;TRUE
LINK_TAXON1;  HL38;LINK_TAXON2;  AM08;LINK_IN_TORSO;TRUE;LINK_TORSO_PART;2;NUMBER_OF_MUTATIONS;1;MUTATION1_NAME;93e     ;MUTATION1_NAME_HEIGHT;6;MUTATION1_NAME_COLOR;255;LINK_LINE_WIDTH;1;LINK_LINE_STYLE;SOLID;LINK_LINE_COLOR;0;LINK_ACTIVE;TRUE
LINK_TAXON1;  HL38;LINK_TAXON2;  BZ46;LINK_IN_TORSO;TRUE;LINK_TORSO_PART;2;NUMBER_OF_MUTATIONS;1;MUTATION1_NAME;89c     ;MUTATION1_NAME_HEIGHT;6;MUTATION1_NAME_COLOR;255;LINK_LINE_WIDTH;1;LINK_LINE_STYLE;SOLID;LINK_LINE_COLOR;0;LINK_ACTIVE;FALSE
LINK_TAXON1;  HL38;LINK_TAXON2;  SR26;LINK_IN_TORSO;TRUE;LINK_TORSO_PART;2;NUMBER_OF_MUTATIONS;1;MUTATION1_NAME;92c     ;MUTATION1_NAME_HEIGHT;6;MUTATION1_NAME_COLOR;255;LINK_LINE_WIDTH;1;LINK_LINE_STYLE;SOLID;LINK_LINE_COLOR;0;LINK_ACTIVE;FALSE
LINK_TAXON1;  HL38;LINK_TAXON2;  SR47;LINK_IN_TORSO;TRUE;LINK_TORSO_PART;2;NUMBER_OF_MUTATIONS;1;MUTATION1_NAME;91b     ;MUTATION1_NAME_HEIGHT;6;MUTATION1_NAME_COLOR;255;LINK_LINE_WIDTH;1;LINK_LINE_STYLE;SOLID;LINK_LINE_COLOR;0;LINK_ACTIVE;FALSE
LINK_TAXON1;  HL38;LINK_TAXON2;  TH97;LINK_IN_TORSO;TRUE;LINK_TORSO_PART;2;NUMBER_OF_MUTATIONS;1;MUTATION1_NAME;90d     ;MUTATION1_NAME_HEIGHT;6;MUTATION1_NAME_COLOR;255;LINK_LINE_WIDTH;1;LINK_LINE_STYLE;SOLID;LINK_LINE_COLOR;0;LINK_ACTIVE;TRUE
LINK_TAXON1;  AM01;LINK_TAXON2;mv  26;LINK_IN_TORSO;FALSE;LINK_TORSO_PART;0;NUMBER_OF_MUTATIONS;1;MUTATION1_NAME;92c     ;MUTATION1_NAME_HEIGHT;6;MUTATION1_NAME_COLOR;255;LINK_LINE_WIDTH;1;LINK_LINE_STYLE;SOLID;LINK_LINE_COLOR;0;LINK_ACTIVE;TRUE
LINK_TAXON1;  AM05;LINK_TAXON2;AMIS02;LINK_IN_TORSO;TRUE;LINK_TORSO_PART;2;NUMBER_OF_MUTATIONS;1;MUTATION1_NAME;90e     ;MUTATION1_NAME_HEIGHT;6;MUTATION1_NAME_COLOR;255;LINK_LINE_WIDTH;1;LINK_LINE_STYLE;SOLID;LINK_LINE_COLOR;0;LINK_ACTIVE;FALSE
LINK_TAXON1;  AM05;LINK_TAXON2;AMIS03;LINK_IN_TORSO;TRUE;LINK_TORSO_PART;2;NUMBER_OF_MUTATIONS;1;MUTATION1_NAME;19d     ;MUTATION1_NAME_HEIGHT;6;MUTATION1_NAME_COLOR;255;LINK_LINE_WIDTH;1;LINK_LINE_STYLE;SOLID;LINK_LINE_COLOR;0;LINK_ACTIVE;FALSE
LINK_TAXON1;  AM05;LINK_TAXON2;AMIS04;LINK_IN_TORSO;TRUE;LINK_TORSO_PART;2;NUMBER_OF_MUTATIONS;1;MUTATION1_NAME;92d     ;MUTATION1_NAME_HEIGHT;6;MUTATION1_NAME_COLOR;255;LINK_LINE_WIDTH;1;LINK_LINE_STYLE;SOLID;LINK_LINE_COLOR;0;LINK_ACTIVE;FALSE
LINK_TAXON1;  AM05;LINK_TAXON2;  BN04;LINK_IN_TORSO;TRUE;LINK_TORSO_PART;2;NUMBER_OF_MUTATIONS;1;MUTATION1_NAME;89c     ;MUTATION1_NAME_HEIGHT;6;MUTATION1_NAME_COLOR;255;LINK_LINE_WIDTH;1;LINK_LINE_STYLE;SOLID;LINK_LINE_COLOR;0;LINK_ACTIVE;FALSE
LINK_TAXON1;  AM05;LINK_TAXON2;  PW08;LINK_IN_TORSO;TRUE;LINK_TORSO_PART;2;NUMBER_OF_MUTATIONS;1;MUTATION1_NAME;92c     ;MUTATION1_NAME_HEIGHT;6;MUTATION1_NAME_COLOR;255;LINK_LINE_WIDTH;1;LINK_LINE_STYLE;SOLID;LINK_LINE_COLOR;0;LINK_ACTIVE;TRUE
LINK_TAXON1;  AM05;LINK_TAXON2;  PW10;LINK_IN_TORSO;TRUE;LINK_TORSO_PART;2;NUMBER_OF_MUTATIONS;1;MUTATION1_NAME;19e     ;MUTATION1_NAME_HEIGHT;6;MUTATION1_NAME_COLOR;255;LINK_LINE_WIDTH;1;LINK_LINE_STYLE;SOLID;LINK_LINE_COLOR;0;LINK_ACTIVE;FALSE
LINK_TAXON1;  AM05;LINK_TAXON2;  CL13;LINK_IN_TORSO;TRUE;LINK_TORSO_PART;2;NUMBER_OF_MUTATIONS;1;MUTATION1_NAME;91c     ;MUTATION1_NAME_HEIGHT;6;MUTATION1_NAME_COLOR;255;LINK_LINE_WIDTH;1;LINK_LINE_STYLE;SOLID;LINK_LINE_COLOR;0;LINK_ACTIVE;TRUE
LINK_TAXON1;  AM06;LINK_TAXON2;mv  12;LINK_IN_TORSO;TRUE;LINK_TORSO_PART;1;NUMBER_OF_MUTATIONS;1;MUTATION1_NAME;92c     ;MUTATION1_NAME_HEIGHT;6;MUTATION1_NAME_COLOR;255;LINK_LINE_WIDTH;1;LINK_LINE_STYLE;SOLID;LINK_LINE_COLOR;0;LINK_ACTIVE;TRUE
LINK_TAXON1;  AM08;LINK_TAXON2;  BN04;LINK_IN_TORSO;TRUE;LINK_TORSO_PART;2;NUMBER_OF_MUTATIONS;1;MUTATION1_NAME;19e     ;MUTATION1_NAME_HEIGHT;6;MUTATION1_NAME_COLOR;255;LINK_LINE_WIDTH;1;LINK_LINE_STYLE;SOLID;LINK_LINE_COLOR;0;LINK_ACTIVE;TRUE
LINK_TAXON1;  AM08;LINK_TAXON2;  PW10;LINK_IN_TORSO;TRUE;LINK_TORSO_PART;2;NUMBER_OF_MUTATIONS;1;MUTATION1_NAME;89c     ;MUTATION1_NAME_HEIGHT;6;MUTATION1_NAME_COLOR;255;LINK_LINE_WIDTH;1;LINK_LINE_STYLE;SOLID;LINK_LINE_COLOR;0;LINK_ACTIVE;FALSE
LINK_TAXON1;AMIS01;LINK_TAXON2;AMIS11;LINK_IN_TORSO;TRUE;LINK_TORSO_PART;2;NUMBER_OF_MUTATIONS;1;MUTATION1_NAME;19d     ;MUTATION1_NAME_HEIGHT;6;MUTATION1_NAME_COLOR;255;LINK_LINE_WIDTH;1;LINK_LINE_STYLE;SOLID;LINK_LINE_COLOR;0;LINK_ACTIVE;FALSE
LINK_TAXON1;AMIS01;LINK_TAXON2;  BN03;LINK_IN_TORSO;FALSE;LINK_TORSO_PART;0;NUMBER_OF_MUTATIONS;1;MUTATION1_NAME;19e     ;MUTATION1_NAME_HEIGHT;6;MUTATION1_NAME_COLOR;255;LINK_LINE_WIDTH;1;LINK_LINE_STYLE;SOLID;LINK_LINE_COLOR;0;LINK_ACTIVE;TRUE
LINK_TAXON1;AMIS01;LINK_TAXON2;  TH79;LINK_IN_TORSO;TRUE;LINK_TORSO_PART;2;NUMBER_OF_MUTATIONS;1;MUTATION1_NAME;90d     ;MUTATION1_NAME_HEIGHT;6;MUTATION1_NAME_COLOR;255;LINK_LINE_WIDTH;1;LINK_LINE_STYLE;SOLID;LINK_LINE_COLOR;0;LINK_ACTIVE;TRUE
LINK_TAXON1;AMIS02;LINK_TAXON2;  PW12;LINK_IN_TORSO;TRUE;LINK_TORSO_PART;2;NUMBER_OF_MUTATIONS;1;MUTATION1_NAME;19d     ;MUTATION1_NAME_HEIGHT;6;MUTATION1_NAME_COLOR;255;LINK_LINE_WIDTH;1;LINK_LINE_STYLE;SOLID;LINK_LINE_COLOR;0;LINK_ACTIVE;TRUE
LINK_TAXON1;AMIS03;LINK_TAXON2;AMIS06;LINK_IN_TORSO;TRUE;LINK_TORSO_PART;2;NUMBER_OF_MUTATIONS;1;MUTATION1_NAME;93e     ;MUTATION1_NAME_HEIGHT;6;MUTATION1_NAME_COLOR;255;LINK_LINE_WIDTH;1;LINK_LINE_STYLE;SOLID;LINK_LINE_COLOR;0;LINK_ACTIVE;TRUE
LINK_TAXON1;AMIS03;LINK_TAXON2; AYL03;LINK_IN_TORSO;TRUE;LINK_TORSO_PART;2;NUMBER_OF_MUTATIONS;1;MUTATION1_NAME;89c     ;MUTATION1_NAME_HEIGHT;6;MUTATION1_NAME_COLOR;255;LINK_LINE_WIDTH;1;LINK_LINE_STYLE;SOLID;LINK_LINE_COLOR;0;LINK_ACTIVE;TRUE
LINK_TAXON1;AMIS03;LINK_TAXON2;  PW04;LINK_IN_TORSO;FALSE;LINK_TORSO_PART;0;NUMBER_OF_MUTATIONS;1;MUTATION1_NAME;91b     ;MUTATION1_NAME_HEIGHT;6;MUTATION1_NAME_COLOR;255;LINK_LINE_WIDTH;1;LINK_LINE_STYLE;SOLID;LINK_LINE_COLOR;0;LINK_ACTIVE;TRUE
LINK_TAXON1;AMIS03;LINK_TAXON2;  PW12;LINK_IN_TORSO;TRUE;LINK_TORSO_PART;2;NUMBER_OF_MUTATIONS;1;MUTATION1_NAME;90e     ;MUTATION1_NAME_HEIGHT;6;MUTATION1_NAME_COLOR;255;LINK_LINE_WIDTH;1;LINK_LINE_STYLE;SOLID;LINK_LINE_COLOR;0;LINK_ACTIVE;FALSE
LINK_TAXON1;AMIS03;LINK_TAXON2; PYM03;LINK_IN_TORSO;TRUE;LINK_TORSO_PART;2;NUMBER_OF_MUTATIONS;1;MUTATION1_NAME;92c     ;MUTATION1_NAME_HEIGHT;6;MUTATION1_NAME_COLOR;255;LINK_LINE_WIDTH;1;LINK_LINE_STYLE;SOLID;LINK_LINE_COLOR;0;LINK_ACTIVE;FALSE
LINK_TAXON1;AMIS03;LINK_TAXON2; PYM05;LINK_IN_TORSO;TRUE;LINK_TORSO_PART;2;NUMBER_OF_MUTATIONS;1;MUTATION1_NAME;93f     ;MUTATION1_NAME_HEIGHT;6;MUTATION1_NAME_COLOR;255;LINK_LINE_WIDTH;1;LINK_LINE_STYLE;SOLID;LINK_LINE_COLOR;0;LINK_ACTIVE;FALSE
LINK_TAXON1;AMIS03;LINK_TAXON2;  RK03;LINK_IN_TORSO;TRUE;LINK_TORSO_PART;2;NUMBER_OF_MUTATIONS;1;MUTATION1_NAME;91c     ;MUTATION1_NAME_HEIGHT;6;MUTATION1_NAME_COLOR;255;LINK_LINE_WIDTH;1;LINK_LINE_STYLE;SOLID;LINK_LINE_COLOR;0;LINK_ACTIVE;TRUE
LINK_TAXON1;AMIS03;LINK_TAXON2;  RK06;LINK_IN_TORSO;TRUE;LINK_TORSO_PART;2;NUMBER_OF_MUTATIONS;1;MUTATION1_NAME;92d     ;MUTATION1_NAME_HEIGHT;6;MUTATION1_NAME_COLOR;255;LINK_LINE_WIDTH;1;LINK_LINE_STYLE;SOLID;LINK_LINE_COLOR;0;LINK_ACTIVE;TRUE
LINK_TAXON1;AMIS03;LINK_TAXON2; CCX30;LINK_IN_TORSO;FALSE;LINK_TORSO_PART;0;NUMBER_OF_MUTATIONS;4;MUTATION1_NAME;19a     ;MUTATION1_NAME_HEIGHT;6;MUTATION1_NAME_COLOR;255;MUTATION2_NAME;19b     ;MUTATION2_NAME_HEIGHT;6;MUTATION2_NAME_COLOR;255;MUTATION3_NAME;19c     ;MUTATION3_NAME_HEIGHT;6;MUTATION3_NAME_COLOR;255;MUTATION4_NAME;89b     ;MUTATION4_NAME_HEIGHT;6;MUTATION4_NAME_COLOR;255;LINK_LINE_WIDTH;1;LINK_LINE_STYLE;SOLID;LINK_LINE_COLOR;0;LINK_ACTIVE;TRUE
LINK_TAXON1;AMIS04;LINK_TAXON2;  RK06;LINK_IN_TORSO;TRUE;LINK_TORSO_PART;2;NUMBER_OF_MUTATIONS;1;MUTATION1_NAME;19d     ;MUTATION1_NAME_HEIGHT;6;MUTATION1_NAME_COLOR;255;LINK_LINE_WIDTH;1;LINK_LINE_STYLE;SOLID;LINK_LINE_COLOR;0;LINK_ACTIVE;TRUE
LINK_TAXON1;AMIS07;LINK_TAXON2;mv   2;LINK_IN_TORSO;FALSE;LINK_TORSO_PART;0;NUMBER_OF_MUTATIONS;1;MUTATION1_NAME;89c     ;MUTATION1_NAME_HEIGHT;6;MUTATION1_NAME_COLOR;255;LINK_LINE_WIDTH;1;LINK_LINE_STYLE;SOLID;LINK_LINE_COLOR;0;LINK_ACTIVE;TRUE
LINK_TAXON1;AMIS07;LINK_TAXON2;mv  12;LINK_IN_TORSO;TRUE;LINK_TORSO_PART;1;NUMBER_OF_MUTATIONS;1;MUTATION1_NAME;90f     ;MUTATION1_NAME_HEIGHT;6;MUTATION1_NAME_COLOR;255;LINK_LINE_WIDTH;1;LINK_LINE_STYLE;SOLID;LINK_LINE_COLOR;0;LINK_ACTIVE;TRUE
LINK_TAXON1;AMIS08;LINK_TAXON2;AMIS13;LINK_IN_TORSO;FALSE;LINK_TORSO_PART;0;NUMBER_OF_MUTATIONS;1;MUTATION1_NAME;90f     ;MUTATION1_NAME_HEIGHT;6;MUTATION1_NAME_COLOR;255;LINK_LINE_WIDTH;1;LINK_LINE_STYLE;SOLID;LINK_LINE_COLOR;0;LINK_ACTIVE;TRUE
LINK_TAXON1;AMIS08;LINK_TAXON2;AMIS15;LINK_IN_TORSO;FALSE;LINK_TORSO_PART;0;NUMBER_OF_MUTATIONS;1;MUTATION1_NAME;91d     ;MUTATION1_NAME_HEIGHT;6;MUTATION1_NAME_COLOR;255;LINK_LINE_WIDTH;1;LINK_LINE_STYLE;SOLID;LINK_LINE_COLOR;0;LINK_ACTIVE;TRUE
LINK_TAXON1;AMIS08;LINK_TAXON2;mv  27;LINK_IN_TORSO;FALSE;LINK_TORSO_PART;0;NUMBER_OF_MUTATIONS;1;MUTATION1_NAME;90e     ;MUTATION1_NAME_HEIGHT;6;MUTATION1_NAME_COLOR;255;LINK_LINE_WIDTH;1;LINK_LINE_STYLE;SOLID;LINK_LINE_COLOR;0;LINK_ACTIVE;TRUE
LINK_TAXON1;AMIS11;LINK_TAXON2; AYL07;LINK_IN_TORSO;TRUE;LINK_TORSO_PART;2;NUMBER_OF_MUTATIONS;1;MUTATION1_NAME;90d     ;MUTATION1_NAME_HEIGHT;6;MUTATION1_NAME_COLOR;255;LINK_LINE_WIDTH;1;LINK_LINE_STYLE;SOLID;LINK_LINE_COLOR;0;LINK_ACTIVE;TRUE
LINK_TAXON1;AMIS12;LINK_TAXON2;mv   8;LINK_IN_TORSO;FALSE;LINK_TORSO_PART;0;NUMBER_OF_MUTATIONS;1;MUTATION1_NAME;19e     ;MUTATION1_NAME_HEIGHT;6;MUTATION1_NAME_COLOR;255;LINK_LINE_WIDTH;1;LINK_LINE_STYLE;SOLID;LINK_LINE_COLOR;0;LINK_ACTIVE;TRUE
LINK_TAXON1;AMIS16;LINK_TAXON2; AYL03;LINK_IN_TORSO;TRUE;LINK_TORSO_PART;2;NUMBER_OF_MUTATIONS;1;MUTATION1_NAME;92c     ;MUTATION1_NAME_HEIGHT;6;MUTATION1_NAME_COLOR;255;LINK_LINE_WIDTH;1;LINK_LINE_STYLE;SOLID;LINK_LINE_COLOR;0;LINK_ACTIVE;FALSE
LINK_TAXON1;AMIS16;LINK_TAXON2; PYM03;LINK_IN_TORSO;TRUE;LINK_TORSO_PART;2;NUMBER_OF_MUTATIONS;1;MUTATION1_NAME;89c     ;MUTATION1_NAME_HEIGHT;6;MUTATION1_NAME_COLOR;255;LINK_LINE_WIDTH;1;LINK_LINE_STYLE;SOLID;LINK_LINE_COLOR;0;LINK_ACTIVE;FALSE
LINK_TAXON1;AMIS16;LINK_TAXON2;  SR54;LINK_IN_TORSO;TRUE;LINK_TORSO_PART;2;NUMBER_OF_MUTATIONS;1;MUTATION1_NAME;19d     ;MUTATION1_NAME_HEIGHT;6;MUTATION1_NAME_COLOR;255;LINK_LINE_WIDTH;1;LINK_LINE_STYLE;SOLID;LINK_LINE_COLOR;0;LINK_ACTIVE;TRUE
LINK_TAXON1;AMIS16;LINK_TAXON2;mv  20;LINK_IN_TORSO;FALSE;LINK_TORSO_PART;0;NUMBER_OF_MUTATIONS;1;MUTATION1_NAME;93e     ;MUTATION1_NAME_HEIGHT;6;MUTATION1_NAME_COLOR;255;LINK_LINE_WIDTH;1;LINK_LINE_STYLE;SOLID;LINK_LINE_COLOR;0;LINK_ACTIVE;TRUE
LINK_TAXON1; AYL02;LINK_TAXON2; AYL03;LINK_IN_TORSO;TRUE;LINK_TORSO_PART;2;NUMBER_OF_MUTATIONS;1;MUTATION1_NAME;89d     ;MUTATION1_NAME_HEIGHT;6;MUTATION1_NAME_COLOR;255;LINK_LINE_WIDTH;1;LINK_LINE_STYLE;SOLID;LINK_LINE_COLOR;0;LINK_ACTIVE;TRUE
LINK_TAXON1; AYL02;LINK_TAXON2;TSOU01;LINK_IN_TORSO;TRUE;LINK_TORSO_PART;2;NUMBER_OF_MUTATIONS;1;MUTATION1_NAME;19d     ;MUTATION1_NAME_HEIGHT;6;MUTATION1_NAME_COLOR;255;LINK_LINE_WIDTH;1;LINK_LINE_STYLE;SOLID;LINK_LINE_COLOR;0;LINK_ACTIVE;TRUE
LINK_TAXON1; AYL03;LINK_TAXON2; AYL07;LINK_IN_TORSO;TRUE;LINK_TORSO_PART;2;NUMBER_OF_MUTATIONS;1;MUTATION1_NAME;91c     ;MUTATION1_NAME_HEIGHT;6;MUTATION1_NAME_COLOR;255;LINK_LINE_WIDTH;1;LINK_LINE_STYLE;SOLID;LINK_LINE_COLOR;0;LINK_ACTIVE;TRUE
LINK_TAXON1; AYL03;LINK_TAXON2;  BN04;LINK_IN_TORSO;TRUE;LINK_TORSO_PART;2;NUMBER_OF_MUTATIONS;1;MUTATION1_NAME;19d     ;MUTATION1_NAME_HEIGHT;6;MUTATION1_NAME_COLOR;255;LINK_LINE_WIDTH;1;LINK_LINE_STYLE;SOLID;LINK_LINE_COLOR;0;LINK_ACTIVE;FALSE
LINK_TAXON1; AYL07;LINK_TAXON2;  RK03;LINK_IN_TORSO;TRUE;LINK_TORSO_PART;2;NUMBER_OF_MUTATIONS;1;MUTATION1_NAME;89c     ;MUTATION1_NAME_HEIGHT;6;MUTATION1_NAME_COLOR;255;LINK_LINE_WIDTH;1;LINK_LINE_STYLE;SOLID;LINK_LINE_COLOR;0;LINK_ACTIVE;FALSE
LINK_TAXON1; AYL07;LINK_TAXON2;  TH79;LINK_IN_TORSO;TRUE;LINK_TORSO_PART;2;NUMBER_OF_MUTATIONS;1;MUTATION1_NAME;19d     ;MUTATION1_NAME_HEIGHT;6;MUTATION1_NAME_COLOR;255;LINK_LINE_WIDTH;1;LINK_LINE_STYLE;SOLID;LINK_LINE_COLOR;0;LINK_ACTIVE;TRUE
LINK_TAXON1;  BN04;LINK_TAXON2;TSOU01;LINK_IN_TORSO;TRUE;LINK_TORSO_PART;2;NUMBER_OF_MUTATIONS;1;MUTATION1_NAME;89d     ;MUTATION1_NAME_HEIGHT;6;MUTATION1_NAME_COLOR;255;LINK_LINE_WIDTH;1;LINK_LINE_STYLE;SOLID;LINK_LINE_COLOR;0;LINK_ACTIVE;TRUE
LINK_TAXON1;  BN04;LINK_TAXON2;  SR54;LINK_IN_TORSO;TRUE;LINK_TORSO_PART;2;NUMBER_OF_MUTATIONS;1;MUTATION1_NAME;92c     ;MUTATION1_NAME_HEIGHT;6;MUTATION1_NAME_COLOR;255;LINK_LINE_WIDTH;1;LINK_LINE_STYLE;SOLID;LINK_LINE_COLOR;0;LINK_ACTIVE;TRUE
LINK_TAXON1;  BN04;LINK_TAXON2;  TH79;LINK_IN_TORSO;TRUE;LINK_TORSO_PART;2;NUMBER_OF_MUTATIONS;1;MUTATION1_NAME;91c     ;MUTATION1_NAME_HEIGHT;6;MUTATION1_NAME_COLOR;255;LINK_LINE_WIDTH;1;LINK_LINE_STYLE;SOLID;LINK_LINE_COLOR;0;LINK_ACTIVE;FALSE
LINK_TAXON1;  PW02;LINK_TAXON2;  SR10;LINK_IN_TORSO;TRUE;LINK_TORSO_PART;2;NUMBER_OF_MUTATIONS;1;MUTATION1_NAME;93e     ;MUTATION1_NAME_HEIGHT;6;MUTATION1_NAME_COLOR;255;LINK_LINE_WIDTH;1;LINK_LINE_STYLE;SOLID;LINK_LINE_COLOR;0;LINK_ACTIVE;TRUE
LINK_TAXON1;  PW02;LINK_TAXON2;mv  28;LINK_IN_TORSO;TRUE;LINK_TORSO_PART;2;NUMBER_OF_MUTATIONS;1;MUTATION1_NAME;91b     ;MUTATION1_NAME_HEIGHT;6;MUTATION1_NAME_COLOR;255;LINK_LINE_WIDTH;1;LINK_LINE_STYLE;SOLID;LINK_LINE_COLOR;0;LINK_ACTIVE;FALSE
LINK_TAXON1;  PW02;LINK_TAXON2;mv  34;LINK_IN_TORSO;TRUE;LINK_TORSO_PART;2;NUMBER_OF_MUTATIONS;1;MUTATION1_NAME;90d     ;MUTATION1_NAME_HEIGHT;6;MUTATION1_NAME_COLOR;255;LINK_LINE_WIDTH;1;LINK_LINE_STYLE;SOLID;LINK_LINE_COLOR;0;LINK_ACTIVE;FALSE
LINK_TAXON1;  PW02;LINK_TAXON2;mv  35;LINK_IN_TORSO;TRUE;LINK_TORSO_PART;2;NUMBER_OF_MUTATIONS;1;MUTATION1_NAME;92a     ;MUTATION1_NAME_HEIGHT;6;MUTATION1_NAME_COLOR;255;LINK_LINE_WIDTH;1;LINK_LINE_STYLE;SOLID;LINK_LINE_COLOR;0;LINK_ACTIVE;TRUE
LINK_TAXON1;  PW08;LINK_TAXON2; PYM03;LINK_IN_TORSO;TRUE;LINK_TORSO_PART;2;NUMBER_OF_MUTATIONS;1;MUTATION1_NAME;19d     ;MUTATION1_NAME_HEIGHT;6;MUTATION1_NAME_COLOR;255;LINK_LINE_WIDTH;1;LINK_LINE_STYLE;SOLID;LINK_LINE_COLOR;0;LINK_ACTIVE;TRUE
LINK_TAXON1;  PW08;LINK_TAXON2;  SR54;LINK_IN_TORSO;TRUE;LINK_TORSO_PART;2;NUMBER_OF_MUTATIONS;1;MUTATION1_NAME;89c     ;MUTATION1_NAME_HEIGHT;6;MUTATION1_NAME_COLOR;255;LINK_LINE_WIDTH;1;LINK_LINE_STYLE;SOLID;LINK_LINE_COLOR;0;LINK_ACTIVE;TRUE
LINK_TAXON1;  PW10;LINK_TAXON2;  PW15;LINK_IN_TORSO;TRUE;LINK_TORSO_PART;2;NUMBER_OF_MUTATIONS;1;MUTATION1_NAME;91c     ;MUTATION1_NAME_HEIGHT;6;MUTATION1_NAME_COLOR;255;LINK_LINE_WIDTH;1;LINK_LINE_STYLE;SOLID;LINK_LINE_COLOR;0;LINK_ACTIVE;TRUE
LINK_TAXON1;  PW10;LINK_TAXON2;  BZ46;LINK_IN_TORSO;TRUE;LINK_TORSO_PART;2;NUMBER_OF_MUTATIONS;1;MUTATION1_NAME;93e     ;MUTATION1_NAME_HEIGHT;6;MUTATION1_NAME_COLOR;255;LINK_LINE_WIDTH;1;LINK_LINE_STYLE;SOLID;LINK_LINE_COLOR;0;LINK_ACTIVE;FALSE
LINK_TAXON1;  PW10;LINK_TAXON2; CCY01;LINK_IN_TORSO;TRUE;LINK_TORSO_PART;100;NUMBER_OF_MUTATIONS;1;MUTATION1_NAME;93f     ;MUTATION1_NAME_HEIGHT;6;MUTATION1_NAME_COLOR;255;LINK_LINE_WIDTH;1;LINK_LINE_STYLE;SOLID;LINK_LINE_COLOR;0;LINK_ACTIVE;TRUE
LINK_TAXON1;  PW10;LINK_TAXON2;mv   3;LINK_IN_TORSO;TRUE;LINK_TORSO_PART;2;NUMBER_OF_MUTATIONS;1;MUTATION1_NAME;19f     ;MUTATION1_NAME_HEIGHT;6;MUTATION1_NAME_COLOR;255;LINK_LINE_WIDTH;1;LINK_LINE_STYLE;SOLID;LINK_LINE_COLOR;0;LINK_ACTIVE;TRUE
LINK_TAXON1;  PW11;LINK_TAXON2;mv  20;LINK_IN_TORSO;FALSE;LINK_TORSO_PART;0;NUMBER_OF_MUTATIONS;1;MUTATION1_NAME;92b     ;MUTATION1_NAME_HEIGHT;6;MUTATION1_NAME_COLOR;255;LINK_LINE_WIDTH;1;LINK_LINE_STYLE;SOLID;LINK_LINE_COLOR;0;LINK_ACTIVE;TRUE
LINK_TAXON1;  PW12;LINK_TAXON2; SSA06;LINK_IN_TORSO;TRUE;LINK_TORSO_PART;2;NUMBER_OF_MUTATIONS;1;MUTATION1_NAME;91c     ;MUTATION1_NAME_HEIGHT;6;MUTATION1_NAME_COLOR;255;LINK_LINE_WIDTH;1;LINK_LINE_STYLE;SOLID;LINK_LINE_COLOR;0;LINK_ACTIVE;TRUE
LINK_TAXON1;  PW15;LINK_TAXON2;  CL13;LINK_IN_TORSO;TRUE;LINK_TORSO_PART;2;NUMBER_OF_MUTATIONS;1;MUTATION1_NAME;19e     ;MUTATION1_NAME_HEIGHT;6;MUTATION1_NAME_COLOR;255;LINK_LINE_WIDTH;1;LINK_LINE_STYLE;SOLID;LINK_LINE_COLOR;0;LINK_ACTIVE;TRUE
LINK_TAXON1;  PW15;LINK_TAXON2;mv  15;LINK_IN_TORSO;TRUE;LINK_TORSO_PART;2;NUMBER_OF_MUTATIONS;1;MUTATION1_NAME;93e     ;MUTATION1_NAME_HEIGHT;6;MUTATION1_NAME_COLOR;255;LINK_LINE_WIDTH;1;LINK_LINE_STYLE;SOLID;LINK_LINE_COLOR;0;LINK_ACTIVE;TRUE
LINK_TAXON1; PYM03;LINK_TAXON2; PYM09;LINK_IN_TORSO;TRUE;LINK_TORSO_PART;2;NUMBER_OF_MUTATIONS;1;MUTATION1_NAME;93f     ;MUTATION1_NAME_HEIGHT;6;MUTATION1_NAME_COLOR;255;LINK_LINE_WIDTH;1;LINK_LINE_STYLE;SOLID;LINK_LINE_COLOR;0;LINK_ACTIVE;TRUE
LINK_TAXON1; PYM05;LINK_TAXON2; PYM09;LINK_IN_TORSO;TRUE;LINK_TORSO_PART;2;NUMBER_OF_MUTATIONS;1;MUTATION1_NAME;92c     ;MUTATION1_NAME_HEIGHT;6;MUTATION1_NAME_COLOR;255;LINK_LINE_WIDTH;1;LINK_LINE_STYLE;SOLID;LINK_LINE_COLOR;0;LINK_ACTIVE;TRUE
LINK_TAXON1; PYM09;LINK_TAXON2;mv  27;LINK_IN_TORSO;TRUE;LINK_TORSO_PART;2;NUMBER_OF_MUTATIONS;1;MUTATION1_NAME;91c     ;MUTATION1_NAME_HEIGHT;6;MUTATION1_NAME_COLOR;255;LINK_LINE_WIDTH;1;LINK_LINE_STYLE;SOLID;LINK_LINE_COLOR;0;LINK_ACTIVE;TRUE
LINK_TAXON1;  RK01;LINK_TAXON2;  RK02;LINK_IN_TORSO;FALSE;LINK_TORSO_PART;0;NUMBER_OF_MUTATIONS;1;MUTATION1_NAME;90f     ;MUTATION1_NAME_HEIGHT;6;MUTATION1_NAME_COLOR;255;LINK_LINE_WIDTH;1;LINK_LINE_STYLE;SOLID;LINK_LINE_COLOR;0;LINK_ACTIVE;TRUE
LINK_TAXON1;  RK02;LINK_TAXON2; SSA06;LINK_IN_TORSO;FALSE;LINK_TORSO_PART;0;NUMBER_OF_MUTATIONS;2;MUTATION1_NAME;92d     ;MUTATION1_NAME_HEIGHT;6;MUTATION1_NAME_COLOR;255;MUTATION2_NAME;92e     ;MUTATION2_NAME_HEIGHT;6;MUTATION2_NAME_COLOR;255;LINK_LINE_WIDTH;1;LINK_LINE_STYLE;SOLID;LINK_LINE_COLOR;0;LINK_ACTIVE;TRUE
LINK_TAXON1;  RK03;LINK_TAXON2; SSA06;LINK_IN_TORSO;TRUE;LINK_TORSO_PART;2;NUMBER_OF_MUTATIONS;1;MUTATION1_NAME;90e     ;MUTATION1_NAME_HEIGHT;6;MUTATION1_NAME_COLOR;255;LINK_LINE_WIDTH;1;LINK_LINE_STYLE;SOLID;LINK_LINE_COLOR;0;LINK_ACTIVE;TRUE
LINK_TAXON1;  RK03;LINK_TAXON2;  CL13;LINK_IN_TORSO;TRUE;LINK_TORSO_PART;2;NUMBER_OF_MUTATIONS;1;MUTATION1_NAME;19d     ;MUTATION1_NAME_HEIGHT;6;MUTATION1_NAME_COLOR;255;LINK_LINE_WIDTH;1;LINK_LINE_STYLE;SOLID;LINK_LINE_COLOR;0;LINK_ACTIVE;FALSE
LINK_TAXON1; SSA03;LINK_TAXON2;  CL13;LINK_IN_TORSO;TRUE;LINK_TORSO_PART;2;NUMBER_OF_MUTATIONS;1;MUTATION1_NAME;93e     ;MUTATION1_NAME_HEIGHT;6;MUTATION1_NAME_COLOR;255;LINK_LINE_WIDTH;1;LINK_LINE_STYLE;SOLID;LINK_LINE_COLOR;0;LINK_ACTIVE;FALSE
LINK_TAXON1; SSA03;LINK_TAXON2;mv   7;LINK_IN_TORSO;TRUE;LINK_TORSO_PART;2;NUMBER_OF_MUTATIONS;1;MUTATION1_NAME;90e     ;MUTATION1_NAME_HEIGHT;6;MUTATION1_NAME_COLOR;255;LINK_LINE_WIDTH;1;LINK_LINE_STYLE;SOLID;LINK_LINE_COLOR;0;LINK_ACTIVE;TRUE
LINK_TAXON1; SSA03;LINK_TAXON2;mv   9;LINK_IN_TORSO;TRUE;LINK_TORSO_PART;2;NUMBER_OF_MUTATIONS;1;MUTATION1_NAME;89c     ;MUTATION1_NAME_HEIGHT;6;MUTATION1_NAME_COLOR;255;LINK_LINE_WIDTH;1;LINK_LINE_STYLE;SOLID;LINK_LINE_COLOR;0;LINK_ACTIVE;FALSE
LINK_TAXON1; SSA03;LINK_TAXON2;mv  15;LINK_IN_TORSO;TRUE;LINK_TORSO_PART;2;NUMBER_OF_MUTATIONS;1;MUTATION1_NAME;19e     ;MUTATION1_NAME_HEIGHT;6;MUTATION1_NAME_COLOR;255;LINK_LINE_WIDTH;1;LINK_LINE_STYLE;SOLID;LINK_LINE_COLOR;0;LINK_ACTIVE;TRUE
LINK_TAXON1;TSOU01;LINK_TAXON2; CCX37;LINK_IN_TORSO;FALSE;LINK_TORSO_PART;0;NUMBER_OF_MUTATIONS;1;MUTATION1_NAME;90d     ;MUTATION1_NAME_HEIGHT;6;MUTATION1_NAME_COLOR;255;LINK_LINE_WIDTH;1;LINK_LINE_STYLE;SOLID;LINK_LINE_COLOR;0;LINK_ACTIVE;TRUE
LINK_TAXON1;TSOU01;LINK_TAXON2;mv  10;LINK_IN_TORSO;TRUE;LINK_TORSO_PART;2;NUMBER_OF_MUTATIONS;1;MUTATION1_NAME;91c     ;MUTATION1_NAME_HEIGHT;6;MUTATION1_NAME_COLOR;255;LINK_LINE_WIDTH;1;LINK_LINE_STYLE;SOLID;LINK_LINE_COLOR;0;LINK_ACTIVE;TRUE
LINK_TAXON1;  BZ16;LINK_TAXON2;  BZ51;LINK_IN_TORSO;FALSE;LINK_TORSO_PART;0;NUMBER_OF_MUTATIONS;1;MUTATION1_NAME;93d     ;MUTATION1_NAME_HEIGHT;6;MUTATION1_NAME_COLOR;255;LINK_LINE_WIDTH;1;LINK_LINE_STYLE;SOLID;LINK_LINE_COLOR;0;LINK_ACTIVE;TRUE
LINK_TAXON1;  BZ29;LINK_TAXON2;mv  13;LINK_IN_TORSO;TRUE;LINK_TORSO_PART;2;NUMBER_OF_MUTATIONS;1;MUTATION1_NAME;93e     ;MUTATION1_NAME_HEIGHT;6;MUTATION1_NAME_COLOR;255;LINK_LINE_WIDTH;1;LINK_LINE_STYLE;SOLID;LINK_LINE_COLOR;0;LINK_ACTIVE;TRUE
LINK_TAXON1;  BZ30;LINK_TAXON2;mv   8;LINK_IN_TORSO;FALSE;LINK_TORSO_PART;0;NUMBER_OF_MUTATIONS;1;MUTATION1_NAME;91b     ;MUTATION1_NAME_HEIGHT;6;MUTATION1_NAME_COLOR;255;LINK_LINE_WIDTH;1;LINK_LINE_STYLE;SOLID;LINK_LINE_COLOR;0;LINK_ACTIVE;TRUE
LINK_TAXON1;  BZ42;LINK_TAXON2;  SR09;LINK_IN_TORSO;FALSE;LINK_TORSO_PART;0;NUMBER_OF_MUTATIONS;1;MUTATION1_NAME;19f     ;MUTATION1_NAME_HEIGHT;6;MUTATION1_NAME_COLOR;255;LINK_LINE_WIDTH;1;LINK_LINE_STYLE;SOLID;LINK_LINE_COLOR;0;LINK_ACTIVE;TRUE
LINK_TAXON1;  BZ46;LINK_TAXON2;  TH84;LINK_IN_TORSO;TRUE;LINK_TORSO_PART;2;NUMBER_OF_MUTATIONS;1;MUTATION1_NAME;90d     ;MUTATION1_NAME_HEIGHT;6;MUTATION1_NAME_COLOR;255;LINK_LINE_WIDTH;1;LINK_LINE_STYLE;SOLID;LINK_LINE_COLOR;0;LINK_ACTIVE;FALSE
LINK_TAXON1;  BZ46;LINK_TAXON2;mv  15;LINK_IN_TORSO;TRUE;LINK_TORSO_PART;2;NUMBER_OF_MUTATIONS;1;MUTATION1_NAME;91c     ;MUTATION1_NAME_HEIGHT;6;MUTATION1_NAME_COLOR;255;LINK_LINE_WIDTH;1;LINK_LINE_STYLE;SOLID;LINK_LINE_COLOR;0;LINK_ACTIVE;FALSE
LINK_TAXON1;  BZ46;LINK_TAXON2;mv  17;LINK_IN_TORSO;TRUE;LINK_TORSO_PART;2;NUMBER_OF_MUTATIONS;1;MUTATION1_NAME;91b     ;MUTATION1_NAME_HEIGHT;6;MUTATION1_NAME_COLOR;255;LINK_LINE_WIDTH;1;LINK_LINE_STYLE;SOLID;LINK_LINE_COLOR;0;LINK_ACTIVE;TRUE
LINK_TAXON1;  BZ46;LINK_TAXON2;mv  38;LINK_IN_TORSO;TRUE;LINK_TORSO_PART;2;NUMBER_OF_MUTATIONS;1;MUTATION1_NAME;19f     ;MUTATION1_NAME_HEIGHT;6;MUTATION1_NAME_COLOR;255;LINK_LINE_WIDTH;1;LINK_LINE_STYLE;SOLID;LINK_LINE_COLOR;0;LINK_ACTIVE;TRUE
LINK_TAXON1;  BZ51;LINK_TAXON2;  SR16;LINK_IN_TORSO;TRUE;LINK_TORSO_PART;2;NUMBER_OF_MUTATIONS;2;MUTATION1_NAME;90e     ;MUTATION1_NAME_HEIGHT;6;MUTATION1_NAME_COLOR;255;MUTATION2_NAME;90f     ;MUTATION2_NAME_HEIGHT;6;MUTATION2_NAME_COLOR;255;LINK_LINE_WIDTH;1;LINK_LINE_STYLE;SOLID;LINK_LINE_COLOR;0;LINK_ACTIVE;FALSE
LINK_TAXON1;  BZ51;LINK_TAXON2;mv  13;LINK_IN_TORSO;TRUE;LINK_TORSO_PART;2;NUMBER_OF_MUTATIONS;1;MUTATION1_NAME;91b     ;MUTATION1_NAME_HEIGHT;6;MUTATION1_NAME_COLOR;255;LINK_LINE_WIDTH;1;LINK_LINE_STYLE;SOLID;LINK_LINE_COLOR;0;LINK_ACTIVE;TRUE
LINK_TAXON1;  SR02;LINK_TAXON2;  SR09;LINK_IN_TORSO;FALSE;LINK_TORSO_PART;0;NUMBER_OF_MUTATIONS;2;MUTATION1_NAME;93e     ;MUTATION1_NAME_HEIGHT;6;MUTATION1_NAME_COLOR;255;MUTATION2_NAME;93f     ;MUTATION2_NAME_HEIGHT;6;MUTATION2_NAME_COLOR;255;LINK_LINE_WIDTH;1;LINK_LINE_STYLE;SOLID;LINK_LINE_COLOR;0;LINK_ACTIVE;TRUE
LINK_TAXON1;  SR09;LINK_TAXON2;mv  21;LINK_IN_TORSO;FALSE;LINK_TORSO_PART;0;NUMBER_OF_MUTATIONS;2;MUTATION1_NAME;89d     ;MUTATION1_NAME_HEIGHT;6;MUTATION1_NAME_COLOR;255;MUTATION2_NAME;91a     ;MUTATION2_NAME_HEIGHT;6;MUTATION2_NAME_COLOR;255;LINK_LINE_WIDTH;1;LINK_LINE_STYLE;SOLID;LINK_LINE_COLOR;0;LINK_ACTIVE;TRUE
LINK_TAXON1;  SR10;LINK_TAXON2;  SR40;LINK_IN_TORSO;TRUE;LINK_TORSO_PART;2;NUMBER_OF_MUTATIONS;1;MUTATION1_NAME;91b     ;MUTATION1_NAME_HEIGHT;6;MUTATION1_NAME_COLOR;255;LINK_LINE_WIDTH;1;LINK_LINE_STYLE;SOLID;LINK_LINE_COLOR;0;LINK_ACTIVE;TRUE
LINK_TAXON1;  SR16;LINK_TAXON2;mv  18;LINK_IN_TORSO;TRUE;LINK_TORSO_PART;2;NUMBER_OF_MUTATIONS;1;MUTATION1_NAME;89c     ;MUTATION1_NAME_HEIGHT;6;MUTATION1_NAME_COLOR;255;LINK_LINE_WIDTH;1;LINK_LINE_STYLE;SOLID;LINK_LINE_COLOR;0;LINK_ACTIVE;TRUE
LINK_TAXON1;  SR26;LINK_TAXON2;mv   8;LINK_IN_TORSO;TRUE;LINK_TORSO_PART;2;NUMBER_OF_MUTATIONS;1;MUTATION1_NAME;90e     ;MUTATION1_NAME_HEIGHT;6;MUTATION1_NAME_COLOR;255;LINK_LINE_WIDTH;1;LINK_LINE_STYLE;SOLID;LINK_LINE_COLOR;0;LINK_ACTIVE;TRUE
LINK_TAXON1;  SR26;LINK_TAXON2;mv  19;LINK_IN_TORSO;TRUE;LINK_TORSO_PART;2;NUMBER_OF_MUTATIONS;1;MUTATION1_NAME;90d     ;MUTATION1_NAME_HEIGHT;6;MUTATION1_NAME_COLOR;255;LINK_LINE_WIDTH;1;LINK_LINE_STYLE;SOLID;LINK_LINE_COLOR;0;LINK_ACTIVE;TRUE
LINK_TAXON1;  SR27;LINK_TAXON2;mv  18;LINK_IN_TORSO;TRUE;LINK_TORSO_PART;2;NUMBER_OF_MUTATIONS;1;MUTATION1_NAME;93e     ;MUTATION1_NAME_HEIGHT;6;MUTATION1_NAME_COLOR;255;LINK_LINE_WIDTH;1;LINK_LINE_STYLE;SOLID;LINK_LINE_COLOR;0;LINK_ACTIVE;TRUE
LINK_TAXON1;  SR35;LINK_TAXON2;mv  18;LINK_IN_TORSO;FALSE;LINK_TORSO_PART;0;NUMBER_OF_MUTATIONS;1;MUTATION1_NAME;89d     ;MUTATION1_NAME_HEIGHT;6;MUTATION1_NAME_COLOR;255;LINK_LINE_WIDTH;1;LINK_LINE_STYLE;SOLID;LINK_LINE_COLOR;0;LINK_ACTIVE;TRUE
LINK_TAXON1;  SR36;LINK_TAXON2;mv  19;LINK_IN_TORSO;FALSE;LINK_TORSO_PART;0;NUMBER_OF_MUTATIONS;1;MUTATION1_NAME;93d     ;MUTATION1_NAME_HEIGHT;6;MUTATION1_NAME_COLOR;255;LINK_LINE_WIDTH;1;LINK_LINE_STYLE;SOLID;LINK_LINE_COLOR;0;LINK_ACTIVE;TRUE
LINK_TAXON1;  SR40;LINK_TAXON2;mv  21;LINK_IN_TORSO;FALSE;LINK_TORSO_PART;0;NUMBER_OF_MUTATIONS;1;MUTATION1_NAME;89c     ;MUTATION1_NAME_HEIGHT;6;MUTATION1_NAME_COLOR;255;LINK_LINE_WIDTH;1;LINK_LINE_STYLE;SOLID;LINK_LINE_COLOR;0;LINK_ACTIVE;TRUE
LINK_TAXON1;  SR40;LINK_TAXON2;mv  28;LINK_IN_TORSO;TRUE;LINK_TORSO_PART;2;NUMBER_OF_MUTATIONS;1;MUTATION1_NAME;93e     ;MUTATION1_NAME_HEIGHT;6;MUTATION1_NAME_COLOR;255;LINK_LINE_WIDTH;1;LINK_LINE_STYLE;SOLID;LINK_LINE_COLOR;0;LINK_ACTIVE;FALSE
LINK_TAXON1;  SR40;LINK_TAXON2;mv  29;LINK_IN_TORSO;TRUE;LINK_TORSO_PART;2;NUMBER_OF_MUTATIONS;1;MUTATION1_NAME;90d     ;MUTATION1_NAME_HEIGHT;6;MUTATION1_NAME_COLOR;255;LINK_LINE_WIDTH;1;LINK_LINE_STYLE;SOLID;LINK_LINE_COLOR;0;LINK_ACTIVE;TRUE
LINK_TAXON1;  SR42;LINK_TAXON2;mv  17;LINK_IN_TORSO;FALSE;LINK_TORSO_PART;0;NUMBER_OF_MUTATIONS;1;MUTATION1_NAME;91a     ;MUTATION1_NAME_HEIGHT;6;MUTATION1_NAME_COLOR;255;LINK_LINE_WIDTH;1;LINK_LINE_STYLE;SOLID;LINK_LINE_COLOR;0;LINK_ACTIVE;TRUE
LINK_TAXON1;  SR46;LINK_TAXON2;mv  15;LINK_IN_TORSO;FALSE;LINK_TORSO_PART;0;NUMBER_OF_MUTATIONS;4;MUTATION1_NAME;91d     ;MUTATION1_NAME_HEIGHT;6;MUTATION1_NAME_COLOR;255;MUTATION2_NAME;91e     ;MUTATION2_NAME_HEIGHT;6;MUTATION2_NAME_COLOR;255;MUTATION3_NAME;91f     ;MUTATION3_NAME_HEIGHT;6;MUTATION3_NAME_COLOR;255;MUTATION4_NAME;91g     ;MUTATION4_NAME_HEIGHT;6;MUTATION4_NAME_COLOR;255;LINK_LINE_WIDTH;1;LINK_LINE_STYLE;SOLID;LINK_LINE_COLOR;0;LINK_ACTIVE;TRUE
LINK_TAXON1;  SR47;LINK_TAXON2;  TH76;LINK_IN_TORSO;TRUE;LINK_TORSO_PART;2;NUMBER_OF_MUTATIONS;1;MUTATION1_NAME;90d     ;MUTATION1_NAME_HEIGHT;6;MUTATION1_NAME_COLOR;255;LINK_LINE_WIDTH;1;LINK_LINE_STYLE;SOLID;LINK_LINE_COLOR;0;LINK_ACTIVE;FALSE
LINK_TAXON1;  SR47;LINK_TAXON2;mv  17;LINK_IN_TORSO;TRUE;LINK_TORSO_PART;2;NUMBER_OF_MUTATIONS;1;MUTATION1_NAME;89c     ;MUTATION1_NAME_HEIGHT;6;MUTATION1_NAME_COLOR;255;LINK_LINE_WIDTH;1;LINK_LINE_STYLE;SOLID;LINK_LINE_COLOR;0;LINK_ACTIVE;TRUE
LINK_TAXON1;  SR48;LINK_TAXON2;mv   8;LINK_IN_TORSO;FALSE;LINK_TORSO_PART;0;NUMBER_OF_MUTATIONS;2;MUTATION1_NAME;89d     ;MUTATION1_NAME_HEIGHT;6;MUTATION1_NAME_COLOR;255;MUTATION2_NAME;93d     ;MUTATION2_NAME_HEIGHT;6;MUTATION2_NAME_COLOR;255;LINK_LINE_WIDTH;1;LINK_LINE_STYLE;SOLID;LINK_LINE_COLOR;0;LINK_ACTIVE;TRUE
LINK_TAXON1;  SR55;LINK_TAXON2;mv  15;LINK_IN_TORSO;FALSE;LINK_TORSO_PART;0;NUMBER_OF_MUTATIONS;1;MUTATION1_NAME;92d     ;MUTATION1_NAME_HEIGHT;6;MUTATION1_NAME_COLOR;255;LINK_LINE_WIDTH;1;LINK_LINE_STYLE;SOLID;LINK_LINE_COLOR;0;LINK_ACTIVE;TRUE
LINK_TAXON1;  TH04;LINK_TAXON2;  TH38;LINK_IN_TORSO;TRUE;LINK_TORSO_PART;2;NUMBER_OF_MUTATIONS;1;MUTATION1_NAME;92c     ;MUTATION1_NAME_HEIGHT;6;MUTATION1_NAME_COLOR;255;LINK_LINE_WIDTH;1;LINK_LINE_STYLE;SOLID;LINK_LINE_COLOR;0;LINK_ACTIVE;TRUE
LINK_TAXON1;  TH04;LINK_TAXON2;  TH76;LINK_IN_TORSO;TRUE;LINK_TORSO_PART;2;NUMBER_OF_MUTATIONS;1;MUTATION1_NAME;89c     ;MUTATION1_NAME_HEIGHT;6;MUTATION1_NAME_COLOR;255;LINK_LINE_WIDTH;1;LINK_LINE_STYLE;SOLID;LINK_LINE_COLOR;0;LINK_ACTIVE;TRUE
LINK_TAXON1;  TH04;LINK_TAXON2;  TH84;LINK_IN_TORSO;TRUE;LINK_TORSO_PART;2;NUMBER_OF_MUTATIONS;1;MUTATION1_NAME;91b     ;MUTATION1_NAME_HEIGHT;6;MUTATION1_NAME_COLOR;255;LINK_LINE_WIDTH;1;LINK_LINE_STYLE;SOLID;LINK_LINE_COLOR;0;LINK_ACTIVE;TRUE
LINK_TAXON1;  TH04;LINK_TAXON2;mv  17;LINK_IN_TORSO;TRUE;LINK_TORSO_PART;2;NUMBER_OF_MUTATIONS;1;MUTATION1_NAME;90d     ;MUTATION1_NAME_HEIGHT;6;MUTATION1_NAME_COLOR;255;LINK_LINE_WIDTH;1;LINK_LINE_STYLE;SOLID;LINK_LINE_COLOR;0;LINK_ACTIVE;TRUE
LINK_TAXON1;  TH07;LINK_TAXON2;mv  33;LINK_IN_TORSO;FALSE;LINK_TORSO_PART;0;NUMBER_OF_MUTATIONS;1;MUTATION1_NAME;91a     ;MUTATION1_NAME_HEIGHT;6;MUTATION1_NAME_COLOR;255;LINK_LINE_WIDTH;1;LINK_LINE_STYLE;SOLID;LINK_LINE_COLOR;0;LINK_ACTIVE;TRUE
LINK_TAXON1;  TH38;LINK_TAXON2;mv  29;LINK_IN_TORSO;TRUE;LINK_TORSO_PART;2;NUMBER_OF_MUTATIONS;1;MUTATION1_NAME;92b     ;MUTATION1_NAME_HEIGHT;6;MUTATION1_NAME_COLOR;255;LINK_LINE_WIDTH;1;LINK_LINE_STYLE;SOLID;LINK_LINE_COLOR;0;LINK_ACTIVE;FALSE
LINK_TAXON1;  TH76;LINK_TAXON2;  TH97;LINK_IN_TORSO;TRUE;LINK_TORSO_PART;2;NUMBER_OF_MUTATIONS;1;MUTATION1_NAME;91b     ;MUTATION1_NAME_HEIGHT;6;MUTATION1_NAME_COLOR;255;LINK_LINE_WIDTH;1;LINK_LINE_STYLE;SOLID;LINK_LINE_COLOR;0;LINK_ACTIVE;TRUE
LINK_TAXON1;  TH79;LINK_TAXON2;  CL13;LINK_IN_TORSO;TRUE;LINK_TORSO_PART;2;NUMBER_OF_MUTATIONS;1;MUTATION1_NAME;89c     ;MUTATION1_NAME_HEIGHT;6;MUTATION1_NAME_COLOR;255;LINK_LINE_WIDTH;1;LINK_LINE_STYLE;SOLID;LINK_LINE_COLOR;0;LINK_ACTIVE;FALSE
LINK_TAXON1;  TH79;LINK_TAXON2;mv   9;LINK_IN_TORSO;TRUE;LINK_TORSO_PART;2;NUMBER_OF_MUTATIONS;1;MUTATION1_NAME;93e     ;MUTATION1_NAME_HEIGHT;6;MUTATION1_NAME_COLOR;255;LINK_LINE_WIDTH;1;LINK_LINE_STYLE;SOLID;LINK_LINE_COLOR;0;LINK_ACTIVE;FALSE
LINK_TAXON1;  TH79;LINK_TAXON2;mv  10;LINK_IN_TORSO;TRUE;LINK_TORSO_PART;2;NUMBER_OF_MUTATIONS;1;MUTATION1_NAME;89d     ;MUTATION1_NAME_HEIGHT;6;MUTATION1_NAME_COLOR;255;LINK_LINE_WIDTH;1;LINK_LINE_STYLE;SOLID;LINK_LINE_COLOR;0;LINK_ACTIVE;FALSE
LINK_TAXON1;  TH84;LINK_TAXON2;  TH97;LINK_IN_TORSO;TRUE;LINK_TORSO_PART;2;NUMBER_OF_MUTATIONS;1;MUTATION1_NAME;89c     ;MUTATION1_NAME_HEIGHT;6;MUTATION1_NAME_COLOR;255;LINK_LINE_WIDTH;1;LINK_LINE_STYLE;SOLID;LINK_LINE_COLOR;0;LINK_ACTIVE;FALSE
LINK_TAXON1;  TH97;LINK_TAXON2;mv  19;LINK_IN_TORSO;TRUE;LINK_TORSO_PART;2;NUMBER_OF_MUTATIONS;1;MUTATION1_NAME;92c     ;MUTATION1_NAME_HEIGHT;6;MUTATION1_NAME_COLOR;255;LINK_LINE_WIDTH;1;LINK_LINE_STYLE;SOLID;LINK_LINE_COLOR;0;LINK_ACTIVE;TRUE
LINK_TAXON1; CCX31;LINK_TAXON2; CCX34;LINK_IN_TORSO;FALSE;LINK_TORSO_PART;0;NUMBER_OF_MUTATIONS;2;MUTATION1_NAME;90f     ;MUTATION1_NAME_HEIGHT;6;MUTATION1_NAME_COLOR;255;MUTATION2_NAME;92c     ;MUTATION2_NAME_HEIGHT;6;MUTATION2_NAME_COLOR;255;LINK_LINE_WIDTH;1;LINK_LINE_STYLE;SOLID;LINK_LINE_COLOR;0;LINK_ACTIVE;TRUE
LINK_TAXON1; CCX32;LINK_TAXON2;mv   3;LINK_IN_TORSO;FALSE;LINK_TORSO_PART;0;NUMBER_OF_MUTATIONS;1;MUTATION1_NAME;89b     ;MUTATION1_NAME_HEIGHT;6;MUTATION1_NAME_COLOR;255;LINK_LINE_WIDTH;1;LINK_LINE_STYLE;SOLID;LINK_LINE_COLOR;0;LINK_ACTIVE;TRUE
LINK_TAXON1; CCX33;LINK_TAXON2;mv   3;LINK_IN_TORSO;TRUE;LINK_TORSO_PART;2;NUMBER_OF_MUTATIONS;1;MUTATION1_NAME;92d     ;MUTATION1_NAME_HEIGHT;6;MUTATION1_NAME_COLOR;255;LINK_LINE_WIDTH;1;LINK_LINE_STYLE;SOLID;LINK_LINE_COLOR;0;LINK_ACTIVE;FALSE
LINK_TAXON1;  WS28;LINK_TAXON2;mv   2;LINK_IN_TORSO;FALSE;LINK_TORSO_PART;0;NUMBER_OF_MUTATIONS;1;MUTATION1_NAME;91b     ;MUTATION1_NAME_HEIGHT;6;MUTATION1_NAME_COLOR;255;LINK_LINE_WIDTH;1;LINK_LINE_STYLE;SOLID;LINK_LINE_COLOR;0;LINK_ACTIVE;TRUE
LINK_TAXON1;mv   3;LINK_TAXON2;mv  38;LINK_IN_TORSO;TRUE;LINK_TORSO_PART;2;NUMBER_OF_MUTATIONS;1;MUTATION1_NAME;93e     ;MUTATION1_NAME_HEIGHT;6;MUTATION1_NAME_COLOR;255;LINK_LINE_WIDTH;1;LINK_LINE_STYLE;SOLID;LINK_LINE_COLOR;0;LINK_ACTIVE;FALSE
LINK_TAXON1;mv   5;LINK_TAXON2;mv  13;LINK_IN_TORSO;TRUE;LINK_TORSO_PART;2;NUMBER_OF_MUTATIONS;2;MUTATION1_NAME;90f     ;MUTATION1_NAME_HEIGHT;6;MUTATION1_NAME_COLOR;255;MUTATION2_NAME;92c     ;MUTATION2_NAME_HEIGHT;6;MUTATION2_NAME_COLOR;255;LINK_LINE_WIDTH;1;LINK_LINE_STYLE;SOLID;LINK_LINE_COLOR;0;LINK_ACTIVE;FALSE
LINK_TAXON1;mv   6;LINK_TAXON2;mv  18;LINK_IN_TORSO;TRUE;LINK_TORSO_PART;2;NUMBER_OF_MUTATIONS;2;MUTATION1_NAME;91b     ;MUTATION1_NAME_HEIGHT;6;MUTATION1_NAME_COLOR;255;MUTATION2_NAME;92c     ;MUTATION2_NAME_HEIGHT;6;MUTATION2_NAME_COLOR;255;LINK_LINE_WIDTH;1;LINK_LINE_STYLE;SOLID;LINK_LINE_COLOR;0;LINK_ACTIVE;FALSE
LINK_TAXON1;mv  26;LINK_TAXON2;mv  32;LINK_IN_TORSO;FALSE;LINK_TORSO_PART;0;NUMBER_OF_MUTATIONS;1;MUTATION1_NAME;19g     ;MUTATION1_NAME_HEIGHT;6;MUTATION1_NAME_COLOR;255;LINK_LINE_WIDTH;1;LINK_LINE_STYLE;SOLID;LINK_LINE_COLOR;0;LINK_ACTIVE;TRUE
LINK_TAXON1;mv  28;LINK_TAXON2;mv  33;LINK_IN_TORSO;TRUE;LINK_TORSO_PART;2;NUMBER_OF_MUTATIONS;1;MUTATION1_NAME;90d     ;MUTATION1_NAME_HEIGHT;6;MUTATION1_NAME_COLOR;255;LINK_LINE_WIDTH;1;LINK_LINE_STYLE;SOLID;LINK_LINE_COLOR;0;LINK_ACTIVE;FALSE
LINK_TAXON1;mv  29;LINK_TAXON2;mv  33;LINK_IN_TORSO;TRUE;LINK_TORSO_PART;2;NUMBER_OF_MUTATIONS;1;MUTATION1_NAME;93e     ;MUTATION1_NAME_HEIGHT;6;MUTATION1_NAME_COLOR;255;LINK_LINE_WIDTH;1;LINK_LINE_STYLE;SOLID;LINK_LINE_COLOR;0;LINK_ACTIVE;TRUE
LINK_TAXON1;mv  33;LINK_TAXON2;mv  34;LINK_IN_TORSO;TRUE;LINK_TORSO_PART;2;NUMBER_OF_MUTATIONS;1;MUTATION1_NAME;91b     ;MUTATION1_NAME_HEIGHT;6;MUTATION1_NAME_COLOR;255;LINK_LINE_WIDTH;1;LINK_LINE_STYLE;SOLID;LINK_LINE_COLOR;0;LINK_ACTIVE;FALSE
LINK_TAXON1;mv  34;LINK_TAXON2;mv  36;LINK_IN_TORSO;TRUE;LINK_TORSO_PART;2;NUMBER_OF_MUTATIONS;1;MUTATION1_NAME;92a     ;MUTATION1_NAME_HEIGHT;6;MUTATION1_NAME_COLOR;255;LINK_LINE_WIDTH;1;LINK_LINE_STYLE;SOLID;LINK_LINE_COLOR;0;LINK_ACTIVE;FALSE
LINK_TAXON1;mv  35;LINK_TAXON2;mv  36;LINK_IN_TORSO;TRUE;LINK_TORSO_PART;2;NUMBER_OF_MUTATIONS;1;MUTATION1_NAME;90d     ;MUTATION1_NAME_HEIGHT;6;MUTATION1_NAME_COLOR;255;LINK_LINE_WIDTH;1;LINK_LINE_STYLE;SOLID;LINK_LINE_COLOR;0;LINK_ACTIVE;TRUE
LINK_TAXON1;mv  35;LINK_TAXON2;mv  37;LINK_IN_TORSO;TRUE;LINK_TORSO_PART;2;NUMBER_OF_MUTATIONS;2;MUTATION1_NAME;91c     ;MUTATION1_NAME_HEIGHT;6;MUTATION1_NAME_COLOR;255;MUTATION2_NAME;93f     ;MUTATION2_NAME_HEIGHT;6;MUTATION2_NAME_COLOR;255;LINK_LINE_WIDTH;1;LINK_LINE_STYLE;SOLID;LINK_LINE_COLOR;0;LINK_ACTIVE;FALSE

NUMBER_OF_HELP_POINT_LINKS;9
HELP_POINT_LINK_TAXON1;  MF04;HELP_POINT_LINK_TAXON2;  BZ29;NUMBER_OF_HELP_POINTS;1;HELP_POINT1_X;446;HELP_POINT1_Y;22;
HELP_POINT_LINK_TAXON1; GEI01;HELP_POINT_LINK_TAXON2;  SR16;NUMBER_OF_HELP_POINTS;1;HELP_POINT1_X;463;HELP_POINT1_Y;22;
HELP_POINT_LINK_TAXON1; GEI04;HELP_POINT_LINK_TAXON2;  SR27;NUMBER_OF_HELP_POINTS;1;HELP_POINT1_X;476;HELP_POINT1_Y;22;
HELP_POINT_LINK_TAXON1;mv   5;HELP_POINT_LINK_TAXON2;mv  13;NUMBER_OF_HELP_POINTS;1;HELP_POINT1_X;447;HELP_POINT1_Y;22;
HELP_POINT_LINK_TAXON1;mv   6;HELP_POINT_LINK_TAXON2;mv  18;NUMBER_OF_HELP_POINTS;1;HELP_POINT1_X;476;HELP_POINT1_Y;22;
HELP_POINT_LINK_TAXON1;  SR16;HELP_POINT_LINK_TAXON2;  BZ51;NUMBER_OF_HELP_POINTS;1;HELP_POINT1_X;453;HELP_POINT1_Y;22;
HELP_POINT_LINK_TAXON1;  HL31;HELP_POINT_LINK_TAXON2;  HL46;NUMBER_OF_HELP_POINTS;1;HELP_POINT1_X;448;HELP_POINT1_Y;22;
HELP_POINT_LINK_TAXON1;mv  35;HELP_POINT_LINK_TAXON2;mv  37;NUMBER_OF_HELP_POINTS;1;HELP_POINT1_X;412;HELP_POINT1_Y;22;
HELP_POINT_LINK_TAXON1;mv  27;HELP_POINT_LINK_TAXON2;  HL10;NUMBER_OF_HELP_POINTS;1;HELP_POINT1_X;404;HELP_POINT1_Y;22;

LONG_EDGES;0
TOTAL_TAXA;318
TOTAL_HAPLOTYPES;130
NUMBER_EQUIVALENT_TAXA;106
EQUIVALENT_TAXA;  HA34;  HA38
EQUIVALENT_TAXA;  HA34;  MF18
EQUIVALENT_TAXA;  HA34; GEI15
EQUIVALENT_TAXA;  HA04;  MF01
EQUIVALENT_TAXA;  HA04; GEI03
EQUIVALENT_TAXA;  HA04; ZWN09
EQUIVALENT_TAXA;  HA04; ZWN11
EQUIVALENT_TAXA;  HA04;  JM02
EQUIVALENT_TAXA;  HA04;  JM06
EQUIVALENT_TAXA;  HA04; CUN08
EQUIVALENT_TAXA;  HA08;  MF03
EQUIVALENT_TAXA;  HA08; ZWN10
EQUIVALENT_TAXA;  MF04;  MF06
EQUIVALENT_TAXA;  MF04; ZWN03
EQUIVALENT_TAXA;  MF04; ZWN07
EQUIVALENT_TAXA;  MF05; GEI02
EQUIVALENT_TAXA; GEI04; ZWN22
EQUIVALENT_TAXA; GEI04; CUN13
EQUIVALENT_TAXA;  HA05;  JM03
EQUIVALENT_TAXA; ZWN04;  JM04
EQUIVALENT_TAXA; ZWN04;  JM08
EQUIVALENT_TAXA; ZWN06;  JM07
EQUIVALENT_TAXA; CUN02; CUN03
EQUIVALENT_TAXA; CUN04; CUN05
EQUIVALENT_TAXA;AMIS02;AMIS05
EQUIVALENT_TAXA;AMIS08;AMIS09
EQUIVALENT_TAXA;AMIS08;AMIS14
EQUIVALENT_TAXA;AMIS03;AMIS10
EQUIVALENT_TAXA;AMIS03; AYL01
EQUIVALENT_TAXA;AMIS03;  BN08
EQUIVALENT_TAXA;AMIS03;  PW16
EQUIVALENT_TAXA;AMIS03;  PW17
EQUIVALENT_TAXA;AMIS03;  PW18
EQUIVALENT_TAXA;AMIS03;  PW19
EQUIVALENT_TAXA;AMIS03; PYM01
EQUIVALENT_TAXA;AMIS03; PYM02
EQUIVALENT_TAXA;AMIS03;  RK05
EQUIVALENT_TAXA;AMIS03;  RK11
EQUIVALENT_TAXA;AMIS03; SSA02
EQUIVALENT_TAXA;AMIS03; SSA05
EQUIVALENT_TAXA;AMIS04;AMIS17
EQUIVALENT_TAXA; AYL02; AYL04
EQUIVALENT_TAXA; AYL02; AYL06
EQUIVALENT_TAXA; AYL02; AYL08
EQUIVALENT_TAXA; AYL02; AYL09
EQUIVALENT_TAXA; AYL03; AYL05
EQUIVALENT_TAXA; AYL03; AYL10
EQUIVALENT_TAXA;AMIS01;  BN01
EQUIVALENT_TAXA;AMIS01;  BN02
EQUIVALENT_TAXA;AMIS01;  BN06
EQUIVALENT_TAXA;AMIS01;  BN11
EQUIVALENT_TAXA;AMIS01;  RK07
EQUIVALENT_TAXA;AMIS01;TSOU17
EQUIVALENT_TAXA;  BN04;  BN05
EQUIVALENT_TAXA;  BN04;  BN07
EQUIVALENT_TAXA;  BN04; CCX35
EQUIVALENT_TAXA;  BN03;  BN09
EQUIVALENT_TAXA;  BN03;  BN10
EQUIVALENT_TAXA;  HL26;  PW01
EQUIVALENT_TAXA;  PW04;  PW05
EQUIVALENT_TAXA;  PW04;  PW06
EQUIVALENT_TAXA;  PW04;  PW07
EQUIVALENT_TAXA;  PW04;  PW09
EQUIVALENT_TAXA;  PW04;  PW13
EQUIVALENT_TAXA;  PW04; PYM07
EQUIVALENT_TAXA;  PW04; PYM08
EQUIVALENT_TAXA;  PW04;  RK04
EQUIVALENT_TAXA;  AM05;  PW14
EQUIVALENT_TAXA;  AM05; PYM04
EQUIVALENT_TAXA;  AM05;  RK09
EQUIVALENT_TAXA;  AM05; SSA04
EQUIVALENT_TAXA;  PW10; PYM06
EQUIVALENT_TAXA;  PW10;  SR28
EQUIVALENT_TAXA; PYM05;  RK08
EQUIVALENT_TAXA;  PW12;  RK10
EQUIVALENT_TAXA; PYM03; SSA01
EQUIVALENT_TAXA;  AM08;TSOU02
EQUIVALENT_TAXA;  AM08;TSOU03
EQUIVALENT_TAXA;  AM08;TSOU04
EQUIVALENT_TAXA;  AM08;TSOU05
EQUIVALENT_TAXA;  AM08;TSOU06
EQUIVALENT_TAXA;  AM08;TSOU07
EQUIVALENT_TAXA;  AM08;TSOU08
EQUIVALENT_TAXA;  AM08;TSOU09
EQUIVALENT_TAXA;  AM08;TSOU10
EQUIVALENT_TAXA;  AM08;TSOU11
EQUIVALENT_TAXA;  AM08;TSOU12
EQUIVALENT_TAXA;  AM08;TSOU14
EQUIVALENT_TAXA;  AM08;TSOU15
EQUIVALENT_TAXA;  AM08;TSOU16
EQUIVALENT_TAXA; AYL07;TSOU13
EQUIVALENT_TAXA;  HL38;  SR08
EQUIVALENT_TAXA;  HL38;  SR21
EQUIVALENT_TAXA;  BZ46;  SR14
EQUIVALENT_TAXA;  BZ46;  SR24
EQUIVALENT_TAXA;  BZ46;  SR25
EQUIVALENT_TAXA;  SR02;  SR22
EQUIVALENT_TAXA;  SR27;  SR34
EQUIVALENT_TAXA;  SR42;  SR45
EQUIVALENT_TAXA;  SR10;  SR58
EQUIVALENT_TAXA;  TH04;  TH82
EQUIVALENT_TAXA;  TH04;  TH91
EQUIVALENT_TAXA;  SR40;  TH92
EQUIVALENT_TAXA; CCY01; CCY05
EQUIVALENT_TAXA; CCY01; CCY08
EQUIVALENT_TAXA;  HL49;  WS25
STEINER_LENGTH;1850
NUMBER_OF_STEINER_TREES;55
STEINER_TREE;1;2;3;4;10;11;15;13;14;16;17;18;19;43;20;23;26;24;25;94;29;30;33;35;42;38;39;47;44;45;46;48;49;219;51;52;54;53;56;55;57;59;62;61;64;65;67;68;69;70;71;108;72;73;224;74;75;167;179;79;148;80;105;154;82;173;83;86;84;126;125;85;88;153;89;93;95;186;99;100;115;109;107;112;113;114;116;117;149;121;124;122;123;129;127;128;141;138;130;131;150;143;134;135;136;171;142;137;145;157;151;155;164;156;169;158;161;160;159;163;162;170;181;172;174;175;197;178;182;183;191;184;188;185;211;187;189;190;193;194;195;206;198;199;203;202;201;200;221;204;212;213;215;
STEINER_TREE;1;2;4;5;10;11;214;13;14;16;17;18;19;43;20;23;28;26;25;94;29;30;33;35;42;38;39;47;44;45;46;48;49;219;51;52;54;53;56;55;57;59;62;61;64;65;67;68;69;70;71;108;72;73;224;74;75;167;179;79;148;80;105;154;82;173;83;86;84;126;125;85;88;153;89;93;95;186;99;100;115;109;107;112;113;114;116;117;149;121;124;122;123;129;127;128;141;138;130;131;150;143;134;135;136;171;142;137;145;157;151;155;164;156;169;158;161;160;159;163;162;170;181;172;174;175;197;178;182;183;191;184;188;185;211;187;189;190;193;194;195;206;198;199;203;202;201;200;221;204;212;213;215;
STEINER_TREE;1;2;4;6;10;11;12;214;13;14;16;17;18;19;43;20;23;26;24;25;29;30;33;35;42;38;39;47;44;45;46;48;49;219;51;52;54;53;56;55;57;59;62;61;64;65;67;68;69;70;71;108;72;73;224;74;75;167;179;79;148;80;105;154;82;173;83;86;84;126;125;85;88;153;89;93;95;186;99;100;115;109;107;112;113;114;116;117;149;121;124;122;123;129;127;128;141;138;130;131;150;143;134;135;136;171;142;137;145;157;151;155;164;156;169;158;161;160;159;163;162;170;181;172;174;175;197;178;182;183;191;184;188;185;211;187;189;190;193;194;195;206;198;199;203;202;201;200;221;204;212;213;215;
STEINER_TREE;1;2;7;10;11;15;214;13;14;16;17;22;18;19;43;20;23;26;24;25;94;29;30;33;35;37;39;47;44;45;46;48;49;219;51;52;54;53;56;55;57;59;62;61;64;65;67;68;69;70;71;108;72;73;224;74;75;167;179;79;148;80;105;154;82;173;83;86;84;126;125;85;88;153;89;93;95;186;99;100;115;109;107;112;113;114;116;117;149;121;124;122;123;129;127;128;141;138;130;131;150;143;134;135;136;171;142;137;145;157;151;155;164;156;169;158;161;160;159;163;162;170;181;172;174;175;197;178;182;183;191;184;188;185;211;187;189;190;193;194;195;206;198;199;203;202;201;200;221;204;212;213;215;
STEINER_TREE;1;2;8;10;11;15;214;13;14;16;17;22;18;19;43;20;23;26;24;25;94;29;30;33;35;42;38;47;44;45;46;48;49;219;51;52;54;53;56;55;57;59;62;61;64;65;67;68;69;70;71;108;72;73;224;74;75;167;179;79;148;80;105;154;82;173;83;86;84;126;125;85;88;153;89;93;95;186;99;100;115;109;107;112;113;114;116;117;149;121;124;122;123;129;127;128;141;138;130;131;150;143;134;135;136;171;142;137;145;157;151;155;164;156;169;158;161;160;159;163;162;170;181;172;174;175;197;178;182;183;191;184;188;185;211;187;189;190;193;194;195;206;198;199;203;202;201;200;221;204;212;213;215;
STEINER_TREE;1;2;9;10;11;15;214;13;14;16;17;22;18;19;20;23;26;24;25;94;29;30;33;35;42;38;39;47;44;45;46;48;49;219;51;52;54;53;56;55;57;59;62;61;64;65;67;68;69;70;71;108;72;73;224;74;75;167;179;79;148;80;105;154;82;173;83;86;84;126;125;85;88;153;89;93;95;186;99;100;115;109;107;112;113;114;116;117;149;121;124;122;123;129;127;128;141;138;130;131;150;143;134;135;136;171;142;137;145;157;151;155;164;156;169;158;161;160;159;163;162;170;181;172;174;175;197;178;182;183;191;184;188;185;211;187;189;190;193;194;195;206;198;199;203;202;201;200;221;204;212;213;215;
STEINER_TREE;1;2;3;4;5;10;11;13;14;16;17;18;19;43;27;20;23;26;24;25;29;30;33;35;42;38;39;47;44;45;46;48;49;219;51;52;54;53;56;55;57;59;62;61;64;65;67;68;69;70;71;108;72;73;224;74;75;167;179;79;148;80;105;154;82;173;83;86;84;126;125;85;88;153;89;93;95;186;99;100;115;109;107;112;113;114;116;117;149;121;124;122;123;129;127;128;141;138;130;131;150;143;134;135;136;171;142;137;145;157;151;155;164;156;169;158;161;160;159;163;162;170;181;172;174;175;197;178;182;183;191;184;188;185;211;187;189;190;193;194;195;206;198;199;203;202;201;200;221;204;212;213;215;
STEINER_TREE;1;2;3;4;5;6;10;11;13;14;16;17;18;19;43;31;21;23;26;24;25;29;30;33;35;38;39;47;44;45;46;48;49;219;51;52;54;53;56;55;57;59;62;61;64;65;67;68;69;70;71;108;72;73;224;74;75;167;179;79;148;80;105;154;82;173;83;86;84;126;125;85;88;153;89;91;95;186;99;100;115;109;107;112;113;114;116;117;149;121;124;122;123;129;127;128;141;138;130;131;150;143;134;135;136;171;142;137;145;157;151;155;164;156;169;158;161;160;159;163;162;170;181;172;174;175;197;178;182;183;191;184;188;185;211;187;189;190;193;194;195;206;198;199;203;202;201;200;221;204;212;213;215;
STEINER_TREE;1;2;3;4;5;6;10;11;13;14;16;17;18;19;43;20;23;26;24;25;29;30;32;33;35;38;39;47;44;45;46;48;49;219;51;52;54;53;56;55;57;59;62;61;64;65;67;68;69;70;71;108;72;73;224;74;75;167;179;79;148;80;105;154;82;173;83;86;84;126;125;85;88;153;89;92;95;186;99;100;115;109;107;112;113;114;116;117;149;121;124;122;123;129;127;128;141;138;130;131;150;143;134;135;136;171;142;137;145;157;151;155;164;156;169;158;161;160;159;163;162;170;181;172;174;175;197;178;182;183;191;184;188;185;211;187;189;190;193;194;195;206;198;199;203;202;201;200;221;204;212;213;215;
STEINER_TREE;1;2;3;4;5;6;7;10;11;13;14;16;17;18;19;43;20;34;26;24;25;29;30;33;35;37;39;47;44;45;46;48;49;219;51;52;54;53;56;55;57;59;62;61;64;65;67;68;69;70;71;108;72;73;224;74;75;167;179;79;148;80;105;154;82;173;83;86;84;126;125;85;88;153;89;93;95;186;99;100;115;109;107;112;113;114;116;117;149;121;124;122;123;129;127;128;141;138;130;131;150;143;134;135;136;171;142;137;145;157;151;155;164;156;169;158;161;160;159;163;162;170;181;172;174;175;197;178;182;183;191;184;188;185;211;187;189;190;193;194;195;206;198;199;203;202;201;200;221;204;212;213;215;
STEINER_TREE;1;2;3;4;5;6;7;10;11;13;14;16;17;18;19;43;20;23;26;24;25;29;36;33;35;39;47;44;45;46;48;49;219;51;52;54;53;56;55;57;59;62;61;63;64;65;67;68;69;70;71;108;72;73;224;74;75;167;179;79;148;80;105;154;82;173;83;86;84;126;125;85;88;153;89;92;95;186;99;100;115;109;107;112;113;114;116;117;149;121;124;122;123;129;127;128;141;138;130;131;150;143;134;135;136;171;142;137;145;157;151;155;164;156;169;158;161;160;159;163;162;170;181;172;174;175;197;178;182;183;191;184;188;185;211;187;189;190;193;194;195;206;198;199;203;202;201;200;221;204;212;213;215;
STEINER_TREE;1;2;3;4;5;6;10;11;13;14;16;17;18;19;43;20;23;26;24;25;29;30;33;42;38;39;40;47;44;45;46;48;49;219;51;52;54;53;56;55;57;59;62;61;64;65;67;68;69;70;71;108;72;73;224;74;75;167;179;79;148;80;105;154;82;173;83;86;84;126;125;85;88;153;89;93;95;186;99;100;115;109;107;112;113;114;116;117;149;121;124;122;123;129;127;128;141;138;130;131;150;143;134;135;136;171;142;137;145;157;151;155;164;156;169;158;161;160;159;163;162;170;181;172;174;175;197;178;182;183;191;184;188;185;211;187;189;190;193;194;195;206;198;199;203;202;201;200;221;204;212;213;215;
STEINER_TREE;1;2;3;4;5;6;8;10;11;13;14;16;17;18;19;43;41;21;23;26;24;25;29;33;35;38;47;44;45;46;48;49;219;51;52;54;53;56;55;57;59;62;61;63;64;65;67;68;69;70;71;108;72;73;224;74;75;167;179;79;148;80;105;154;82;173;83;86;84;126;125;85;88;153;89;91;95;186;99;100;115;109;107;112;113;114;116;117;149;121;124;122;123;129;127;128;141;138;130;131;150;143;134;135;136;171;142;137;145;157;151;155;164;156;169;158;161;160;159;163;162;170;181;172;174;175;197;178;182;183;191;184;188;185;211;187;189;190;193;194;195;206;198;199;203;202;201;200;221;204;212;213;215;
STEINER_TREE;1;2;3;4;5;6;10;11;13;14;16;17;18;19;43;20;23;26;24;25;29;33;35;37;216;38;39;47;44;45;46;48;49;219;51;52;54;53;56;55;57;59;62;61;63;64;65;67;68;69;70;71;108;72;73;224;74;75;167;79;148;80;105;154;82;173;83;86;84;126;125;85;88;153;89;93;95;186;99;100;115;109;107;112;113;114;116;117;149;121;124;122;123;129;127;128;141;138;130;131;150;143;134;135;136;171;142;137;145;157;151;155;164;156;169;158;161;160;159;163;162;170;181;172;174;175;197;178;182;183;191;184;188;185;211;187;189;190;193;194;195;206;198;199;203;202;201;200;221;204;212;213;215;
STEINER_TREE;1;2;3;4;5;6;10;11;13;14;16;17;18;19;43;20;23;26;24;25;29;33;35;42;38;50;39;47;44;45;46;48;219;51;52;54;53;56;55;57;59;62;61;63;64;65;67;68;69;70;71;108;72;73;224;74;75;167;179;79;148;80;105;154;82;173;83;86;84;126;125;85;88;153;89;93;95;186;99;100;115;109;107;112;113;114;116;117;149;121;124;122;123;129;127;128;141;138;130;131;150;143;134;135;136;171;142;137;145;157;151;155;164;156;169;158;161;160;159;163;162;170;181;172;174;175;197;178;182;183;191;184;188;185;211;187;189;190;193;194;195;206;198;199;203;202;201;200;221;204;212;213;215;
STEINER_TREE;1;2;3;4;5;6;10;11;13;14;16;17;18;19;43;20;23;26;24;25;29;32;33;35;38;39;47;44;45;46;48;49;219;51;52;54;53;56;55;57;59;62;61;64;65;67;68;69;70;71;108;72;73;224;74;75;167;179;79;148;80;105;154;82;217;173;83;86;84;126;125;85;88;153;89;92;95;186;99;100;115;109;107;112;113;114;116;117;149;121;124;122;123;129;127;128;141;138;130;131;150;143;134;135;136;171;142;137;145;157;151;155;164;156;169;158;161;160;159;163;162;170;181;172;174;175;197;178;182;183;191;184;188;185;211;187;189;190;193;194;195;206;198;199;203;202;201;200;221;204;212;213;215;
STEINER_TREE;1;2;3;4;5;6;10;11;13;14;16;17;18;19;43;20;23;26;24;25;29;30;33;42;38;39;47;44;45;46;48;49;219;51;52;54;53;56;55;57;59;62;61;64;65;67;68;69;70;71;108;72;73;224;74;75;167;179;79;148;80;105;154;82;173;83;86;84;126;125;85;88;153;89;93;95;186;99;100;115;109;107;112;113;114;116;117;149;121;124;122;123;129;127;128;141;138;130;131;150;143;134;135;136;171;142;137;145;157;151;155;164;156;169;158;161;160;159;163;162;170;181;180;172;174;175;197;178;182;183;191;184;188;185;211;187;189;190;193;194;195;206;198;199;203;202;201;200;221;204;212;213;215;
STEINER_TREE;1;2;3;4;5;6;10;11;13;14;16;17;18;19;43;20;23;26;24;25;29;30;33;42;38;39;47;44;45;46;48;49;219;51;52;54;53;56;55;57;59;62;61;64;65;67;68;69;70;71;108;72;73;224;74;75;167;179;79;148;80;105;154;82;173;83;86;84;126;125;85;88;153;89;93;95;186;99;100;115;109;107;112;113;114;116;117;149;121;124;122;123;129;127;128;141;138;130;131;150;143;134;135;136;171;142;137;145;157;151;155;164;156;169;158;161;160;159;163;162;170;181;172;174;175;197;178;182;183;191;184;218;188;185;211;187;189;190;193;194;195;206;198;199;203;202;201;200;221;204;212;213;215;
STEINER_TREE;1;2;3;4;6;10;11;13;14;16;17;18;19;43;20;34;23;26;24;25;29;33;35;37;38;39;47;44;45;46;48;49;219;51;52;54;53;56;55;57;59;62;61;63;64;65;67;68;69;70;71;108;72;73;224;74;75;167;179;79;148;105;81;154;110;82;173;83;86;84;126;125;85;88;153;89;93;186;99;100;115;107;112;113;114;116;117;149;121;124;122;123;129;127;128;141;138;130;131;150;143;134;135;136;171;142;137;145;157;155;164;156;177;169;158;161;160;159;163;162;170;181;172;174;175;197;178;182;183;191;184;188;185;211;187;189;190;193;194;195;206;198;199;203;202;201;205;200;221;204;212;213;215;
STEINER_TREE;1;2;3;4;5;6;10;11;13;14;16;17;18;19;43;20;23;26;24;25;29;30;33;35;42;38;39;47;44;45;46;48;49;219;51;52;53;56;55;57;59;62;61;64;65;67;68;69;70;71;108;72;73;225;224;74;75;167;179;79;148;80;105;154;82;173;83;86;84;126;125;85;88;153;89;93;95;186;99;100;115;109;107;112;113;114;116;117;149;121;124;122;123;129;127;128;141;138;130;131;150;143;134;135;136;171;142;137;145;157;151;155;164;156;169;158;161;160;159;163;162;170;181;172;174;175;197;178;182;183;191;184;188;185;211;187;189;190;193;194;195;206;198;199;203;202;201;200;221;204;212;213;215;
STEINER_TREE;1;2;3;4;5;6;10;11;13;14;16;17;18;19;43;20;23;26;24;25;29;30;33;35;42;38;39;47;44;45;46;48;49;219;51;52;54;53;56;55;57;60;62;61;64;65;67;68;69;70;71;108;72;73;224;74;75;167;179;79;148;80;105;154;82;173;83;86;84;126;125;85;88;153;89;93;95;186;99;100;115;109;107;112;113;114;116;117;149;121;124;122;123;129;127;128;141;138;130;131;150;143;134;135;136;171;142;137;145;157;151;155;164;156;169;158;161;160;159;163;162;170;181;172;174;175;197;178;182;183;191;184;188;185;211;187;189;190;193;194;195;206;198;199;203;202;201;200;221;204;212;213;215;
STEINER_TREE;1;2;3;4;5;6;10;11;13;14;16;17;18;19;43;20;23;26;24;25;29;30;33;35;42;38;39;47;44;45;46;48;49;219;51;52;54;53;56;55;57;58;60;62;61;64;65;67;68;69;70;71;108;72;73;224;74;75;167;179;148;80;105;154;82;173;83;86;84;126;125;85;88;153;89;93;95;186;99;100;115;109;107;112;113;114;116;117;149;121;124;122;123;129;127;128;141;138;130;131;150;143;134;135;136;171;142;137;145;157;151;155;164;156;169;158;161;160;159;163;162;170;181;172;174;175;197;178;182;183;191;184;188;185;211;187;189;190;193;194;195;206;198;199;203;202;201;200;221;204;212;213;215;
STEINER_TREE;1;2;3;4;6;10;11;13;14;16;17;18;19;43;20;34;23;26;24;25;29;33;35;42;38;39;47;44;45;46;48;49;219;51;52;54;53;56;55;57;59;62;61;63;64;65;67;68;69;70;71;108;72;73;224;74;75;76;167;179;148;105;81;154;82;173;83;86;84;126;125;85;88;153;89;93;95;186;99;100;115;109;112;113;114;116;117;149;121;124;122;123;129;127;128;141;138;130;131;150;143;134;135;136;171;142;137;145;157;151;155;164;156;169;158;161;160;159;163;162;170;181;172;174;175;197;178;182;183;191;184;188;185;211;187;189;190;193;194;195;206;198;199;203;202;201;205;200;221;204;212;213;215;
STEINER_TREE;1;2;3;4;5;6;10;11;13;14;16;17;18;19;43;20;23;26;24;25;29;30;33;35;42;38;39;47;44;45;46;48;49;219;51;52;54;53;56;55;57;59;62;61;64;65;67;68;69;70;71;108;72;73;224;74;75;76;77;167;179;148;80;105;154;82;173;83;86;84;126;125;85;88;153;89;93;95;186;99;100;109;107;112;113;114;116;117;149;121;124;122;123;129;127;128;141;138;130;131;150;143;134;135;136;171;142;137;145;157;151;155;164;156;169;158;161;160;159;163;162;170;181;172;174;175;197;178;182;183;191;184;188;185;211;187;189;190;193;194;195;206;198;199;203;202;201;200;221;204;212;213;215;
STEINER_TREE;1;2;3;4;5;6;10;11;13;14;16;17;18;19;43;20;23;26;24;25;29;30;33;35;42;38;39;47;44;45;46;48;49;219;51;52;54;53;56;55;57;59;62;61;64;65;67;68;69;70;71;108;72;73;224;74;75;76;167;78;179;148;80;105;154;82;173;83;86;84;126;125;85;88;153;89;93;95;186;99;100;115;109;107;112;113;114;116;117;149;121;124;122;123;129;127;128;141;138;130;131;150;143;134;135;136;171;142;137;145;157;151;155;164;156;158;161;160;159;163;162;170;181;172;174;175;197;178;182;183;191;184;188;185;211;187;189;190;193;194;195;206;198;199;203;202;201;200;221;204;212;213;215;
STEINER_TREE;1;2;3;4;6;10;11;13;14;16;17;18;19;43;20;34;23;26;24;25;29;33;35;42;38;39;47;44;45;46;48;49;219;51;52;54;53;56;55;57;59;62;61;63;64;65;67;68;69;70;71;108;72;73;224;74;75;101;167;179;79;148;105;81;154;82;173;83;86;84;126;125;85;88;153;89;93;95;186;99;100;115;109;112;113;116;117;149;121;124;122;123;129;127;128;141;138;130;131;150;143;134;135;136;171;142;137;145;157;151;155;164;156;169;158;161;160;159;163;162;170;181;172;174;175;197;178;182;183;191;184;188;185;211;187;189;190;193;194;195;206;198;199;203;202;201;205;200;221;204;212;213;215;
STEINER_TREE;1;2;3;4;5;6;10;11;13;14;16;17;18;19;43;20;23;26;24;25;29;33;35;42;38;39;47;44;45;46;48;49;219;51;52;54;53;56;55;57;59;62;61;63;64;65;66;68;69;70;71;108;72;73;224;74;75;168;167;179;79;148;80;105;154;82;173;83;86;84;126;125;85;88;153;89;93;95;186;99;100;115;109;107;112;113;114;116;117;149;121;124;122;123;129;127;128;141;138;130;131;150;143;134;135;136;142;137;145;157;151;155;164;156;169;158;161;160;159;163;162;170;181;172;174;175;197;178;182;183;191;184;188;185;211;187;189;190;193;194;195;206;198;199;203;202;201;200;221;204;212;213;215;
STEINER_TREE;1;2;3;4;5;6;10;11;13;14;16;17;18;19;43;20;23;26;24;25;29;33;35;42;38;39;47;44;45;46;48;49;219;51;52;54;53;56;55;57;59;62;61;63;64;65;66;68;69;70;71;108;72;73;224;74;75;168;167;179;79;148;80;105;154;82;173;83;86;84;126;125;85;88;153;89;93;95;186;99;100;115;109;107;112;208;113;114;116;117;149;121;124;122;123;129;127;128;138;130;131;150;143;134;135;136;142;137;145;157;151;155;164;156;169;158;161;160;159;163;162;170;181;172;174;175;197;178;182;183;191;184;188;185;211;187;189;190;193;194;195;206;198;199;203;202;201;200;221;204;212;213;215;
STEINER_TREE;1;2;3;4;5;6;10;11;13;14;16;17;18;19;43;20;23;26;24;25;29;30;33;35;42;38;39;47;44;45;46;48;49;219;51;52;54;53;56;55;57;59;62;61;64;65;67;68;69;70;71;108;72;73;224;74;75;167;179;79;148;80;105;154;82;173;83;86;84;126;125;85;88;153;89;93;95;186;99;100;115;109;107;112;209;113;114;116;117;149;121;124;122;123;129;127;128;138;130;131;150;143;134;135;136;171;142;137;145;157;151;155;164;156;169;158;161;160;159;163;162;170;181;172;174;175;197;178;182;183;191;184;188;185;211;187;189;190;193;194;195;206;198;199;203;202;201;200;221;204;212;213;215;
STEINER_TREE;1;2;3;4;5;6;10;11;13;14;16;17;18;19;43;20;23;26;24;25;29;30;33;35;42;38;39;47;44;45;46;48;49;219;51;52;54;53;56;55;57;59;62;61;64;65;67;68;69;70;71;108;72;73;224;74;75;167;179;79;148;80;105;154;82;173;83;84;126;125;85;90;88;153;89;93;95;186;99;100;115;109;107;112;113;114;116;117;149;121;124;122;123;129;127;128;141;138;130;131;150;143;134;135;136;171;142;137;145;157;151;155;164;156;169;158;161;160;159;163;162;170;181;172;174;175;197;178;182;183;191;184;188;185;211;187;189;190;193;194;195;206;198;199;203;202;201;200;221;204;212;213;215;
STEINER_TREE;1;2;3;4;5;6;10;11;13;14;16;17;18;19;43;20;23;26;24;25;29;30;33;35;42;38;39;47;44;45;46;48;49;219;51;52;54;53;56;55;57;59;62;61;64;65;67;68;69;70;71;108;72;73;224;74;75;167;179;79;80;105;154;82;173;83;86;84;126;125;85;88;153;89;93;95;186;99;100;115;109;107;112;113;114;116;117;149;121;124;122;123;129;127;128;141;138;130;131;150;143;134;135;136;171;142;137;145;223;147;157;151;155;164;156;169;158;161;160;159;163;162;170;181;172;174;175;197;178;182;183;191;184;188;185;211;187;189;190;194;195;206;198;199;203;202;201;200;222;204;212;213;215;
STEINER_TREE;1;2;3;4;5;6;10;11;13;14;16;17;18;19;43;20;23;26;24;25;29;30;33;35;42;38;39;47;44;45;46;48;49;219;51;52;54;53;56;55;57;59;62;61;64;65;67;68;69;70;71;72;73;224;74;75;167;179;79;148;80;105;154;82;173;83;86;84;126;125;85;88;87;153;89;93;95;186;99;100;115;109;107;112;113;114;116;117;149;121;124;122;123;129;127;128;141;138;130;131;150;143;134;135;136;171;142;137;145;157;151;155;164;156;169;158;161;160;159;163;162;170;181;172;174;175;197;178;182;183;191;184;188;185;211;187;189;190;193;194;195;206;198;199;203;202;201;200;221;204;212;213;215;
STEINER_TREE;1;2;3;4;5;6;10;11;13;14;16;17;18;19;43;20;23;26;24;25;29;30;33;35;42;38;39;47;44;45;46;48;49;219;51;52;54;53;56;55;57;59;62;61;64;65;67;68;69;70;71;108;72;73;224;74;75;167;179;79;148;80;105;154;106;82;173;83;86;84;126;125;85;88;153;89;93;95;186;99;100;115;109;112;113;114;116;117;149;121;124;122;123;129;127;128;141;138;130;131;150;143;134;135;136;171;142;137;145;157;151;155;164;156;169;158;161;160;159;163;162;170;181;172;174;175;197;178;182;183;191;184;188;185;211;187;189;190;193;194;195;206;198;199;203;202;201;200;221;204;212;213;215;
STEINER_TREE;1;2;3;4;6;10;11;13;14;16;17;18;19;43;20;34;23;26;24;25;29;33;35;42;38;39;47;44;45;46;48;49;219;51;52;54;53;56;55;57;59;62;61;63;64;65;67;68;69;70;71;108;72;73;224;74;75;101;167;179;79;148;105;81;154;82;173;83;86;84;126;125;85;88;153;89;93;95;186;99;100;115;102;109;112;113;114;117;149;124;122;123;129;127;128;141;138;130;131;150;143;134;135;136;171;142;137;145;157;151;155;164;156;169;158;161;160;159;163;162;170;181;172;174;175;197;178;182;183;191;184;188;185;211;187;189;190;193;194;195;206;198;199;203;202;201;205;200;221;204;212;213;215;
STEINER_TREE;1;2;3;4;6;10;11;13;14;16;17;18;19;43;20;34;23;26;24;25;29;33;35;42;38;39;47;44;45;46;48;49;219;51;52;54;53;56;55;57;59;62;61;63;64;65;67;68;69;70;71;108;72;73;224;74;75;167;179;79;148;105;81;154;82;173;83;86;84;126;125;85;88;153;89;93;95;186;99;100;115;103;109;112;113;114;116;117;149;121;122;123;129;127;128;141;138;130;131;150;143;134;135;136;171;142;137;145;157;151;155;164;156;169;158;161;160;159;163;162;170;181;172;174;175;197;178;182;183;191;184;188;185;211;187;189;190;193;194;195;206;198;199;203;202;201;205;200;221;204;212;213;215;
STEINER_TREE;1;2;3;4;5;6;10;11;13;14;16;17;18;19;43;20;23;26;24;25;29;33;35;42;38;39;47;44;45;46;48;49;219;51;52;54;53;56;55;57;59;62;61;63;64;65;67;68;69;70;71;108;72;73;224;74;75;76;167;179;79;148;80;154;106;82;173;83;86;84;126;125;85;88;153;89;93;95;186;99;100;115;104;112;113;114;139;116;117;121;124;122;123;129;127;128;141;138;130;131;133;150;143;134;135;136;171;137;145;157;151;155;164;156;169;158;161;160;159;163;162;170;181;172;174;175;197;178;182;183;191;184;188;185;211;187;189;190;194;195;206;198;199;203;202;201;205;200;221;204;212;213;215;
STEINER_TREE;1;2;3;4;6;10;11;13;14;16;17;18;19;43;20;34;23;26;24;25;29;33;35;42;38;39;47;44;45;46;48;49;219;51;52;54;53;56;55;57;59;62;61;63;64;65;67;68;69;70;71;108;72;73;224;74;75;167;179;79;148;105;81;154;82;173;83;86;84;126;125;85;88;153;89;93;95;186;99;100;115;109;166;107;112;113;114;116;117;149;121;124;122;123;129;127;128;141;138;130;131;150;143;134;135;136;171;142;137;145;151;155;164;156;158;161;160;159;163;162;170;181;172;174;175;197;178;182;183;191;184;188;185;211;187;189;190;193;194;195;206;198;199;203;202;201;205;200;221;204;212;213;215;
STEINER_TREE;1;2;3;4;5;6;10;11;13;14;16;17;18;19;43;20;23;26;24;25;29;33;35;42;38;39;47;44;45;46;48;49;219;51;52;54;53;56;55;57;59;62;61;63;64;65;67;68;69;70;71;108;72;73;224;74;75;167;179;79;148;105;81;154;152;82;173;83;86;84;126;125;85;88;153;89;93;95;186;99;100;115;109;107;112;113;114;116;117;149;121;124;122;123;129;127;128;141;138;130;131;150;143;134;135;136;171;142;137;145;157;155;164;156;169;158;161;160;159;163;162;170;181;172;174;175;197;182;183;191;184;188;185;211;187;189;190;193;194;195;206;198;199;203;202;201;205;200;221;204;212;213;215;
STEINER_TREE;1;2;3;4;5;6;10;11;13;14;16;17;18;19;43;20;23;26;24;25;29;30;33;35;42;38;39;47;44;45;46;48;49;219;51;52;54;53;56;55;57;59;62;61;64;65;67;68;69;70;71;108;72;73;224;74;75;167;179;79;148;80;105;154;82;173;83;86;84;126;125;85;88;153;89;93;96;95;186;100;115;109;107;112;113;114;116;117;149;121;124;122;123;129;127;128;141;138;130;131;150;143;134;135;136;171;142;137;145;157;151;155;164;156;169;158;161;160;159;163;162;170;181;172;174;175;197;182;183;191;184;188;185;211;187;189;190;193;194;195;206;198;199;203;202;201;205;200;221;204;212;213;215;
STEINER_TREE;1;2;3;4;5;6;7;10;11;13;14;16;17;18;19;43;20;23;26;24;25;29;30;33;35;37;38;39;47;44;45;46;48;49;219;51;52;54;53;56;55;57;59;62;61;64;65;67;68;69;70;71;108;72;73;224;74;75;167;179;79;148;80;105;154;82;173;83;86;84;126;125;85;88;153;89;93;95;186;99;100;115;109;107;112;113;114;116;117;149;121;124;122;123;129;127;128;141;138;130;131;150;143;134;135;136;171;142;137;145;157;151;155;164;156;169;158;161;160;159;163;162;170;181;172;174;175;176;197;182;183;191;184;188;185;211;187;189;190;193;194;195;206;198;199;203;201;200;221;204;212;213;215;
STEINER_TREE;1;2;3;4;5;6;10;11;13;14;16;17;18;19;43;20;23;26;24;25;29;30;33;35;42;38;39;47;44;45;46;48;49;219;51;52;54;53;56;55;57;59;62;61;64;65;67;68;69;70;71;108;72;73;224;74;75;167;179;79;148;80;105;154;82;173;83;86;84;126;125;85;88;153;89;93;95;186;99;100;115;109;107;112;113;114;116;117;149;121;124;122;123;129;127;128;141;138;130;131;150;143;134;135;136;171;142;137;145;146;157;151;155;164;156;169;158;161;160;159;163;162;170;181;172;174;175;197;178;182;183;191;184;188;185;211;187;189;190;194;195;206;198;199;203;202;201;200;220;204;212;213;215;
STEINER_TREE;1;2;3;4;5;6;7;10;11;13;14;16;17;18;19;43;20;23;26;24;25;29;30;33;35;37;38;39;47;44;45;46;48;49;219;51;52;54;53;56;55;57;59;62;61;64;65;67;68;69;70;71;108;72;73;224;74;75;167;179;79;148;80;105;154;82;173;83;86;84;126;125;85;88;153;89;93;95;186;97;100;115;109;107;112;113;114;116;117;149;121;124;122;123;129;127;128;141;138;130;131;150;143;134;135;136;171;142;137;145;157;151;155;164;156;169;158;161;160;159;163;162;170;181;172;174;175;197;178;182;183;191;184;188;185;187;189;190;193;194;195;206;198;199;203;202;201;200;221;204;212;213;215;
STEINER_TREE;1;2;3;4;5;6;7;10;11;13;14;16;17;18;19;43;20;23;26;24;25;29;30;33;35;37;38;39;47;44;45;46;48;49;219;51;52;54;53;56;55;57;59;62;61;64;65;67;68;69;70;71;108;72;73;224;74;75;167;179;79;148;80;105;154;82;173;83;86;84;126;125;85;88;153;89;93;95;186;98;100;115;109;107;112;113;114;116;117;149;121;124;122;123;129;127;128;141;138;130;131;150;143;134;135;136;171;142;137;145;157;151;155;164;156;169;158;161;160;159;163;162;170;181;172;174;175;178;182;183;191;184;188;185;211;187;189;190;193;194;195;206;198;199;203;202;201;200;221;204;212;213;215;
STEINER_TREE;1;2;3;4;5;6;7;10;11;13;14;16;17;18;19;43;20;23;26;24;25;29;30;33;35;37;38;39;47;44;45;46;48;49;219;51;52;54;53;56;55;57;59;62;61;64;65;67;68;69;70;71;108;72;73;224;74;75;167;179;79;148;80;105;154;82;173;83;86;84;126;125;85;88;153;89;93;95;186;99;100;115;109;107;112;113;114;116;117;149;121;124;122;123;129;127;128;141;138;130;131;150;143;134;135;136;171;142;137;145;157;151;155;164;156;169;158;161;160;159;163;162;170;181;172;174;175;178;182;183;191;184;188;185;211;187;189;190;193;194;195;206;196;198;199;203;202;200;221;204;212;213;215;
STEINER_TREE;1;2;3;4;5;6;7;10;11;13;14;16;17;18;19;43;20;23;26;24;25;29;30;33;35;37;38;39;47;44;45;46;48;49;219;51;52;54;53;56;55;57;59;62;61;64;65;67;68;69;70;71;108;72;73;224;74;75;167;179;79;148;80;105;154;82;173;83;86;84;126;125;85;88;153;89;93;95;186;99;100;115;109;107;112;113;114;116;117;149;121;124;122;123;129;127;128;141;138;130;131;150;143;134;135;136;171;142;137;145;157;151;155;164;156;169;158;161;160;159;163;162;170;181;172;174;175;210;197;178;182;183;191;184;188;185;211;187;189;190;193;194;195;198;199;203;201;200;221;204;212;213;215;
STEINER_TREE;1;2;3;4;5;6;10;11;13;14;16;17;18;19;43;20;23;26;24;25;29;30;33;35;42;38;39;47;44;45;46;48;49;219;51;52;54;53;56;55;57;59;62;61;64;65;67;68;69;70;71;108;72;73;224;74;75;167;179;79;148;80;105;154;82;173;83;86;84;126;125;85;88;153;89;93;95;186;99;100;115;109;107;112;113;118;114;116;117;149;124;122;123;129;127;128;141;138;130;131;150;143;134;135;136;171;142;137;145;157;151;155;164;156;169;158;161;160;159;163;162;170;181;172;174;175;197;178;182;183;191;184;188;185;211;187;189;190;193;194;195;206;198;199;203;202;201;200;221;204;212;213;215;
STEINER_TREE;1;2;3;4;5;6;10;11;13;14;16;17;18;19;43;20;23;26;24;25;29;30;33;35;42;38;39;47;44;45;46;48;49;219;51;52;54;53;56;55;57;59;60;62;61;64;65;67;68;69;70;71;108;72;73;224;74;75;167;179;79;148;80;105;154;82;173;83;86;84;126;125;85;88;153;89;93;95;186;99;100;115;109;107;112;113;114;117;149;119;124;122;123;129;127;128;141;138;130;131;150;143;134;135;136;171;142;137;145;157;151;155;164;156;169;158;161;160;159;163;162;170;181;172;174;175;197;178;182;183;191;184;188;185;211;187;189;190;193;194;195;206;198;199;203;202;201;200;221;204;212;213;215;
STEINER_TREE;1;2;3;4;5;6;10;11;13;14;16;17;18;19;43;20;23;26;24;25;29;30;33;35;42;38;39;47;44;45;46;48;49;219;51;52;54;53;56;55;57;59;60;62;61;64;65;67;68;69;70;71;108;72;73;224;74;75;167;179;79;148;80;105;154;82;173;83;86;84;126;125;85;88;153;89;93;95;186;99;100;115;109;107;112;113;114;116;117;149;120;124;122;123;129;127;128;141;138;130;131;150;143;134;135;136;171;142;137;145;157;151;155;164;156;169;158;161;159;163;162;170;181;172;174;175;197;178;182;183;191;184;188;185;211;187;189;190;193;194;195;206;198;199;203;202;201;200;221;204;212;213;215;
STEINER_TREE;1;2;10;11;15;12;13;14;16;17;22;18;19;43;20;34;23;26;24;25;29;33;35;42;38;39;47;44;45;46;48;49;219;51;52;54;53;56;55;57;59;62;61;63;64;65;67;68;69;70;71;108;72;73;224;74;75;167;179;79;148;105;154;82;173;83;86;84;126;125;85;88;153;89;93;95;186;99;100;115;109;107;112;144;113;114;139;116;117;149;121;124;122;123;129;127;128;138;130;131;150;143;134;135;136;171;137;145;157;151;155;164;156;169;158;161;160;159;163;162;170;181;172;174;175;197;178;182;183;191;184;188;185;211;187;189;190;193;194;195;206;198;199;203;202;201;205;200;221;204;212;213;215;
STEINER_TREE;1;2;3;4;6;10;11;13;14;16;17;18;19;43;20;34;23;26;24;25;29;33;35;42;38;39;47;44;45;46;48;49;219;51;52;54;53;56;55;57;59;62;61;63;64;65;67;68;69;70;71;108;72;73;224;74;75;167;179;79;148;105;81;154;82;173;83;86;84;126;125;85;88;153;89;93;95;186;99;100;115;109;107;112;207;113;114;116;117;149;121;124;122;123;129;127;128;138;130;131;150;143;134;135;136;171;142;137;145;151;155;164;156;169;158;161;160;159;163;162;170;181;172;174;175;197;178;182;183;191;184;188;185;211;187;189;190;193;194;195;206;198;199;203;202;201;205;200;221;204;212;213;215;
STEINER_TREE;1;2;3;4;6;10;11;13;14;16;17;18;19;43;20;34;23;26;24;25;29;33;35;42;38;39;47;44;45;46;48;49;219;51;52;54;53;56;55;57;59;62;61;63;64;65;67;68;69;70;71;108;72;73;224;74;75;101;167;179;79;148;105;81;154;82;173;83;86;84;126;125;85;88;153;89;93;95;186;99;100;115;109;107;112;113;114;117;149;165;121;124;122;123;129;127;128;141;138;130;131;150;143;134;135;136;171;142;137;145;151;155;156;169;158;161;160;159;163;162;170;181;172;174;175;197;178;182;183;191;184;188;185;211;187;189;190;193;194;195;206;198;199;203;202;201;205;200;221;204;212;213;215;
STEINER_TREE;1;2;3;4;5;6;10;11;13;14;16;17;18;19;43;20;23;26;24;25;29;30;33;35;42;38;39;47;44;45;46;48;49;219;51;52;54;53;56;55;57;59;62;61;64;65;67;68;69;70;71;108;72;73;224;74;75;167;179;79;148;80;105;154;82;173;83;86;84;126;125;85;88;153;89;93;95;186;99;100;115;109;107;111;112;114;116;117;149;121;124;122;123;129;127;128;141;138;130;131;150;143;134;135;136;171;142;137;145;157;151;155;164;156;169;158;161;160;159;163;162;170;181;172;174;175;197;178;182;183;191;184;188;185;211;187;189;190;193;194;195;206;198;199;203;202;201;200;221;204;212;213;215;
STEINER_TREE;1;2;3;4;5;6;10;11;13;14;16;17;18;19;43;20;23;26;24;25;29;30;33;35;42;38;39;47;44;45;46;48;49;219;51;52;54;53;56;55;57;59;60;62;61;64;65;67;68;69;70;71;108;72;73;224;74;75;167;179;79;148;80;105;154;82;173;83;86;84;126;125;85;88;153;89;93;95;186;99;100;115;109;107;112;144;113;114;139;117;149;121;124;122;123;129;127;128;141;130;131;132;150;143;135;171;142;137;145;157;151;155;164;156;169;158;161;160;159;163;162;170;181;172;174;175;197;178;182;183;191;184;188;185;211;187;189;190;193;194;195;206;198;199;203;202;201;200;221;204;212;213;215;
STEINER_TREE;1;2;3;4;5;6;10;11;13;14;16;17;18;19;43;20;23;26;24;25;29;33;35;42;38;39;47;44;45;46;48;49;219;51;52;54;53;56;55;57;59;60;62;61;63;64;65;67;68;69;70;71;108;72;73;224;74;75;167;179;79;148;80;105;154;82;173;83;86;84;126;125;85;88;153;89;93;95;186;99;100;115;109;107;112;113;114;116;117;149;121;124;122;123;129;127;128;141;140;130;131;150;143;134;135;136;171;142;137;145;157;151;155;156;169;158;161;160;159;163;162;170;181;172;174;175;197;178;182;183;191;184;188;185;211;187;189;190;194;195;206;198;199;203;202;201;205;200;221;204;212;213;215;
STEINER_TREE;1;2;3;4;5;6;10;11;13;14;16;17;18;19;43;20;23;26;24;25;29;33;35;42;38;39;47;44;45;46;48;49;219;51;52;54;53;56;55;57;59;62;61;63;64;65;67;68;69;70;71;108;72;73;224;74;75;167;179;79;148;80;105;154;82;173;83;86;84;126;125;85;88;153;89;93;95;186;99;100;115;109;107;112;113;114;116;117;149;121;124;122;123;129;127;128;141;138;130;131;150;143;134;135;136;171;142;137;145;157;151;155;164;156;169;158;161;160;159;163;162;170;181;172;174;175;197;178;182;183;192;191;184;188;185;211;187;189;190;194;195;206;198;199;203;202;201;200;220;204;212;213;215;
STEINER_NETWORK;1;2;3;4;5;6;7;8;9;10;11;12;13;14;15;16;17;18;19;20;21;22;23;24;25;26;27;28;29;30;31;32;33;34;35;36;37;38;39;40;41;42;43;44;45;46;47;48;49;50;51;52;53;54;55;56;57;58;59;60;61;62;63;64;65;66;67;68;69;70;71;72;73;74;75;76;77;78;79;80;81;82;83;84;85;86;87;88;89;90;91;92;93;94;95;96;97;98;99;100;101;102;103;104;105;106;107;108;109;110;111;112;113;114;115;116;117;118;119;120;121;122;123;124;125;126;127;128;129;130;131;132;133;134;135;136;137;138;139;140;141;142;143;144;145;146;147;148;149;150;151;152;153;154;155;156;157;158;159;160;161;162;163;164;165;166;167;168;169;170;171;172;173;174;175;176;177;178;179;180;181;182;183;184;185;186;187;188;189;190;191;192;193;194;195;196;197;198;199;200;201;202;203;204;205;206;207;208;209;210;211;212;213;214;215;216;217;218;219;220;221;222;223;224;225;
